# Supplementary material for: A transcriptomic profile of topping responsive non-coding RNAs in tobacco roots (Nicotiana tabacum)
Source: BMC Genomics. 2019 Nov 14;20:856. doi: 10.1186/s12864-019-6236-6 (PMC6854694; doi:10.1186/s12864-019-6236-6)
Supplement: Supplementary file 5 — Additional file 5: Table S1. Number of coding and three types of non-coding RNAs identified in other plants. [file 12864_2019_6236_MOESM5_ESM.xls]

## Sheet: Table 2
	Table S1 Number of coding and three types of non-coding RNAs identified in other plants
	Type	Arabidopsis thaliana	Oryza sativa	Solanum lycopersicum
	mRNA	35,386 (27,416)	52,424 (42,189)	34,727 (35,004)
	lncRNA	3,008 (2,752)	5,237 (4,995)	3,440 (3,440)
	miRNA	384	738	147
	circRNA	38,938 (14,189)	40,312 (20,904)	1,904 (1,568)
