# Supplementary material for: A transcriptomic profile of topping responsive non-coding RNAs in tobacco roots (Nicotiana tabacum)
Source: BMC Genomics. 2019 Nov 14;20:856. doi: 10.1186/s12864-019-6236-6 (PMC6854694; doi:10.1186/s12864-019-6236-6)
Supplement: Supplementary file 6 — Additional file 6: Table S2. Primers used in qRT-PCR for miRNA. [file 12864_2019_6236_MOESM6_ESM.xls]

## Sheet: Sheet1
	Table S2 Primers used in qRT-PCR for miRNAs
	miRNA	RT-primer sequences (5’-3’)	Forward primers (5’-3’)
	nta-miR482	RTAGGAA	GCGTTTCCAATTCCACCCA
	nta-miR530	RAGAGGT	GCGTGCATTTGCACCTGC
	nta-miR477	RGAGAAG	CGCCTCTCCCTCATGGG
	nta-miR156	RTGTGCT	GCGCGTGACAGAGGAGAGTG
	nta-miR6024	RGGGAAA	CGCGTTTTAGCCAGAGTTGT
	nta-miRX282a	RTCTCTA	GCGCGATAAATGAGGCTATTA
	nta-miRX256a	RTTTTCG	GCGCGCGAATCAAAATATAAC
	Universal reverse primer (5’-3’):	AGTGCAGGGTCCGAGGTATT
	mQ Primer R (Vazyme biotech co, ltd.):	GTCGTATCCAGTGCAGGGTCCGAGGTATTCGCACTGGATACGAC
