# Supplementary material for: A transcriptomic profile of topping responsive non-coding RNAs in tobacco roots (Nicotiana tabacum)
Source: BMC Genomics. 2019 Nov 14;20:856. doi: 10.1186/s12864-019-6236-6 (PMC6854694; doi:10.1186/s12864-019-6236-6)
Supplement: Supplementary file 7 — Additional file 7: Table S3. Primers used in qRT-PCR for mRNA, lncRNA and circRNA. [file 12864_2019_6236_MOESM7_ESM.xls]

## Sheet: Sheet1
	Table S3 Primers used in qRT-PCR for mRNAs, lncRNAs and circRNAs
		Forward primers (5’-3’)	Reverse primers (5’-3’)	product size (bp)
	U6	TTGGAACGATACAGAGAAGATTAGCA	TTGGACCATTTCTCGATTGTG	63
	EF1α	TGAGATGCACCACGAAGCTC	CCAACATTGTCACCAGGAAGTG	51
	NAC148	GTGGATGTGAAGCCGGAGAT	TTTCGGCTCGCTCTGAACTT	177
	ERF189	GTCTCTTGTCTCCGCCGAAA	CTTCGACTGCAGCTTCCTCA	211
	MATE1	TGGTTCGGCTGTTATGCTGT	AACACGGAGAATGCTGCTGA	225
	A622	GTGCAATTGAACCAGCTGCA	GCCTCTAACTGCCCCAAGTT	142
	MYC2	TGGTGCAGGGGAGGAGAATA	GGCTTCCTTCCTCGCTTCTT	246
	QPT2	GAGGTGTCGGCAAAGCTCTA	CCTCCGTATCAAACCTCCCA	249
	AO2	TGCTGCTGATATGACTGGCA	GATATGCCCAGCTCCACCTG	229
	QS.1	AGGACAAGGGCCTTAGTTGC	AGAACACCTTGCACCTCAGG	230
	QS.2	GCAACGAGCTCTTCCCATCT	AGAACACCTTGCACCTCAGG	190
	PMT1	TCTTCCGAACACCTCAACGG	ACCTGGCCATAATGCGCTAA	213
	PMT2	ATCGGCGGAGGAATTGGTTT	TGCGGCCTTTACAAATGCAG	192
	MPO1	CTGAGGGTCCAAGCTTTCGT	CAAGGCCATCTTCTCCTGCA	240
	TCONS_00022757	ACCTCAAGTCCAAACGACCA	CGAAGAGGACGAAGGCAGAC	196
	TCONS_00172256	GGGGGCAATAAGGTGGTGAG	CCCGACATAGAAGTGGTGGC	198
	TCONS_00186734	CCGGACTTTCACATAGTAACGC	CCCCCAAACGTGGCATTAAG	216
	TCONS_00142943	GCATCGGGTGGCTAATGTCT	TTGGAGAAGCCCATCAGGTT	210
	TCONS_00025190	TGCCAAGTGGACTTGTTATTGT	GCCAGAAACAGTGAGATAACTGAA	180
	TCONS_00074292	ATTTCGGGCTGAGAACTACTG	AATCTAGGCACTCGACCTCAT	229
	TCONS_00046583	AGGGGCATTAATGTGGTGGA	GCGTTTTATCCTCACTGCACA	178
	TCONS_00191477	ATACGCCGAAGGAGACTAGC	CGCCCCGAAATCCAAGTACA	172
	TCONS_00220433	GTGATTTGGAACGGGTCCCT	GGCAATAAAGGCCAGCGAAC	216
	TCONS_00223655	TGCTTCTCTCTTTGTGTTTTTCTGT	AACCCAAACATTATTCGGAAACTT	183
	TCONS_00368510	GCAAGTGATGGCATTACGAGA	TTTAGGCATTGCATCGCCAC	206
	TCONS_00182848	AGTGAAACCTGAAGCTACAACA	GGGCTGAGGGGGTCAAATAC	207
	circQS1.1	ACCTGGAGTTGCAAGTGGAG	AATGGCGGTAGGGAAGTTGG	186
	circQS1.2	CCTGAGGTGCAAGGTGTTCT	GCACCTCAGGGTCCATGTAG	296
	circQS1.3	CATCTACGGGTTCGCCTCTG	CGTGGACATCTGGGTGAACA	204
	circQS2.1	CCTGAGGTGCAAGGTGTTCT	GCACCTCAGGGTCCATGTAG	296
	circQS2.2	CGGTTCGTCTCTGGACCAAA	TCAGCCAAAGAGCAACCGAT	154
	circQS2.4	GGCAGGACGATTCAGTTTGC	CAAGGCCTCTTCCACCCTTT	299
