# Supplementary material for: A transcriptomic profile of topping responsive non-coding RNAs in tobacco roots (Nicotiana tabacum)
Source: BMC Genomics. 2019 Nov 14;20:856. doi: 10.1186/s12864-019-6236-6 (PMC6854694; doi:10.1186/s12864-019-6236-6)
Supplement: Supplementary file 8 — Additional file 8: Table S4. Summary of expression changes of circRNAs between topping treatment (TT) and control (CK) group. [file 12864_2019_6236_MOESM8_ESM.xls]

## Sheet: Sheet1
	Table S4 Summary of expression changes of circRNAs between topping treatment (TT) and control (CK) group
	Position	Type	Parent gene	CK (SRPBM)	TT (SRPBM)	Log2FC	P-value	Q-value
	Ntab-K326_AWOJ-SS9280_3179_3483	exon	gene_82235	209.728	0	-9.4514	3.87e-155	2.18e-151
	Ntab-K326_AWOJ-SS40189_15463_15747	exon	gene_58143	0	241.247	9.65313	9.98e-121	2.8e-117
	Ntab-K326_AWOJ-SS40189_15459_15754	exon	gene_58143	0	462.467	10.5911	8.47e-116	1.59e-112
	Ntab-K326_AWOJ-SS15482_382365_382657	exon	gene_22369	0	231.783	9.59547	2.97e-97	4.18e-94
	Ntab-K326_AWOJ-SS40189_15465_15748	exon	gene_58143	0	257.975	9.74973	2.01e-56	2.26e-53
	Ntab-K326_AWOJ-SS40189_15462_15756	exon	gene_58143	0	537.054	10.8067	8.69e-50	8.14e-47
	Ntab-K326_AWOJ-SS40189_15460_15754	exon	gene_58143	0	531.853	10.7927	1.16e-49	9.35e-47
	Ntab-K326_AWOJ-SS40189_15463_15749	exon	gene_58143	0	601.022	10.969	7.23e-13	5.08e-10
	Ntab-K326_AWOJ-SS40189_15459_15746	exon	gene_58143	0	331.865	10.1127	1.24e-07	7.75e-05
	Ntab-K326_AWOJ-SS40189_15462_15748	exon	gene_58143	230.764	0	-9.58911	1.81e-07	0.000101527
	Ntab-K326_AWOJ-SS15482_382362_382652	exon	gene_22369	500.321	0	-10.7045	8.86e-07	0.000438731
	Ntab-K326_AWOJ-SS9280_3178_3479	exon	gene_82235	640.198	0	-11.06	9.36e-07	0.000438731
	Ntab-K326_AWOJ-SS729_229658_229954	exon	gene_73034	12.9908	0	-5.46933	3.02e-06	0.00130462
	Ntab-K326_AWOJ-SS11876_4510_4999	exon	gene_8332	12.7068	0	-5.43816	3.87e-06	0.00144982
	Ntab-K326_AWOJ-SS729_229659_229959	exon	gene_73034	12.7068	0	-5.43816	3.87e-06	0.00144982
	Ntab-K326_AWOJ-SS4986_420297_420689	exon	gene_62529	17.606	0	-5.89934	4.44e-06	0.00156082
	Ntab-K326_AWOJ-SS8655_97840_98750	exon	gene_79181	12.0222	0	-5.36016	7.05e-06	0.00233101
	Ntab-K326_AWOJ-SS1617_213296_214210	exon	gene_24146	0	17.3772	5.88078	9.25e-06	0.00289021
	Ntab-K326_AWOJ-SS19393_475554_475839	exon	gene_38598	278.572	0	-9.86042	1.04e-05	0.00308809
	Ntab-K326_AWOJ-SS19393_475557_475845	exon	gene_38598	0	16.5711	5.81345	1.49e-05	0.00415419
	Ntab-K326_AWOJ-SS729_229666_229951	exon	gene_73034	0	16.505	5.80779	1.55e-05	0.00415419
	Ntab-K326_AWOJ-SS2139_87397_88000	exon	gene_43865	10.9397	0	-5.22749	1.83e-05	0.00466584
	Ntab-K326_AWOJ-SS19393_475554_475845	exon	gene_38598	0	15.4735	5.71639	2.86e-05	0.00700126
	Ntab-K326_AWOJ-SS40189_15459_15753	exon	gene_58143	0	367.528	10.2599	3.04e-05	0.00711431
	Ntab-K326_AWOJ-SS18015_472996_473656	exon	gene_31073	10.3104	0	-5.14438	3.18e-05	0.00715284
	Ntab-K326_AWOJ-SS1617_210280_214210	exon	gene_24146	10.1069	0	-5.11644	3.81e-05	0.00823278
	Ntab-K326_AWOJ-SS3804_69028_69313	exon	gene_57044	9.70928	0	-5.06023	5.41e-05	0.0111059
	Ntab-K326_AWOJ-SS729_229663_229949	exon	gene_73034	0	14.3106	5.60591	5.73e-05	0.0111059
	Ntab-K326_AWOJ-SS729_229665_229949	exon	gene_73034	0	9.52163	5.03293	5.57e-05	0.0111059
	Ntab-K326_AWOJ-SS6310_59258_59608	exon	gene_68459	0	4.74524	4.07189	5.99e-05	0.0112271
	Ntab-K326_AWOJ-SS18775_130008_131187	exon	gene_36326	0	14.1646	5.59142	6.25e-05	0.0113364
	Ntab-K326_AWOJ-SS15480_172632_175374	exon	gene_22341	9.22512	0	-4.9887	8.32e-05	0.0145746
	Ntab-K326_AWOJ-SS15482_382365_382653	exon	gene_22369	0	4.54666	4.01396	8.56e-05	0.0145746
	Ntab-K326_AWOJ-SS4090_43053_43356	exon	gene_58386	0	19.0025	6.00768	0.000106946	0.0176839
	Ntab-K326_AWOJ-SS4879_247814_248058	exon	gene_61939	270.361	0	-9.81731	0.0001128	0.018119
	Ntab-K326_AWOJ-SS40189_15465_15754	exon	gene_58143	0	352.85	10.2011	0.000117786	0.0183943
	Ntab-K326_AWOJ-SS15482_382368_382649	exon	gene_22369	8.60151	0	-4.89102	0.00014484	0.0200327
	Ntab-K326_AWOJ-SS19393_475552_475844	exon	gene_38598	0	12.753	5.44328	0.000145616	0.0200327
	Ntab-K326_AWOJ-SS3804_69028_69310	exon	gene_57044	8.61463	0	-4.89314	0.000143156	0.0200327
	Ntab-K326_AWOJ-SS8155_269921_272814	exon	gene_76736	0	4.24919	3.92257	0.000146094	0.0200327
	Ntab-K326_AWOJ-SS9280_3177_3482	exon	gene_82235	215.637	0	-9.49143	0.000144737	0.0200327
	Ntab-K326_AWOJ-SS10624_11415_11698	exon	gene_3053	0	744.056	11.2768	0.00015936	0.0203618
	Ntab-K326_AWOJ-SS10624_11417_11702	exon	gene_3053	0	365.608	10.2523	0.000159356	0.0203618
	Ntab-K326_AWOJ-SS19393_475558_475846	exon	gene_38598	0	12.6311	5.42974	0.000156683	0.0203618
	Ntab-K326_AWOJ-SS7393_156593_157311	exon	gene_73497	0	11.8282	5.33726	0.000254083	0.0317435
	Ntab-K326_AWOJ-SS11532_65161_65532	exon	gene_6817	0	11.673	5.31868	0.00027903	0.0341024
	Ntab-K326_AWOJ-SS11601_13010_13557	exon	gene_7136	7.63497	0	-4.72519	0.000343716	0.0378896
	Ntab-K326_AWOJ-SS3804_69029_69311	exon	gene_57044	3.8227	0	-3.78056	0.000340513	0.0378896
	Ntab-K326_AWOJ-SS382_338469_339625	exon	gene_57124	7.63497	0	-4.72519	0.000343716	0.0378896
	Ntab-K326_AWOJ-SS9280_3177_3484	exon	gene_82235	0	347.009	10.177	0.000325287	0.0378896
	Ntab-K326_AWOJ-SS9618_31343_34816	exon	gene_83872	0	11.3564	5.28002	0.000337836	0.0378896
	Ntab-K326_AWOJ-SS13600_18644_18914	exon	gene_16410	0	11.1467	5.25383	0.000383526	0.041465
	Ntab-K326_AWOJ-SS15482_382364_382652	exon	gene_22369	0	403.128	10.3931	0.000463209	0.0491351
	Ntab-K326_AWOJ-SS5115_35012_35739	exon	gene_63206	0	10.7573	5.2039	0.00048558	0.0505543
	Ntab-K326_AWOJ-SS1109_749457_750274	exon	gene_4914	3.56684	0	-3.68812	0.000539399	0.0547156
	Ntab-K326_AWOJ-SS17137_312715_313510	exon	gene_27258	7.12217	0	-4.62881	0.000545015	0.0547156
	Ntab-K326_AWOJ-SS729_229658_229955	exon	gene_73034	6.91884	0	-4.58873	0.00065469	0.0645731
	Ntab-K326_AWOJ-SS19036_13908_14262	exon	gene_37243	0	10.1397	5.12097	0.000706737	0.0685047
	Ntab-K326_AWOJ-SS240738_4376_5133	exon	gene_46100	6.51185	0	-4.50501	0.000945935	0.0899629
	Ntab-K326_AWOJ-SS4405_23233_23818	exon	gene_59726	6.49542	0	-4.50153	0.000960117	0.0899629
	Ntab-K326_AWOJ-SS11876_4688_4999	exon	gene_8332	6.38147	0	-4.47713	0.00106462	0.0965373
	Ntab-K326_AWOJ-SS729_229661_229952	exon	gene_73034	0	9.49175	5.02853	0.00104932	0.0965373
	Ntab-K326_AWOJ-SS14724_48311_49544	exon	gene_20067	6.32449	0	-4.46478	0.00112112	0.100047
	Ntab-K326_AWOJ-SS729_229662_229959	exon	gene_73034	6.26751	0	-4.45231	0.00118065	0.103713
	Ntab-K326_AWOJ-SS11867_222968_224061	exon	gene_8279	0	8.98084	4.95122	0.00143488	0.116911
	Ntab-K326_AWOJ-SS13183_133757_133973	exon	gene_14435	6.06015	0	-4.40603	0.00142565	0.116911
	Ntab-K326_AWOJ-SS4081_201529_202857	exon	gene_58346	3.04562	0	-3.47924	0.00138588	0.116911
	Ntab-K326_AWOJ-SS7144_379350_379719	exon	gene_72255	6.10486	0	-4.41613	0.00136881	0.116911
	Ntab-K326_AWOJ-SS8155_263475_269813	exon	gene_76736	3.49462	0.194703	-1.25403	0.00143285	0.116911
	Ntab-K326_AWOJ-SS15482_382369_382649	exon	gene_22369	0	9.61539	5.04664	0.00172342	0.138415
	Ntab-K326_AWOJ-SS15482_382372_382649	exon	gene_22369	0	8.57828	4.88725	0.00183768	0.145513
	Ntab-K326_AWOJ-SS16677_4997_5298	exon	gene_25910	5.73434	0	-4.33016	0.00191903	0.147204
	Ntab-K326_AWOJ-SS40189_15458_15751	exon	gene_58143	0	114.996	8.58617	0.00192624	0.147204
	Ntab-K326_AWOJ-SS9280_3184_3484	exon	gene_82235	0	353.323	10.203	0.00193758	0.147204
	Ntab-K326_AWOJ-SS955_32514_33767	exon	gene_83581	0	8.27486	4.83708	0.00221564	0.164543
	Ntab-K326_AWOJ-SS966_167700_169531	exon	gene_84099	2.78648	0	-3.36293	0.00222434	0.164543
	Ntab-K326_AWOJ-SS17021_187472_189498	exon	gene_26846	5.46983	0	-4.26549	0.00244484	0.176628
	Ntab-K326_AWOJ-SS19393_475552_475845	exon	gene_38598	0	8.11172	4.80937	0.00245054	0.176628
	Ntab-K326_AWOJ-SS19128_252653_253015	exon	gene_37604	0	8.03148	4.79554	0.0025752	0.183263
	Ntab-K326_AWOJ-SS12247_127167_128161	exon	gene_10038	5.2989	0	-4.22211	0.0028603	0.201008
	Ntab-K326_AWOJ-SS5295_245162_245527	exon	gene_63856	0	7.78811	4.75277	0.00299414	0.207816
	Ntab-K326_AWOJ-SS9280_3180_3487	exon	gene_82235	84.0602	115.737	0.138883	0.00310897	0.213154
	Ntab-K326_AWOJ-SS5031_181399_181786	exon	gene_62780	0	7.5934	4.71761	0.00337873	0.228858
	Ntab-K326_AWOJ-SS10706_180489_181026	exon	gene_3434	0	3.73589	3.74985	0.00364408	0.243893
	Ntab-K326_AWOJ-SS1465_89790_90464	exon	gene_19841	5.01401	0	-4.14677	0.00371871	0.24596
	Ntab-K326_AWOJ-SS1329_340515_342126	exon	gene_14858	0	3.66906	3.72576	0.00396027	0.258891
	Ntab-K326_AWOJ-SS17899_246619_248188	exon	gene_30092	4.81605	0	-4.092	0.00446572	0.288578
	Ntab-K326_AWOJ-SS729_229661_229957	exon	gene_73034	0	6.94949	4.59485	0.00504769	0.318855
	Ntab-K326_AWOJ-SS8623_127985_128764	exon	gene_79010	2.34398	0	-3.13967	0.00502896	0.318855
	Ntab-K326_AWOJ-SS13600_18647_18917	exon	gene_16410	0	6.76592	4.55784	0.00566282	0.349617
	Ntab-K326_AWOJ-SS1451_60724_61610	exon	gene_19355	4.5614	0	-4.01834	0.00565656	0.349617
	Ntab-K326_AWOJ-SS354_280655_281917	exon	gene_54838	0	6.73232	4.55097	0.00578342	0.349617
	Ntab-K326_AWOJ-SS439_347141_347421	exon	gene_59697	4.54473	0	-4.01338	0.00574504	0.349617
	Ntab-K326_AWOJ-SS5426_47872_48479	exon	gene_64470	4.50121	0	-4.00037	0.00598256	0.357808
	Ntab-K326_AWOJ-SS7104_514401_515041	exon	gene_72017	0	3.32366	3.59441	0.00610034	0.361012
	Ntab-K326_AWOJ-SS17899_133428_134185	exon	gene_30086	4.44424	0	-3.98314	0.00630883	0.369461
	Ntab-K326_AWOJ-SS9280_3182_3481	exon	gene_82235	0	1034.42	11.752	0.00638987	0.370349
	Ntab-K326_AWOJ-SS729_229661_229951	exon	gene_73034	0	20.0884	6.08664	0.00671963	0.385487
	Ntab-K326_AWOJ-SS1268_331317_332776	exon	gene_12189	0	6.47386	4.49694	0.00680333	0.385628
	Ntab-K326_AWOJ-SS729_229662_229958	exon	gene_73034	0	6.46086	4.49417	0.00685927	0.385628
	Ntab-K326_AWOJ-SS18605_45249_47533	exon	gene_35321	4.34123	0	-3.95147	0.00694551	0.386611
	Ntab-K326_AWOJ-SS12521_538615_539315	exon	gene_11494	4.30075	0	-3.93884	0.00721334	0.397583
	Ntab-K326_AWOJ-SS3617_430547_432902	exon	gene_55582	4.2734	0	-3.93023	0.00740029	0.403926
	Ntab-K326_AWOJ-SS217126_2503_3207	exon	gene_44158	0	6.25762	4.45014	0.00779699	0.421487
	Ntab-K326_AWOJ-SS13424_439478_440575	exon	gene_15532	0	6.19967	4.43733	0.00808762	0.433034
	Ntab-K326_AWOJ-SS40189_15460_15747	exon	gene_58143	0	522.178	10.7662	0.00850203	0.446714
	Ntab-K326_AWOJ-SS8415_126939_128058	exon	gene_78047	2.06411	0	-2.97826	0.0084788	0.446714
	Ntab-K326_AWOJ-SS16219_209252_210221	exon	gene_24344	4.0401	0	-3.85469	0.00921053	0.472872
	Ntab-K326_AWOJ-SS18062_301602_302079	exon	gene_31505	0	5.98711	4.38936	0.00925221	0.472872
	Ntab-K326_AWOJ-SS40189_15463_15746	exon	gene_58143	0	1090.33	11.8279	0.00915264	0.472872
	Ntab-K326_AWOJ-SS10706_180014_181026	exon	gene_3434	0	1.95693	2.91133	0.00996075	0.499994
	Ntab-K326_AWOJ-SS895_1134413_1135650	exon	gene_80786	2.5587	0.292054	-0.942556	0.00993101	0.499994
	Ntab-K326_AWOJ-SS40998_9049_9507	exon	gene_58436	0	5.73615	4.33059	0.010851	0.535125
	Ntab-K326_AWOJ-SS5309_1733391_1733826	exon	gene_63948	4.0454	0	-3.85645	0.0107993	0.535125
	Ntab-K326_AWOJ-SS18902_107715_108191	exon	gene_36779	1.92369	0	-2.88992	0.0110451	0.539964
	Ntab-K326_AWOJ-SS729_229664_229959	exon	gene_73034	0	5.67821	4.31668	0.0112588	0.545662
	Ntab-K326_AWOJ-SS917_817811_818547	exon	gene_81718	3.79858	0	-3.77209	0.0115665	0.555787
	Ntab-K326_AWOJ-SS354_281425_281917	exon	gene_54838	0	5.5977	4.29712	0.0118516	0.56466
	Ntab-K326_AWOJ-SS19363_43748_46443	exon	gene_38429	0	1.85188	2.84257	0.012174	0.568034
	Ntab-K326_AWOJ-SS19525_305116_305740	exon	gene_39116	0	5.56232	4.28844	0.0121222	0.568034
	Ntab-K326_AWOJ-SS7370_29764_31090	exon	gene_73411	0	5.54903	4.28516	0.0122256	0.568034
	Ntab-K326_AWOJ-SS537_170149_170404	exon	gene_64234	3.71429	0	-3.74211	0.0125275	0.574959
	Ntab-K326_AWOJ-SS8822_593704_594183	exon	gene_80164	0	5.50438	4.27411	0.0125791	0.574959
	Ntab-K326_AWOJ-SS19393_475549_475848	exon	gene_38598	0	159.423	9.0564	0.0127979	0.580241
	Ntab-K326_AWOJ-SS1617_211584_211869	exon	gene_24146	3.59508	0	-3.69862	0.0140285	0.626686
	Ntab-K326_AWOJ-SS40189_15460_15752	exon	gene_58143	0	567.818	10.887	0.0141567	0.626686
	Ntab-K326_AWOJ-SS7767_60806_62031	exon	gene_75086	0	5.33056	4.23024	0.0140591	0.626686
	Ntab-K326_AWOJ-SS4300_18689_18949	exon	gene_59371	0	5.30565	4.22385	0.0142855	0.627445
	Ntab-K326_AWOJ-SS10624_11417_11699	exon	gene_3053	9.28732	2.67716	-0.540216	0.0151679	0.647661
	Ntab-K326_AWOJ-SS11535_48663_49653	exon	gene_6839	0	5.2083	4.19857	0.0152065	0.647661
	Ntab-K326_AWOJ-SS2230_583208_583914	exon	gene_44747	3.5188	0	-3.67008	0.0150851	0.647661
	Ntab-K326_AWOJ-SS775_259194_259985	exon	gene_75015	0	5.21468	4.20024	0.0151443	0.647661
	Ntab-K326_AWOJ-SS1175_170609_172641	exon	gene_7773	0	2.59123	3.26865	0.0154612	0.653555
	Ntab-K326_AWOJ-SS729_229666_229955	exon	gene_73034	0	5.15962	4.18577	0.0156898	0.658269
	Ntab-K326_AWOJ-SS12487_25010_25517	exon	gene_11212	3.45363	0	-3.64525	0.0160524	0.662556
	Ntab-K326_AWOJ-SS16677_3958_5298	exon	gene_25910	3.45942	0	-3.64748	0.015964	0.662556
	Ntab-K326_AWOJ-SS17415_112991_113458	exon	gene_28174	0	2.55756	3.25175	0.0161455	0.662556
	Ntab-K326_AWOJ-SS13600_18359_19459	exon	gene_16410	0	5.0988	4.1696	0.016316	0.664698
	Ntab-K326_AWOJ-SS1536_135785_136974	exon	gene_21925	1.70663	0	-2.74174	0.0166836	0.674784
	Ntab-K326_AWOJ-SS17765_35058_36514	exon	gene_29327	3.39159	0	-3.62121	0.017033	0.677659
	Ntab-K326_AWOJ-SS233_269043_272092	exon	gene_45482	3.39159	0	-3.62121	0.017033	0.677659
	Ntab-K326_AWOJ-SS6310_61814_62086	exon	gene_68459	0	5.01359	4.14665	0.0172368	0.677659
	Ntab-K326_AWOJ-SS944_281162_282261	exon	gene_83037	0	5.01359	4.14665	0.0172368	0.677659
	Ntab-K326_AWOJ-SS729_229659_229951	exon	gene_73034	0	611.554	10.994	0.0175723	0.681669
	Ntab-K326_AWOJ-SS729_229661_229956	exon	gene_73034	0	4.98292	4.1383	0.0175813	0.681669
	Ntab-K326_AWOJ-SS19036_14961_15353	exon	gene_37243	0	4.96492	4.13338	0.0177867	0.684911
	Ntab-K326_AWOJ-SS15055_162156_163372	exon	gene_21089	0	4.92497	4.12239	0.0182515	0.698028
	Ntab-K326_AWOJ-SS15326_158993_160326	exon	gene_21842	0	4.86757	4.10645	0.0189416	0.715794
	Ntab-K326_AWOJ-SS9618_29808_31436	exon	gene_83872	0.260652	6.42519	1.39183	0.0189707	0.715794
	Ntab-K326_AWOJ-SS18099_78016_81441	exon	gene_31804	3.25592	0	-3.56719	0.0193982	0.722231
	Ntab-K326_AWOJ-SS5232_25301_25864	exon	gene_63647	3.25592	0	-3.56719	0.0193982	0.722231
	Ntab-K326_AWOJ-SS10426_78096_78439	exon	gene_1987	3.19298	0	-3.54143	0.0206084	0.722576
	Ntab-K326_AWOJ-SS1265_364639_367946	exon	gene_12062	3.18809	0	-3.5394	0.0207057	0.722576
	Ntab-K326_AWOJ-SS13845_3243_5453	exon	gene_17176	3.18809	0	-3.5394	0.0207057	0.722576
	Ntab-K326_AWOJ-SS1731_140117_140746	exon	gene_27801	0	2.38223	3.1604	0.0202496	0.722576
	Ntab-K326_AWOJ-SS20405_10771_13823	exon	gene_42647	3.5326	0	-3.67529	0.0205493	0.722576
	Ntab-K326_AWOJ-SS2187_801537_801909	exon	gene_44326	0	4.72154	4.0651	0.0208213	0.722576
	Ntab-K326_AWOJ-SS356377_16777_17281	exon	gene_55056	3.5326	0	-3.67529	0.0205493	0.722576
	Ntab-K326_AWOJ-SS3923_198344_198830	exon	gene_57705	3.19298	0	-3.54143	0.0206084	0.722576
	Ntab-K326_AWOJ-SS4649_196109_197438	exon	gene_60755	3.19298	0	-3.54143	0.0206084	0.722576
	Ntab-K326_AWOJ-SS546_68053_68339	exon	gene_64608	1.07223	0	-2.19348	0.0201439	0.722576
	Ntab-K326_AWOJ-SS6337_132212_132419	exon	gene_68576	3.5326	0	-3.67529	0.0205493	0.722576
	Ntab-K326_AWOJ-SS2483_58734_60447	exon	gene_46554	1.28986	0.162879	-0.898679	0.0211413	0.72918
	Ntab-K326_AWOJ-SS19393_475551_475846	exon	gene_38598	0	4.67286	4.05104	0.0214899	0.736684
	Ntab-K326_AWOJ-SS18865_10989_11267	exon	gene_36675	1.7676	0.730135	-0.383982	0.0216306	0.737013
	Ntab-K326_AWOJ-SS18083_144180_144968	exon	gene_31669	0	4.62419	4.03685	0.0221807	0.737871
	Ntab-K326_AWOJ-SS289926_6259_6847	exon	gene_49729	3.12782	0	-3.51426	0.0219439	0.737871
	Ntab-K326_AWOJ-SS528_161522_162567	exon	gene_63807	1.04399	0	-2.16349	0.0218561	0.737871
	Ntab-K326_AWOJ-SS5525_62458_63016	exon	gene_64936	0	4.62419	4.03685	0.0221807	0.737871
	Ntab-K326_AWOJ-SS15482_382364_382657	exon	gene_22369	1227.98	0	-11.9994	0.0227175	0.75128
	Ntab-K326_AWOJ-SS12403_152488_153142	exon	gene_10726	1.62826	0.579409	-0.44874	0.0231197	0.759433
	Ntab-K326_AWOJ-SS13628_17488_19236	exon	gene_16532	3.06266	0	-3.48657	0.0233693	0.759433
	Ntab-K326_AWOJ-SS19977_3545_6007	exon	gene_41046	3.06266	0	-3.48657	0.0233693	0.759433
	Ntab-K326_AWOJ-SS17968_1435042_1436377	exon	gene_30650	0	4.51939	4.00582	0.0237474	0.767287
	Ntab-K326_AWOJ-SS11761_83430_85124	exon	gene_7828	1.49906	0	-2.58421	0.0248756	0.791221
	Ntab-K326_AWOJ-SS1375_940927_941986	exon	gene_16911	0	4.40351	3.9707	0.0256141	0.791221
	Ntab-K326_AWOJ-SS1395_91014_92197	exon	gene_17488	2.13287	0.691429	-0.489217	0.0250137	0.791221
	Ntab-K326_AWOJ-SS1451_61085_61610	exon	gene_19355	0	4.45202	3.98551	0.0248148	0.791221
	Ntab-K326_AWOJ-SS1687_409404_416160	exon	gene_26384	0	2.2082	3.06362	0.0253992	0.791221
	Ntab-K326_AWOJ-SS17310_30405_34795	exon	gene_27814	2.9846	0	-3.45268	0.025204	0.791221
	Ntab-K326_AWOJ-SS3804_69026_69305	exon	gene_57044	7.12233	1.801	-0.597109	0.0250969	0.791221
	Ntab-K326_AWOJ-SS7104_1261869_1263558	exon	gene_72021	0	4.40351	3.9707	0.0256141	0.791221
	Ntab-K326_AWOJ-SS233_269043_273176	exon	gene_45482	3.30469	0	-3.58684	0.0268626	0.825254
	Ntab-K326_AWOJ-SS11434_117550_118304	exon	gene_6418	0	4.28763	3.93471	0.0276336	0.835248
	Ntab-K326_AWOJ-SS564_19144_19909	exon	gene_65416	0	4.28763	3.93471	0.0276336	0.835248
	Ntab-K326_AWOJ-SS9240_378079_379866	exon	gene_82058	1.67951	0.0973513	-1.23684	0.0274625	0.835248
	Ntab-K326_AWOJ-SS1319_1074953_1076591	exon	gene_14487	0.325815	2.01762	0.791869	0.0281007	0.844825
	Ntab-K326_AWOJ-SS109845_21983_22314	exon	gene_4569	3.24771	0	-3.56385	0.0286867	0.853317
	Ntab-K326_AWOJ-SS1500_95878_96340	exon	gene_20963	0	4.23478	3.918	0.0286088	0.853317
	Ntab-K326_AWOJ-SS10_925870_926561	exon	gene_59	0	0.173823	0.659385	0.657437	0.856123
	Ntab-K326_AWOJ-SS100125_3233_3960	exon	gene_101	1.19653	0	-2.31858	0.265315	0.856123
	Ntab-K326_AWOJ-SS1002_408800_409857	exon	gene_113	0	0.389405	1.20039	0.506857	0.856123
	Ntab-K326_AWOJ-SS1002_410220_413781	exon	gene_113	0.271327	0	-0.929354	0.499764	0.856123
	Ntab-K326_AWOJ-SS10028_17260_17794	exon	gene_150	0	0.814394	1.89322	0.455937	0.856123
	Ntab-K326_AWOJ-SS10034_383404_385276	exon	gene_170	0.455819	0	-1.33308	0.381732	0.856123
	Ntab-K326_AWOJ-SS10034_749832_750528	exon	gene_175	0	0.266541	0.917219	0.463129	0.856123
	Ntab-K326_AWOJ-SS10040_6263_7965	exon	gene_205	0	0.579409	1.55157	0.461629	0.856123
	Ntab-K326_AWOJ-SS10040_67815_68201	exon	gene_204	0	0.162879	0.625672	0.667728	0.856123
	Ntab-K326_AWOJ-SS10040_6856_7965	exon	gene_205	0.911638	0	-2.01392	0.346457	0.856123
	Ntab-K326_AWOJ-SS10080_111634_111846	exon	gene_296	0.40699	0	-1.23673	0.482505	0.856123
	Ntab-K326_AWOJ-SS10093_483622_484568	exon	gene_340	1.22097	0	-2.34196	0.209631	0.856123
	Ntab-K326_AWOJ-SS10093_494006_496398	exon	gene_340	0.474822	0	-1.3689	0.477745	0.856123
	Ntab-K326_AWOJ-SS10096_231056_231502	exon	gene_350	0.678317	0.231764	-0.466388	0.628747	0.856123
	Ntab-K326_AWOJ-SS101_276499_279154	exon	gene_374	0.854661	0	-1.94443	0.36046	0.856123
	Ntab-K326_AWOJ-SS10103_256876_259109	exon	gene_445	2.50701	0	-3.226	0.0654789	0.856123
	Ntab-K326_AWOJ-SS10103_257777_259469	exon	gene_445	0	0.243378	0.856994	0.599769	0.856123
	Ntab-K326_AWOJ-SS10131_404955_406645	exon	gene_531	0	0.325657	1.06041	0.474497	0.856123
	Ntab-K326_AWOJ-SS10131_404955_409236	exon	gene_531	0.271327	0	-0.929354	0.499764	0.856123
	Ntab-K326_AWOJ-SS10136_160101_162310	exon	gene_543	0.474822	0	-1.3689	0.477745	0.856123
	Ntab-K326_AWOJ-SS10139_33652_35655	exon	gene_550	0	0.579409	1.55157	0.461629	0.856123
	Ntab-K326_AWOJ-SS1014_244229_255456	exon	gene_558	0.390978	0	-1.20368	0.428541	0.856123
	Ntab-K326_AWOJ-SS1014_252664_255456	exon	gene_558	0	0.927054	2.03216	0.434397	0.856123
	Ntab-K326_AWOJ-SS10143_17026_17501	exon	gene_567	0.124809	0.0579409	-0.333261	0.665504	0.856123
	Ntab-K326_AWOJ-SS10143_21026_22721	exon	gene_567	0	0.289704	0.975029	0.566984	0.856123
	Ntab-K326_AWOJ-SS10148_198532_199200	exon	gene_581	0.398842	0	-1.22	0.413234	0.856123
	Ntab-K326_AWOJ-SS10148_82340_84239	exon	gene_577	2.22212	0	-3.0716	0.0892766	0.856123
	Ntab-K326_AWOJ-SS10160_137673_138543	exon	gene_632	0.260652	0	-0.902142	0.508323	0.856123
	Ntab-K326_AWOJ-SS10167_460396_461100	exon	gene_660	0	0.438081	1.29882	0.481431	0.856123
	Ntab-K326_AWOJ-SS10172_197914_199167	exon	gene_671	0	1.21676	2.33796	0.359693	0.856123
	Ntab-K326_AWOJ-SS10173_39867_40826	exon	gene_677	0	0.695291	1.73016	0.464806	0.856123
	Ntab-K326_AWOJ-SS10177_133724_134599	exon	gene_700	0	0.924838	2.02956	0.435654	0.856123
	Ntab-K326_AWOJ-SS10177_138064_138802	exon	gene_700	0.22791	0	-0.815328	0.536237	0.856123
	Ntab-K326_AWOJ-SS10177_291963_292545	exon	gene_704	0	0.217172	0.785681	0.620123	0.856123
	Ntab-K326_AWOJ-SS10179_23932_27353	exon	gene_716	0	0.231764	0.825822	0.60861	0.856123
	Ntab-K326_AWOJ-SS10179_25176_28371	exon	gene_716	0.651629	0	-1.66544	0.420767	0.856123
	Ntab-K326_AWOJ-SS10179_28220_28959	exon	gene_716	0	0.243378	0.856994	0.599769	0.856123
	Ntab-K326_AWOJ-SS10187_422692_423467	exon	gene_760	0	0.325757	1.06064	0.543799	0.856123
	Ntab-K326_AWOJ-SS10187_434485_435283	exon	gene_761	0.226557	0.0486757	-0.667865	0.566813	0.856123
	Ntab-K326_AWOJ-SS10187_434488_435286	exon	gene_761	0.291341	0.115882	-0.400386	0.462861	0.856123
	Ntab-K326_AWOJ-SS10191_316736_317453	exon	gene_795	0	0.446171	1.31454	0.442692	0.856123
	Ntab-K326_AWOJ-SS10191_53725_58111	exon	gene_793	0	0.217172	0.785681	0.620123	0.856123
	Ntab-K326_AWOJ-SS10197_344466_349499	exon	gene_832	0	1.44852	2.5431	0.301559	0.856123
	Ntab-K326_AWOJ-SS1020_273340_274202	exon	gene_853	0	0.292054	0.980766	0.565416	0.856123
	Ntab-K326_AWOJ-SS1020_274783_277032	exon	gene_853	0.926193	0.596402	-0.191163	0.449495	0.856123
	Ntab-K326_AWOJ-SS10204_105045_105933	exon	gene_874	0	0.924838	2.02956	0.435654	0.856123
	Ntab-K326_AWOJ-SS102044_63217_63664	exon	gene_876	1.54754	0.368816	-0.622832	0.131431	0.856123
	Ntab-K326_AWOJ-SS10206_798096_798810	exon	gene_882	0	0.347645	1.11024	0.530567	0.856123
	Ntab-K326_AWOJ-SS1021_444345_444621	exon	gene_902	0	2.77451	3.35732	0.0931189	0.856123
	Ntab-K326_AWOJ-SS10216_441043_441697	exon	gene_942	1.36746	0	-2.47462	0.222519	0.856123
	Ntab-K326_AWOJ-SS10232_182583_185418	exon	gene_1003	0	1.03157	2.15009	0.409126	0.856123
	Ntab-K326_AWOJ-SS10232_182811_185418	exon	gene_1003	0.45614	0	-1.33369	0.438524	0.856123
	Ntab-K326_AWOJ-SS10232_184123_184541	exon	gene_1003	0.949644	0	-2.05848	0.298996	0.856123
	Ntab-K326_AWOJ-SS10233_43916_44329	exon	gene_1006	0	0.162879	0.625672	0.667728	0.856123
	Ntab-K326_AWOJ-SS10233_43916_44515	exon	gene_1006	0.390978	1.13954	0.464578	0.172392	0.856123
	Ntab-K326_AWOJ-SS10233_48251_48712	exon	gene_1006	0.113955	0	-0.464511	0.661854	0.856123
	Ntab-K326_AWOJ-SS1024_581267_586344	exon	gene_1036	0	0.438081	1.29882	0.481431	0.856123
	Ntab-K326_AWOJ-SS1024_637718_638372	exon	gene_1037	0.113955	0	-0.464511	0.661854	0.856123
	Ntab-K326_AWOJ-SS1025_654838_655200	exon	gene_1089	0.651629	0	-1.66544	0.420767	0.856123
	Ntab-K326_AWOJ-SS10268_24266_24687	exon	gene_1131	0	0.231764	0.825822	0.60861	0.856123
	Ntab-K326_AWOJ-SS10272_117015_121001	exon	gene_1149	0	1.89835	2.87339	0.203713	0.856123
	Ntab-K326_AWOJ-SS10272_119312_121001	exon	gene_1149	0	0.579409	1.55157	0.461629	0.856123
	Ntab-K326_AWOJ-SS10274_6784_7643	exon	gene_1160	0	0.811172	1.88905	0.454789	0.856123
	Ntab-K326_AWOJ-SS10276_13066_16626	exon	gene_1164	0	0.173823	0.659385	0.657437	0.856123
	Ntab-K326_AWOJ-SS10288_216205_217962	exon	gene_1196	0	0.38005	1.18068	0.512005	0.856123
	Ntab-K326_AWOJ-SS10293_469294_470392	exon	gene_1214	0	0.868686	1.96185	0.446771	0.856123
	Ntab-K326_AWOJ-SS10297_23166_24375	exon	gene_1235	0.261986	0.478297	0.26142	0.680932	0.856123
	Ntab-K326_AWOJ-SS10297_23970_28215	exon	gene_1235	0.390978	0	-1.20368	0.428541	0.856123
	Ntab-K326_AWOJ-SS103_219015_224228	exon	gene_1244	0.260652	0	-0.902142	0.508323	0.856123
	Ntab-K326_AWOJ-SS10309_2687_10821	exon	gene_1278	1.69579	0	-2.73393	0.103872	0.856123
	Ntab-K326_AWOJ-SS10309_2687_8302	exon	gene_1278	0.0569774	0.827486	1.16206	0.551467	0.856123
	Ntab-K326_AWOJ-SS1031_109669_110316	exon	gene_1286	0	0.243378	0.856994	0.599769	0.856123
	Ntab-K326_AWOJ-SS1031_20831_26351	exon	gene_1280	0	0.194703	0.721599	0.63883	0.856123
	Ntab-K326_AWOJ-SS1031_20831_37489	exon	gene_1280	0.512797	0	-1.43793	0.382796	0.856123
	Ntab-K326_AWOJ-SS1031_212870_216284	exon	gene_1282	0	0.488636	1.3944	0.45717	0.856123
	Ntab-K326_AWOJ-SS10317_387989_396760	exon	gene_1314	0.68645	0.869113	0.102467	0.616357	0.856123
	Ntab-K326_AWOJ-SS10317_396376_396760	exon	gene_1314	0	0.404388	1.23141	0.456995	0.856123
	Ntab-K326_AWOJ-SS10318_764349_780248	exon	gene_1323	0	0.194703	0.721599	0.63883	0.856123
	Ntab-K326_AWOJ-SS1032_304079_304400	exon	gene_1334	2.08521	0	-2.99108	0.0781301	0.856123
	Ntab-K326_AWOJ-SS1032_380922_381940	exon	gene_1335	0.455819	0	-1.33308	0.381732	0.856123
	Ntab-K326_AWOJ-SS1032_381672_384040	exon	gene_1335	0	0.166527	0.636997	0.539322	0.856123
	Ntab-K326_AWOJ-SS1032_381839_383173	exon	gene_1335	0	0.405586	1.23386	0.498159	0.856123
	Ntab-K326_AWOJ-SS1032_383055_384040	exon	gene_1335	0	0.194703	0.721599	0.63883	0.856123
	Ntab-K326_AWOJ-SS10321_205514_206671	exon	gene_1387	0.113955	0	-0.464511	0.661854	0.856123
	Ntab-K326_AWOJ-SS10325_266279_266863	exon	gene_1423	0.0651629	0.197321	0.481173	0.670867	0.856123
	Ntab-K326_AWOJ-SS10331_227013_228025	exon	gene_1473	0.22791	1.44852	0.803162	0.490984	0.856123
	Ntab-K326_AWOJ-SS10339_272596_277524	exon	gene_1485	0	0.38005	1.18068	0.512005	0.856123
	Ntab-K326_AWOJ-SS10339_291249_293134	exon	gene_1485	1.51538	0.790881	-0.282409	0.233692	0.856123
	Ntab-K326_AWOJ-SS10342_285522_287130	exon	gene_1535	0	0.389405	1.20039	0.506857	0.856123
	Ntab-K326_AWOJ-SS10347_16521_17204	exon	gene_1561	0	0.521468	1.45324	0.454314	0.856123
	Ntab-K326_AWOJ-SS1035_25985_26345	exon	gene_1569	0	0.334877	1.08152	0.467148	0.856123
	Ntab-K326_AWOJ-SS1035_7126_7607	exon	gene_1567	0	0.325757	1.06064	0.543799	0.856123
	Ntab-K326_AWOJ-SS10355_9235_9947	exon	gene_1593	0	0.194703	0.721599	0.63883	0.856123
	Ntab-K326_AWOJ-SS10359_99465_100587	exon	gene_1615	0	0.488636	1.3944	0.45717	0.856123
	Ntab-K326_AWOJ-SS1037_1253061_1253707	exon	gene_1686	0.271327	0	-0.929354	0.499764	0.856123
	Ntab-K326_AWOJ-SS1037_1322769_1325173	exon	gene_1724	0.45614	0	-1.33369	0.438524	0.856123
	Ntab-K326_AWOJ-SS1037_1415992_1418951	exon	gene_1691	0	0.876162	1.97105	0.446967	0.856123
	Ntab-K326_AWOJ-SS1037_1462104_1462481	exon	gene_1694	0.203495	0	-0.747016	0.55892	0.856123
	Ntab-K326_AWOJ-SS1037_389146_390574	exon	gene_1673	0.135663	0	-0.538252	0.633221	0.856123
	Ntab-K326_AWOJ-SS10370_170669_172330	exon	gene_1762	0	0.325757	1.06064	0.543799	0.856123
	Ntab-K326_AWOJ-SS10370_260587_261910	exon	gene_1759	0	0.695291	1.73016	0.464806	0.856123
	Ntab-K326_AWOJ-SS10370_264520_264779	exon	gene_1759	0	0.542929	1.49045	0.46187	0.856123
	Ntab-K326_AWOJ-SS10384_235521_238359	exon	gene_1795	0.130326	0	-0.520467	0.639987	0.856123
	Ntab-K326_AWOJ-SS10384_91416_91900	exon	gene_1794	0	0.289704	0.975029	0.566984	0.856123
	Ntab-K326_AWOJ-SS10384_91416_93409	exon	gene_1794	0	1.02219	2.13989	0.409861	0.856123
	Ntab-K326_AWOJ-SS10384_92977_93409	exon	gene_1794	1.01748	0	-2.13474	0.27447	0.856123
	Ntab-K326_AWOJ-SS10384_94359_94918	exon	gene_1794	0.911638	0	-2.01392	0.346457	0.856123
	Ntab-K326_AWOJ-SS10389_73058_73563	exon	gene_1826	0	0.217172	0.785681	0.620123	0.856123
	Ntab-K326_AWOJ-SS10398_18265_19607	exon	gene_1847	0	0.162879	0.625672	0.667728	0.856123
	Ntab-K326_AWOJ-SS10398_42828_44039	exon	gene_1848	0.325815	0	-1.06077	0.459588	0.856123
	Ntab-K326_AWOJ-SS1041_493713_494293	exon	gene_1910	0.740706	0.292054	-0.404183	0.653883	0.856123
	Ntab-K326_AWOJ-SS10422_112401_113419	exon	gene_1976	0	0.173823	0.659385	0.657437	0.856123
	Ntab-K326_AWOJ-SS10422_127242_128085	exon	gene_1979	0	0.243378	0.856994	0.599769	0.856123
	Ntab-K326_AWOJ-SS10422_128758_129865	exon	gene_1979	0	0.535432	1.47756	0.471297	0.856123
	Ntab-K326_AWOJ-SS10422_167145_167425	exon	gene_1977	0	0.243378	0.856994	0.599769	0.856123
	Ntab-K326_AWOJ-SS10426_77705_78439	exon	gene_1987	0	0.389405	1.20039	0.506857	0.856123
	Ntab-K326_AWOJ-SS10432_5931_7588	exon	gene_2047	0	0.347645	1.11024	0.530567	0.856123
	Ntab-K326_AWOJ-SS10448_3309_5304	exon	gene_2110	0.271327	0	-0.929354	0.499764	0.856123
	Ntab-K326_AWOJ-SS1045_887176_888230	exon	gene_2129	0	2.08587	2.99148	0.180809	0.856123
	Ntab-K326_AWOJ-SS10462_185173_186493	exon	gene_2205	0.542654	0	-1.48998	0.462763	0.856123
	Ntab-K326_AWOJ-SS10462_185175_186495	exon	gene_2205	0.22113	0	-0.79668	0.450934	0.856123
	Ntab-K326_AWOJ-SS10468_608753_608947	exon	gene_2229	0	0.705808	1.74532	0.467184	0.856123
	Ntab-K326_AWOJ-SS10475_137067_137595	exon	gene_2263	0	1.70365	2.73959	0.24001	0.856123
	Ntab-K326_AWOJ-SS10475_437370_438006	exon	gene_2268	0	0.289704	0.975029	0.566984	0.856123
	Ntab-K326_AWOJ-SS10475_437370_441032	exon	gene_2268	0	0.691833	1.72513	0.315584	0.856123
	Ntab-K326_AWOJ-SS10489_401867_407188	exon	gene_2311	0.130326	0	-0.520467	0.639987	0.856123
	Ntab-K326_AWOJ-SS10489_585123_586240	exon	gene_2313	0	0.34073	1.09475	0.534684	0.856123
	Ntab-K326_AWOJ-SS10491_110373_110952	exon	gene_2341	0.45614	0	-1.33369	0.438524	0.856123
	Ntab-K326_AWOJ-SS10491_258652_259841	exon	gene_2335	0	0.162879	0.625672	0.667728	0.856123
	Ntab-K326_AWOJ-SS10491_639822_640159	exon	gene_2348	0	0.217172	0.785681	0.620123	0.856123
	Ntab-K326_AWOJ-SS10497_128892_130885	exon	gene_2357	0.847118	0	-1.93498	0.357666	0.856123
	Ntab-K326_AWOJ-SS10497_130132_130885	exon	gene_2357	0	0.869113	1.96238	0.445702	0.856123
	Ntab-K326_AWOJ-SS1050_312892_314834	exon	gene_2372	1.19653	0	-2.31858	0.265315	0.856123
	Ntab-K326_AWOJ-SS1050_312892_315579	exon	gene_2372	0	0.463527	1.34772	0.468967	0.856123
	Ntab-K326_AWOJ-SS1050_511339_511708	exon	gene_2378	0.260652	0	-0.902142	0.508323	0.856123
	Ntab-K326_AWOJ-SS10503_439309_440053	exon	gene_2395	0	1.24874	2.36806	0.349679	0.856123
	Ntab-K326_AWOJ-SS10505_294546_296585	exon	gene_2412	0.746149	0	-1.80205	0.381874	0.856123
	Ntab-K326_AWOJ-SS10505_294546_297462	exon	gene_2412	1.42443	0	-2.52309	0.209691	0.856123
	Ntab-K326_AWOJ-SS10505_294822_297462	exon	gene_2412	0	0.651515	1.66526	0.468654	0.856123
	Ntab-K326_AWOJ-SS10505_295306_296585	exon	gene_2412	0.632179	0.463527	-0.134765	0.507154	0.856123
	Ntab-K326_AWOJ-SS1053_116553_117061	exon	gene_2493	0	0.347645	1.11024	0.530567	0.856123
	Ntab-K326_AWOJ-SS10532_31820_32162	exon	gene_2498	0	0.579409	1.55157	0.461629	0.856123
	Ntab-K326_AWOJ-SS10540_542022_543238	exon	gene_2550	0	0.535432	1.47756	0.471297	0.856123
	Ntab-K326_AWOJ-SS10540_826981_828886	exon	gene_2569	0	1.14015	2.26319	0.379357	0.856123
	Ntab-K326_AWOJ-SS10540_865628_866705	exon	gene_2559	0	0.597222	1.5805	0.466969	0.856123
	Ntab-K326_AWOJ-SS10551_410400_411828	exon	gene_2642	0.521303	0	-1.45295	0.439832	0.856123
	Ntab-K326_AWOJ-SS10551_412554_414187	exon	gene_2642	0.678317	0	-1.70534	0.411955	0.856123
	Ntab-K326_AWOJ-SS10551_737787_738378	exon	gene_2647	0	1.2747	2.39204	0.344371	0.856123
	Ntab-K326_AWOJ-SS10553_61459_62413	exon	gene_2654	0.325815	0	-1.06077	0.459588	0.856123
	Ntab-K326_AWOJ-SS10559_17017_18325	exon	gene_2670	1.56013	0	-2.63237	0.128243	0.856123
	Ntab-K326_AWOJ-SS10559_20212_21102	exon	gene_2670	0.442259	0.108586	-0.609904	0.443985	0.856123
	Ntab-K326_AWOJ-SS1057_205942_206710	exon	gene_2722	0	0.434343	1.29149	0.483307	0.856123
	Ntab-K326_AWOJ-SS1057_205942_207409	exon	gene_2722	2.56398	0	-3.25499	0.0615253	0.856123
	Ntab-K326_AWOJ-SS10575_59288_61080	exon	gene_2773	0.542654	0	-1.48998	0.462763	0.856123
	Ntab-K326_AWOJ-SS10576_442396_446586	exon	gene_2784	0.284887	0	-0.963195	0.48924	0.856123
	Ntab-K326_AWOJ-SS1058_142148_142911	exon	gene_2799	0	0.243378	0.856994	0.599769	0.856123
	Ntab-K326_AWOJ-SS10580_131592_132036	exon	gene_2808	0	0.347645	1.11024	0.530567	0.856123
	Ntab-K326_AWOJ-SS10599_55889_59014	exon	gene_2875	7.48673	0	-4.69798	0.0503906	0.856123
	Ntab-K326_AWOJ-SS10599_57455_58443	exon	gene_2875	0	0.438081	1.29882	0.481431	0.856123
	Ntab-K326_AWOJ-SS106_187571_187825	exon	gene_2878	0.170932	0	-0.650557	0.592202	0.856123
	Ntab-K326_AWOJ-SS10613_208259_208945	exon	gene_2993	1.65234	0	-2.70217	0.164866	0.856123
	Ntab-K326_AWOJ-SS10614_203719_203932	exon	gene_3010	0.586466	0	-1.5631	0.433514	0.856123
	Ntab-K326_AWOJ-SS10624_11414_11694	exon	gene_3053	277.733	75.7514	-0.564237	0.610535	0.856123
	Ntab-K326_AWOJ-SS10624_11415_11699	exon	gene_3053	0	139	8.85902	0.64111	0.856123
	Ntab-K326_AWOJ-SS10624_11418_11699	exon	gene_3053	0	36.5607	6.94098	0.68279	0.856123
	Ntab-K326_AWOJ-SS1063_232460_232654	exon	gene_3086	0.135663	0	-0.538252	0.633221	0.856123
	Ntab-K326_AWOJ-SS1063_515387_516114	exon	gene_3092	0.40699	0	-1.23673	0.482505	0.856123
	Ntab-K326_AWOJ-SS10634_17096_17551	exon	gene_3141	0.474822	0	-1.3689	0.477745	0.856123
	Ntab-K326_AWOJ-SS10647_14900_15474	exon	gene_3189	0.526462	0.505287	-0.0178288	0.564214	0.856123
	Ntab-K326_AWOJ-SS10647_14900_15845	exon	gene_3189	0	0.405586	1.23386	0.498159	0.856123
	Ntab-K326_AWOJ-SS10653_49094_49256	exon	gene_3228	1.19829	0	-2.32028	0.0448895	0.856123
	Ntab-K326_AWOJ-SS10655_107649_109220	exon	gene_3244	2.2791	0.611814	-0.571143	0.489129	0.856123
	Ntab-K326_AWOJ-SS10676_26591_42980	exon	gene_3307	0.474822	0	-1.3689	0.477745	0.856123
	Ntab-K326_AWOJ-SS10676_41991_42980	exon	gene_3307	0.203495	0	-0.747016	0.55892	0.856123
	Ntab-K326_AWOJ-SS1069_22525_23240	exon	gene_3346	0	0.490214	1.39728	0.421871	0.856123
	Ntab-K326_AWOJ-SS1070_10969_11715	exon	gene_3378	0.881813	0	-1.97797	0.325042	0.856123
	Ntab-K326_AWOJ-SS10706_180802_181026	exon	gene_3434	0	0.271465	0.929701	0.579453	0.856123
	Ntab-K326_AWOJ-SS1071_490972_493245	exon	gene_3468	0.569774	0	-1.53568	0.38874	0.856123
	Ntab-K326_AWOJ-SS1071_490972_495708	exon	gene_3468	0.325815	0	-1.06077	0.459588	0.856123
	Ntab-K326_AWOJ-SS1071_494665_495211	exon	gene_3468	0	0.405586	1.23386	0.498159	0.856123
	Ntab-K326_AWOJ-SS1071_790078_792800	exon	gene_3474	0.929288	0.316851	-0.467296	0.325233	0.856123
	Ntab-K326_AWOJ-SS10713_332153_332918	exon	gene_3506	2.10278	0	-3.00167	0.0602808	0.856123
	Ntab-K326_AWOJ-SS1072_232185_233280	exon	gene_3524	0	0.146027	0.572168	0.684408	0.856123
	Ntab-K326_AWOJ-SS1073_187808_189263	exon	gene_3555	0	0.217172	0.785681	0.620123	0.856123
	Ntab-K326_AWOJ-SS10738_11900_14571	exon	gene_3606	0.746149	0	-1.80205	0.381874	0.856123
	Ntab-K326_AWOJ-SS10738_12717_13632	exon	gene_3606	0	0.632784	1.63658	0.476584	0.856123
	Ntab-K326_AWOJ-SS10738_12717_14571	exon	gene_3606	0.823467	0.814394	-0.00481167	0.49317	0.856123
	Ntab-K326_AWOJ-SS1074_443766_447318	exon	gene_3635	0.847118	0	-1.93498	0.357666	0.856123
	Ntab-K326_AWOJ-SS1074_671921_673147	exon	gene_3624	0	0.438081	1.29882	0.481431	0.856123
	Ntab-K326_AWOJ-SS1074_673380_673717	exon	gene_3624	0	0.705808	1.74532	0.467184	0.856123
	Ntab-K326_AWOJ-SS1074_673380_675711	exon	gene_3624	0.113955	0	-0.464511	0.661854	0.856123
	Ntab-K326_AWOJ-SS10742_5867_6230	exon	gene_3648	1.2888	0	-2.40491	0.190804	0.856123
	Ntab-K326_AWOJ-SS10745_27143_28215	exon	gene_3658	0	0.194703	0.721599	0.63883	0.856123
	Ntab-K326_AWOJ-SS1075_604663_607167	exon	gene_3676	0.271327	0	-0.929354	0.499764	0.856123
	Ntab-K326_AWOJ-SS1075_775577_776423	exon	gene_3670	0	0.292054	0.980766	0.565416	0.856123
	Ntab-K326_AWOJ-SS1075_809737_814901	exon	gene_3682	0	0.146027	0.572168	0.684408	0.856123
	Ntab-K326_AWOJ-SS10750_12468_13306	exon	gene_3689	0.797684	0	-1.87143	0.372362	0.856123
	Ntab-K326_AWOJ-SS1076_37158_37896	exon	gene_3709	0	0.231764	0.825822	0.60861	0.856123
	Ntab-K326_AWOJ-SS1076_80860_81257	exon	gene_3712	0	1.10088	2.2233	0.391351	0.856123
	Ntab-K326_AWOJ-SS10765_376594_378248	exon	gene_3724	0	0.535432	1.47756	0.471297	0.856123
	Ntab-K326_AWOJ-SS1077_416791_419857	exon	gene_3735	0	0.521468	1.45324	0.454314	0.856123
	Ntab-K326_AWOJ-SS1077_569276_569621	exon	gene_3736	0.325815	0	-1.06077	0.459588	0.856123
	Ntab-K326_AWOJ-SS10774_90290_90771	exon	gene_3760	0	0.730135	1.7798	0.471148	0.856123
	Ntab-K326_AWOJ-SS10774_90290_91849	exon	gene_3760	1.22097	0.194703	-0.797334	0.338407	0.856123
	Ntab-K326_AWOJ-SS10774_91435_91849	exon	gene_3760	0	0.146027	0.572168	0.684408	0.856123
	Ntab-K326_AWOJ-SS1079_75714_76962	exon	gene_3825	0.390978	0	-1.20368	0.428541	0.856123
	Ntab-K326_AWOJ-SS10796_109801_109988	exon	gene_3834	0	0.193673	0.718594	0.507982	0.856123
	Ntab-K326_AWOJ-SS10796_109801_110147	exon	gene_3834	0	0.465877	1.35215	0.433935	0.856123
	Ntab-K326_AWOJ-SS1080_34408_34930	exon	gene_3847	1.56013	0	-2.63237	0.128243	0.856123
	Ntab-K326_AWOJ-SS10803_633326_633927	exon	gene_3887	0.398842	0	-1.22	0.413234	0.856123
	Ntab-K326_AWOJ-SS10803_895819_898058	exon	gene_3888	0.716792	0	-1.76099	0.402896	0.856123
	Ntab-K326_AWOJ-SS10805_18459_19336	exon	gene_3896	0	0.292054	0.980766	0.565416	0.856123
	Ntab-K326_AWOJ-SS10805_22773_23064	exon	gene_3896	0	0.347645	1.11024	0.530567	0.856123
	Ntab-K326_AWOJ-SS10809_192185_193726	exon	gene_3914	0	0.868686	1.96185	0.446771	0.856123
	Ntab-K326_AWOJ-SS10811_423292_423869	exon	gene_3931	0	0.231764	0.825822	0.60861	0.856123
	Ntab-K326_AWOJ-SS1082_674067_674633	exon	gene_3952	1.56013	0	-2.63237	0.128243	0.856123
	Ntab-K326_AWOJ-SS1082_674072_674638	exon	gene_3952	1.56013	0	-2.63237	0.128243	0.856123
	Ntab-K326_AWOJ-SS10828_26470_28035	exon	gene_4009	1.32133	0	-2.43415	0.0541702	0.856123
	Ntab-K326_AWOJ-SS10833_13716_14647	exon	gene_4014	0	0.162879	0.625672	0.667728	0.856123
	Ntab-K326_AWOJ-SS10835_3898_6067	exon	gene_4022	0	0.34073	1.09475	0.534684	0.856123
	Ntab-K326_AWOJ-SS1084_65723_66504	exon	gene_4033	0.232073	0	-0.826663	0.459985	0.856123
	Ntab-K326_AWOJ-SS10857_631373_631689	exon	gene_4111	0	0.597222	1.5805	0.466969	0.856123
	Ntab-K326_AWOJ-SS1086_215067_217133	exon	gene_4127	0.455819	0	-1.33308	0.381732	0.856123
	Ntab-K326_AWOJ-SS10862_26910_28223	exon	gene_4139	0.45614	0	-1.33369	0.438524	0.856123
	Ntab-K326_AWOJ-SS10862_613463_613978	exon	gene_4138	0.22791	0	-0.815328	0.536237	0.856123
	Ntab-K326_AWOJ-SS10862_79500_79755	exon	gene_4132	0	0.579409	1.55157	0.461629	0.856123
	Ntab-K326_AWOJ-SS10862_79500_80008	exon	gene_4132	0	0.347645	1.11024	0.530567	0.856123
	Ntab-K326_AWOJ-SS10874_109417_109898	exon	gene_4192	0	0.486757	1.39095	0.464126	0.856123
	Ntab-K326_AWOJ-SS1088_536014_536322	exon	gene_4203	0.521303	0	-1.45295	0.439832	0.856123
	Ntab-K326_AWOJ-SS1088_738142_738467	exon	gene_4204	0.542654	0	-1.48998	0.462763	0.856123
	Ntab-K326_AWOJ-SS1088_89732_90618	exon	gene_4209	0	2.57981	3.26294	0.111471	0.856123
	Ntab-K326_AWOJ-SS10887_3458_4226	exon	gene_4250	2.84887	0	-3.3918	0.0449643	0.856123
	Ntab-K326_AWOJ-SS1089_6775_8276	exon	gene_4256	0.22791	1.2747	0.747645	0.54828	0.856123
	Ntab-K326_AWOJ-SS10896_127780_131954	exon	gene_4267	1.2888	0	-2.40491	0.190804	0.856123
	Ntab-K326_AWOJ-SS108976_25620_33992	exon	gene_4271	0	0.194703	0.721599	0.63883	0.856123
	Ntab-K326_AWOJ-SS108976_31387_33992	exon	gene_4271	0	0.146027	0.572168	0.684408	0.856123
	Ntab-K326_AWOJ-SS108976_43063_55883	exon	gene_4271	0.847118	0	-1.93498	0.357666	0.856123
	Ntab-K326_AWOJ-SS108976_49786_50572	exon	gene_4271	1.22097	1.36496	0.0484154	0.342576	0.856123
	Ntab-K326_AWOJ-SS10899_827154_831798	exon	gene_4280	0.740706	0	-1.79453	0.381626	0.856123
	Ntab-K326_AWOJ-SS10899_829843_830315	exon	gene_4280	0.325815	0	-1.06077	0.459588	0.856123
	Ntab-K326_AWOJ-SS109_164942_168158	exon	gene_4299	0.912281	0	-2.01469	0.333563	0.856123
	Ntab-K326_AWOJ-SS109_166907_168158	exon	gene_4299	0	0.217172	0.785681	0.620123	0.856123
	Ntab-K326_AWOJ-SS10903_728425_728933	exon	gene_4338	1.19519	0.737051	-0.209939	0.461551	0.856123
	Ntab-K326_AWOJ-SS10908_45468_46458	exon	gene_4348	0.586466	0	-1.5631	0.433514	0.856123
	Ntab-K326_AWOJ-SS1091_124768_126504	exon	gene_4358	0	0.869113	1.96238	0.445702	0.856123
	Ntab-K326_AWOJ-SS1091_128675_129061	exon	gene_4358	0	0.597222	1.5805	0.466969	0.856123
	Ntab-K326_AWOJ-SS1091_128675_132281	exon	gene_4358	1.04739	1.35077	0.110472	0.677888	0.856123
	Ntab-K326_AWOJ-SS1091_135432_135813	exon	gene_4358	0.271327	0	-0.929354	0.499764	0.856123
	Ntab-K326_AWOJ-SS1091_193583_195118	exon	gene_4354	0	1.10088	2.2233	0.391351	0.856123
	Ntab-K326_AWOJ-SS1091_194425_195118	exon	gene_4354	0	0.389405	1.20039	0.506857	0.856123
	Ntab-K326_AWOJ-SS1091_197769_198768	exon	gene_4354	0	0.727696	1.77638	0.299064	0.856123
	Ntab-K326_AWOJ-SS1091_197769_208665	exon	gene_4354	0	0.292054	0.980766	0.565416	0.856123
	Ntab-K326_AWOJ-SS1091_198657_200374	exon	gene_4354	0.398842	0	-1.22	0.413234	0.856123
	Ntab-K326_AWOJ-SS1091_198838_200374	exon	gene_4354	0	0.200969	0.739759	0.500097	0.856123
	Ntab-K326_AWOJ-SS1091_198838_208665	exon	gene_4354	0	1.10088	2.2233	0.391351	0.856123
	Ntab-K326_AWOJ-SS10911_16641_17130	exon	gene_4369	0	0.347645	1.11024	0.530567	0.856123
	Ntab-K326_AWOJ-SS10927_86270_86706	exon	gene_4415	1.02559	0	-2.1436	0.314439	0.856123
	Ntab-K326_AWOJ-SS10946_112518_112989	exon	gene_4469	0	0.173823	0.659385	0.657437	0.856123
	Ntab-K326_AWOJ-SS10947_105615_109196	exon	gene_4475	0	0.521468	1.45324	0.454314	0.856123
	Ntab-K326_AWOJ-SS10949_175316_177861	exon	gene_4482	0	0.289704	0.975029	0.566984	0.856123
	Ntab-K326_AWOJ-SS10949_93903_94526	exon	gene_4480	0.72444	0.325757	-0.347108	0.327541	0.856123
	Ntab-K326_AWOJ-SS1097_6928_9617	exon	gene_4532	0.683729	0	-1.7133	0.387751	0.856123
	Ntab-K326_AWOJ-SS1097_8738_9617	exon	gene_4532	0.170932	0	-0.650557	0.592202	0.856123
	Ntab-K326_AWOJ-SS10974_168797_170212	exon	gene_4546	0.911638	0	-2.01392	0.346457	0.856123
	Ntab-K326_AWOJ-SS10974_169047_170212	exon	gene_4546	0.339159	0	-1.09121	0.474892	0.856123
	Ntab-K326_AWOJ-SS10985_181687_182387	exon	gene_4579	0	0.778811	1.84641	0.464979	0.856123
	Ntab-K326_AWOJ-SS10987_132360_135563	exon	gene_4591	0	0.463527	1.34772	0.468967	0.856123
	Ntab-K326_AWOJ-SS10987_133041_133399	exon	gene_4591	0	0.521468	1.45324	0.454314	0.856123
	Ntab-K326_AWOJ-SS10987_156901_157285	exon	gene_4592	3.13376	0.476462	-0.818037	0.228746	0.856123
	Ntab-K326_AWOJ-SS10987_156901_158546	exon	gene_4592	2.14793	2.53595	0.0721211	0.617298	0.856123
	Ntab-K326_AWOJ-SS11_453769_455576	exon	gene_4620	0	1.04294	2.16236	0.406776	0.856123
	Ntab-K326_AWOJ-SS110_55516_57750	exon	gene_4643	0	1.16822	2.29103	0.368087	0.856123
	Ntab-K326_AWOJ-SS11003_7813_9226	exon	gene_4656	0	0.243378	0.856994	0.599769	0.856123
	Ntab-K326_AWOJ-SS11017_133799_135002	exon	gene_4701	0.625399	0.34073	-0.263747	0.44212	0.856123
	Ntab-K326_AWOJ-SS11020_382275_386896	exon	gene_4727	0	0.271465	0.929701	0.579453	0.856123
	Ntab-K326_AWOJ-SS1103_731087_733468	exon	gene_4755	0.521303	0	-1.45295	0.439832	0.856123
	Ntab-K326_AWOJ-SS1103_731089_732718	exon	gene_4755	0	0.681459	1.70997	0.475096	0.856123
	Ntab-K326_AWOJ-SS11032_38882_41160	exon	gene_4777	0	0.243378	0.856994	0.599769	0.856123
	Ntab-K326_AWOJ-SS11032_41451_42556	exon	gene_4777	0	1.30303	2.41777	0.335519	0.856123
	Ntab-K326_AWOJ-SS11039_33191_33575	exon	gene_4811	1.56391	0	-2.6353	0.154746	0.856123
	Ntab-K326_AWOJ-SS11042_126765_127361	exon	gene_4826	1.7663	0	-2.78401	0.145983	0.856123
	Ntab-K326_AWOJ-SS11075_123189_125117	exon	gene_4883	0.271327	0	-0.929354	0.499764	0.856123
	Ntab-K326_AWOJ-SS1109_330002_331647	exon	gene_4918	1.83146	0	-2.82881	0.0834829	0.856123
	Ntab-K326_AWOJ-SS11092_11602_18463	exon	gene_4937	0.455819	0	-1.33308	0.381732	0.856123
	Ntab-K326_AWOJ-SS11092_20565_21183	exon	gene_4937	0	0.579409	1.55157	0.461629	0.856123
	Ntab-K326_AWOJ-SS11107_137645_138200	exon	gene_4958	2.96282	0	-3.44309	0.0396073	0.856123
	Ntab-K326_AWOJ-SS11107_387008_392091	exon	gene_4959	1.59537	0	-2.65944	0.175151	0.856123
	Ntab-K326_AWOJ-SS1111_1336258_1337079	exon	gene_4975	0.398842	0	-1.22	0.413234	0.856123
	Ntab-K326_AWOJ-SS1111_695718_696876	exon	gene_4974	0	0.616536	1.61123	0.351881	0.856123
	Ntab-K326_AWOJ-SS11126_111579_112453	exon	gene_5024	0.325815	0	-1.06077	0.459588	0.856123
	Ntab-K326_AWOJ-SS11133_17925_18942	exon	gene_5070	0	0.695291	1.73016	0.464806	0.856123
	Ntab-K326_AWOJ-SS11134_174539_174927	exon	gene_5079	0.847118	0	-1.93498	0.357666	0.856123
	Ntab-K326_AWOJ-SS11141_148310_148805	exon	gene_5096	0	0.730135	1.7798	0.471148	0.856123
	Ntab-K326_AWOJ-SS11168_231418_231899	exon	gene_5174	0.390978	0	-1.20368	0.428541	0.856123
	Ntab-K326_AWOJ-SS11168_550887_554320	exon	gene_5181	0	0.579409	1.55157	0.461629	0.856123
	Ntab-K326_AWOJ-SS11168_553040_553544	exon	gene_5181	0.271327	0	-0.929354	0.499764	0.856123
	Ntab-K326_AWOJ-SS11168_78235_78436	exon	gene_5172	0	0.243378	0.856994	0.599769	0.856123
	Ntab-K326_AWOJ-SS11170_54316_56965	exon	gene_5228	1.08257	0	-2.20432	0.297629	0.856123
	Ntab-K326_AWOJ-SS11179_214547_214987	exon	gene_5251	0.542654	0	-1.48998	0.462763	0.856123
	Ntab-K326_AWOJ-SS11179_342323_343049	exon	gene_5248	0.170932	0	-0.650557	0.592202	0.856123
	Ntab-K326_AWOJ-SS1118_461787_465332	exon	gene_5272	0	0.194703	0.721599	0.63883	0.856123
	Ntab-K326_AWOJ-SS11180_5352_6288	exon	gene_5290	0	2.09057	2.99432	0.0296355	0.856123
	Ntab-K326_AWOJ-SS11180_5352_7134	exon	gene_5290	0.560948	0.341259	-0.215838	0.543693	0.856123
	Ntab-K326_AWOJ-SS11201_164967_165775	exon	gene_5354	0	0.63735	1.64362	0.46503	0.856123
	Ntab-K326_AWOJ-SS11201_183509_184562	exon	gene_5354	0	0.289704	0.975029	0.566984	0.856123
	Ntab-K326_AWOJ-SS1121_116353_125899	exon	gene_5381	0	0.521468	1.45324	0.454314	0.856123
	Ntab-K326_AWOJ-SS11218_16305_17174	exon	gene_5453	0	0.146027	0.572168	0.684408	0.856123
	Ntab-K326_AWOJ-SS11232_299939_302512	exon	gene_5511	0	0.927054	2.03216	0.434397	0.856123
	Ntab-K326_AWOJ-SS11232_353951_354330	exon	gene_5508	0	0.597222	1.5805	0.466969	0.856123
	Ntab-K326_AWOJ-SS1125_169291_171655	exon	gene_5582	0	0.34073	1.09475	0.534684	0.856123
	Ntab-K326_AWOJ-SS1125_169291_173912	exon	gene_5582	1.4923	0	-2.57878	0.142072	0.856123
	Ntab-K326_AWOJ-SS1125_170576_171655	exon	gene_5582	0	1.85411	2.84406	0.218653	0.856123
	Ntab-K326_AWOJ-SS1125_171293_171655	exon	gene_5582	0.203495	0	-0.747016	0.55892	0.856123
	Ntab-K326_AWOJ-SS1125_219138_220849	exon	gene_5574	1.93723	0	-2.89868	0.121491	0.856123
	Ntab-K326_AWOJ-SS11250_108542_109580	exon	gene_5595	0	0.438081	1.29882	0.481431	0.856123
	Ntab-K326_AWOJ-SS11250_108542_109789	exon	gene_5595	0	0.38005	1.18068	0.512005	0.856123
	Ntab-K326_AWOJ-SS11251_289131_289438	exon	gene_5604	0	0.217172	0.785681	0.620123	0.856123
	Ntab-K326_AWOJ-SS1126_45604_47962	exon	gene_5622	0	0.630915	1.63369	0.343763	0.856123
	Ntab-K326_AWOJ-SS11261_210559_210879	exon	gene_5637	0.85603	0	-1.94614	0.120794	0.856123
	Ntab-K326_AWOJ-SS11268_444365_444757	exon	gene_5659	0	1.44852	2.5431	0.301559	0.856123
	Ntab-K326_AWOJ-SS11271_118934_119395	exon	gene_5694	0	0.927054	2.03216	0.434397	0.856123
	Ntab-K326_AWOJ-SS1128_351481_354487	exon	gene_5707	0	0.389405	1.20039	0.506857	0.856123
	Ntab-K326_AWOJ-SS11287_78118_79776	exon	gene_5747	4.50988	2.00027	-0.353077	0.0577064	0.856123
	Ntab-K326_AWOJ-SS11290_318812_319070	exon	gene_5771	0	0.194703	0.721599	0.63883	0.856123
	Ntab-K326_AWOJ-SS113_30067_35572	exon	gene_5810	0	1.24874	2.36806	0.349679	0.856123
	Ntab-K326_AWOJ-SS1131_21535_22126	exon	gene_5872	0.113955	0	-0.464511	0.661854	0.856123
	Ntab-K326_AWOJ-SS1131_51947_54698	exon	gene_5864	1.53839	0	-2.61541	0.186032	0.856123
	Ntab-K326_AWOJ-SS11312_447983_448342	exon	gene_5894	0	0.434343	1.29149	0.483307	0.856123
	Ntab-K326_AWOJ-SS11312_640297_640952	exon	gene_5897	0	0.535432	1.47756	0.471297	0.856123
	Ntab-K326_AWOJ-SS1133_187173_188533	exon	gene_5937	2.84887	0	-3.3918	0.0449643	0.856123
	Ntab-K326_AWOJ-SS1133_242090_242706	exon	gene_5956	0	0.231764	0.825822	0.60861	0.856123
	Ntab-K326_AWOJ-SS11338_200054_200857	exon	gene_5987	0.569774	0	-1.53568	0.38874	0.856123
	Ntab-K326_AWOJ-SS11340_69064_69435	exon	gene_6007	0	0.173823	0.659385	0.657437	0.856123
	Ntab-K326_AWOJ-SS11340_69064_70748	exon	gene_6007	0	0.295512	0.989168	0.468236	0.856123
	Ntab-K326_AWOJ-SS113597_2233_2522	exon	gene_6055	0.341864	0	-1.09731	0.448738	0.856123
	Ntab-K326_AWOJ-SS11375_7357_14468	exon	gene_6108	0.398842	0	-1.22	0.413234	0.856123
	Ntab-K326_AWOJ-SS11382_183908_186085	exon	gene_6148	0	0.486757	1.39095	0.464126	0.856123
	Ntab-K326_AWOJ-SS11382_20083_21234	exon	gene_6150	1.08531	0	-2.20717	0.251425	0.856123
	Ntab-K326_AWOJ-SS11382_20753_25893	exon	gene_6150	0.586466	0	-1.5631	0.433514	0.856123
	Ntab-K326_AWOJ-SS11382_25610_25893	exon	gene_6150	0	0.486757	1.39095	0.464126	0.856123
	Ntab-K326_AWOJ-SS1139_107349_108365	exon	gene_6160	0	0.325757	1.06064	0.543799	0.856123
	Ntab-K326_AWOJ-SS1139_499955_500962	exon	gene_6164	0.113955	0	-0.464511	0.661854	0.856123
	Ntab-K326_AWOJ-SS11393_638993_639919	exon	gene_6188	3.57008	2.43378	-0.166396	0.0487645	0.856123
	Ntab-K326_AWOJ-SS114_473011_475568	exon	gene_6206	0.40699	0.0579409	-0.846599	0.606052	0.856123
	Ntab-K326_AWOJ-SS11402_654117_654373	exon	gene_6231	0	0.651515	1.66526	0.468654	0.856123
	Ntab-K326_AWOJ-SS11413_105172_117220	exon	gene_6345	0	0.425437	1.27389	0.449217	0.856123
	Ntab-K326_AWOJ-SS11413_219229_220784	exon	gene_6346	0	0.597222	1.5805	0.466969	0.856123
	Ntab-K326_AWOJ-SS11419_39453_42086	exon	gene_6373	0	0.760101	1.82117	0.462846	0.856123
	Ntab-K326_AWOJ-SS1142_125673_133407	exon	gene_6376	0	0.463527	1.34772	0.468967	0.856123
	Ntab-K326_AWOJ-SS1142_132730_134950	exon	gene_6376	0	0.243378	0.856994	0.599769	0.856123
	Ntab-K326_AWOJ-SS11420_12288_12784	exon	gene_6385	0.260652	0	-0.902142	0.508323	0.856123
	Ntab-K326_AWOJ-SS11432_75696_76585	exon	gene_6415	0	0.535432	1.47756	0.471297	0.856123
	Ntab-K326_AWOJ-SS11434_116338_116904	exon	gene_6418	2.67168	0	-3.30824	0.0342022	0.856123
	Ntab-K326_AWOJ-SS11434_116338_118304	exon	gene_6418	2.30628	0	-3.11896	0.0491208	0.856123
	Ntab-K326_AWOJ-SS1144_28843_30589	exon	gene_6424	0	0.325757	1.06064	0.543799	0.856123
	Ntab-K326_AWOJ-SS11453_211991_212566	exon	gene_6482	0	0.632784	1.63658	0.476584	0.856123
	Ntab-K326_AWOJ-SS11453_211991_213586	exon	gene_6482	0.781955	0.34073	-0.360772	0.65037	0.856123
	Ntab-K326_AWOJ-SS11453_211991_214738	exon	gene_6482	1.96712	0	-2.91783	0.0691988	0.856123
	Ntab-K326_AWOJ-SS11453_215063_215234	exon	gene_6482	1.58659	1.3973	-0.0551739	0.549381	0.856123
	Ntab-K326_AWOJ-SS11453_783319_784210	exon	gene_6490	0	1.11954	2.24239	0.38197	0.856123
	Ntab-K326_AWOJ-SS11459_18189_24213	exon	gene_6524	0	0.973513	2.08578	0.423183	0.856123
	Ntab-K326_AWOJ-SS11459_72002_72316	exon	gene_6528	0	0.289704	0.975029	0.566984	0.856123
	Ntab-K326_AWOJ-SS11459_9252_9565	exon	gene_6524	0	0.488636	1.3944	0.45717	0.856123
	Ntab-K326_AWOJ-SS11482_2161_2425	exon	gene_6590	0	0.922979	2.02737	0.435676	0.856123
	Ntab-K326_AWOJ-SS11486_848770_850276	exon	gene_6599	0	1.801	2.80804	0.221232	0.856123
	Ntab-K326_AWOJ-SS11486_849392_849831	exon	gene_6599	0.130326	0	-0.520467	0.639987	0.856123
	Ntab-K326_AWOJ-SS11486_849395_849834	exon	gene_6599	0.195489	0	-0.72389	0.566757	0.856123
	Ntab-K326_AWOJ-SS11500_311672_315442	exon	gene_6670	0	0.194703	0.721599	0.63883	0.856123
	Ntab-K326_AWOJ-SS1151_391076_391424	exon	gene_6716	0.968616	0	-2.08022	0.330918	0.856123
	Ntab-K326_AWOJ-SS11511_402629_404368	exon	gene_6740	0	0.450759	1.32339	0.439917	0.856123
	Ntab-K326_AWOJ-SS11524_309542_310740	exon	gene_6798	0	0.146027	0.572168	0.684408	0.856123
	Ntab-K326_AWOJ-SS11524_67817_68389	exon	gene_6795	0	0.325757	1.06064	0.543799	0.856123
	Ntab-K326_AWOJ-SS11531_3504_3954	exon	gene_6813	0.781955	0	-1.85061	0.381339	0.856123
	Ntab-K326_AWOJ-SS11552_8401_10564	exon	gene_6871	0	0.869113	1.96238	0.445702	0.856123
	Ntab-K326_AWOJ-SS115572_19656_19920	exon	gene_6884	0	0.178791	0.674433	0.52475	0.856123
	Ntab-K326_AWOJ-SS115572_28808_29345	exon	gene_6886	0	0.654772	1.67019	0.332381	0.856123
	Ntab-K326_AWOJ-SS115572_28808_29413	exon	gene_6886	0.769356	1.3925	0.257667	0.420025	0.856123
	Ntab-K326_AWOJ-SS11560_128286_128571	exon	gene_6898	0	0.217172	0.785681	0.620123	0.856123
	Ntab-K326_AWOJ-SS11560_128650_128932	exon	gene_6898	1.36746	0	-2.47462	0.222519	0.856123
	Ntab-K326_AWOJ-SS11576_7694_10429	exon	gene_6965	0.781955	0.231764	-0.528137	0.58354	0.856123
	Ntab-K326_AWOJ-SS11576_7870_9879	exon	gene_6965	0.610486	0	-1.60167	0.439937	0.856123
	Ntab-K326_AWOJ-SS11576_9271_10429	exon	gene_6965	0	1.04294	2.16236	0.406776	0.856123
	Ntab-K326_AWOJ-SS11581_577795_578284	exon	gene_6998	0.683729	0	-1.7133	0.387751	0.856123
	Ntab-K326_AWOJ-SS1159_6224_7090	exon	gene_7022	0.339159	0	-1.09121	0.474892	0.856123
	Ntab-K326_AWOJ-SS11595_78807_79081	exon	gene_7047	0	0.876162	1.97105	0.446967	0.856123
	Ntab-K326_AWOJ-SS11596_117429_117902	exon	gene_7053	0.949644	0	-2.05848	0.298996	0.856123
	Ntab-K326_AWOJ-SS11599_14775_15085	exon	gene_7068	1.16304	1.5887	0.135448	0.570654	0.856123
	Ntab-K326_AWOJ-SS1160_1352301_1356087	exon	gene_7120	1.08257	0	-2.20432	0.297629	0.856123
	Ntab-K326_AWOJ-SS1160_171724_172465	exon	gene_7103	0	0.63735	1.64362	0.46503	0.856123
	Ntab-K326_AWOJ-SS116009_8914_10814	exon	gene_7135	0	0.584108	1.55926	0.475389	0.856123
	Ntab-K326_AWOJ-SS11601_14797_15242	exon	gene_7136	0	1.03157	2.15009	0.409126	0.856123
	Ntab-K326_AWOJ-SS11604_312693_316021	exon	gene_7142	0	0.389405	1.20039	0.506857	0.856123
	Ntab-K326_AWOJ-SS11604_48248_48520	exon	gene_7139	0	0.286247	0.966545	0.469344	0.856123
	Ntab-K326_AWOJ-SS11606_112211_114175	exon	gene_7154	0	0.271465	0.929701	0.579453	0.856123
	Ntab-K326_AWOJ-SS11606_113600_114175	exon	gene_7154	1.2535	0.383598	-0.514249	0.654817	0.856123
	Ntab-K326_AWOJ-SS11606_121157_125279	exon	gene_7154	0	0.271465	0.929701	0.579453	0.856123
	Ntab-K326_AWOJ-SS11606_189977_190550	exon	gene_7154	1.00577	0.387056	-0.414726	0.361704	0.856123
	Ntab-K326_AWOJ-SS11606_201849_203891	exon	gene_7154	0	0.486757	1.39095	0.464126	0.856123
	Ntab-K326_AWOJ-SS11609_89289_93339	exon	gene_7167	0.683729	0	-1.7133	0.387751	0.856123
	Ntab-K326_AWOJ-SS11609_90737_93972	exon	gene_7167	0.341864	0	-1.09731	0.448738	0.856123
	Ntab-K326_AWOJ-SS11609_92943_93339	exon	gene_7167	0.960536	0.691068	-0.142993	0.504186	0.856123
	Ntab-K326_AWOJ-SS11609_95676_99958	exon	gene_7167	0.113955	0	-0.464511	0.661854	0.856123
	Ntab-K326_AWOJ-SS11610_13747_16278	exon	gene_7173	0	0.301319	1.00317	0.473868	0.856123
	Ntab-K326_AWOJ-SS1162_400428_401726	exon	gene_7206	0	2.66528	3.30513	0.110631	0.856123
	Ntab-K326_AWOJ-SS1163_1039861_1040252	exon	gene_7239	0.822401	0.405586	-0.307	0.339302	0.856123
	Ntab-K326_AWOJ-SS1163_1044782_1046474	exon	gene_7239	0.135663	0	-0.538252	0.633221	0.856123
	Ntab-K326_AWOJ-SS11650_16785_18129	exon	gene_7313	0	0.325757	1.06064	0.543799	0.856123
	Ntab-K326_AWOJ-SS11658_22968_23396	exon	gene_7326	0.455819	0	-1.33308	0.381732	0.856123
	Ntab-K326_AWOJ-SS11658_22971_23399	exon	gene_7326	0.455819	0	-1.33308	0.381732	0.856123
	Ntab-K326_AWOJ-SS11659_229144_231191	exon	gene_7336	0	0.869113	1.96238	0.445702	0.856123
	Ntab-K326_AWOJ-SS11659_233216_234516	exon	gene_7336	0	0.289704	0.975029	0.566984	0.856123
	Ntab-K326_AWOJ-SS11665_17785_18718	exon	gene_7357	0.203495	0	-0.747016	0.55892	0.856123
	Ntab-K326_AWOJ-SS11666_58450_59783	exon	gene_7363	0.284887	0	-0.963195	0.48924	0.856123
	Ntab-K326_AWOJ-SS1167_590898_595295	exon	gene_7419	1.29507	0	-2.41059	0.0392745	0.856123
	Ntab-K326_AWOJ-SS1167_61748_65127	exon	gene_7399	0	0.438081	1.29882	0.481431	0.856123
	Ntab-K326_AWOJ-SS1167_64341_65127	exon	gene_7399	1.89929	0.0533083	-1.5518	0.115635	0.856123
	Ntab-K326_AWOJ-SS1167_780317_781690	exon	gene_7408	0.797684	0	-1.87143	0.372362	0.856123
	Ntab-K326_AWOJ-SS11678_49026_49403	exon	gene_7450	2.45003	0	-3.19641	0.0696791	0.856123
	Ntab-K326_AWOJ-SS11693_81221_81860	exon	gene_7523	0.135663	0	-0.538252	0.633221	0.856123
	Ntab-K326_AWOJ-SS11699_319874_320862	exon	gene_7566	0	0.292054	0.980766	0.565416	0.856123
	Ntab-K326_AWOJ-SS1170_6395_7372	exon	gene_7585	0	2.31764	3.12523	0.148942	0.856123
	Ntab-K326_AWOJ-SS11702_32412_33102	exon	gene_7610	0	1.09279	2.21494	0.165068	0.856123
	Ntab-K326_AWOJ-SS11702_32412_36545	exon	gene_7610	0	0.389405	1.20039	0.506857	0.856123
	Ntab-K326_AWOJ-SS11702_62618_63013	exon	gene_7610	0	1.11954	2.24239	0.38197	0.856123
	Ntab-K326_AWOJ-SS1171_4186_10149	exon	gene_7621	0.135663	0	-0.538252	0.633221	0.856123
	Ntab-K326_AWOJ-SS1171_47303_47802	exon	gene_7622	3.07678	0	-3.49261	0.0348494	0.856123
	Ntab-K326_AWOJ-SS1171_8898_10149	exon	gene_7621	0	0.227131	0.813199	0.473444	0.856123
	Ntab-K326_AWOJ-SS11724_292322_292697	exon	gene_7652	0	0.194703	0.721599	0.63883	0.856123
	Ntab-K326_AWOJ-SS11724_298422_299896	exon	gene_7653	0	0.597222	1.5805	0.466969	0.856123
	Ntab-K326_AWOJ-SS11724_456110_456418	exon	gene_7650	0	0.257276	0.89343	0.463578	0.856123
	Ntab-K326_AWOJ-SS11724_456110_457250	exon	gene_7650	0.732573	0.371624	-0.294747	0.533316	0.856123
	Ntab-K326_AWOJ-SS11730_137372_141451	exon	gene_7690	0.474822	0	-1.3689	0.477745	0.856123
	Ntab-K326_AWOJ-SS11747_251546_252858	exon	gene_7767	0	0.38005	1.18068	0.512005	0.856123
	Ntab-K326_AWOJ-SS1175_166518_167427	exon	gene_7773	0	0.438081	1.29882	0.481431	0.856123
	Ntab-K326_AWOJ-SS1175_2135_3056	exon	gene_7774	0	0.827486	1.91008	0.456832	0.856123
	Ntab-K326_AWOJ-SS1175_56190_56648	exon	gene_7776	0	0.173823	0.659385	0.657437	0.856123
	Ntab-K326_AWOJ-SS11755_654617_654830	exon	gene_7788	0.569774	0	-1.53568	0.38874	0.856123
	Ntab-K326_AWOJ-SS11756_66060_67896	exon	gene_7801	0.512797	0	-1.43793	0.382796	0.856123
	Ntab-K326_AWOJ-SS11756_67091_67896	exon	gene_7801	0	0.434343	1.29149	0.483307	0.856123
	Ntab-K326_AWOJ-SS11757_75965_76268	exon	gene_7806	0	0.289704	0.975029	0.566984	0.856123
	Ntab-K326_AWOJ-SS11757_75965_77247	exon	gene_7806	0.284887	0	-0.963195	0.48924	0.856123
	Ntab-K326_AWOJ-SS11761_318707_324825	exon	gene_7824	0.130326	0.367876	0.450671	0.667531	0.856123
	Ntab-K326_AWOJ-SS11761_324669_335092	exon	gene_7824	1.36746	0	-2.47462	0.222519	0.856123
	Ntab-K326_AWOJ-SS11765_151131_151597	exon	gene_7840	0	3.59233	3.6976	0.0478594	0.856123
	Ntab-K326_AWOJ-SS11765_165465_166955	exon	gene_7846	0	2.49146	3.21798	0.128488	0.856123
	Ntab-K326_AWOJ-SS1177_43264_44157	exon	gene_7856	0.45614	0	-1.33369	0.438524	0.856123
	Ntab-K326_AWOJ-SS11771_41791_48076	exon	gene_7866	0	0.243378	0.856994	0.599769	0.856123
	Ntab-K326_AWOJ-SS11775_122171_122441	exon	gene_7874	0	1.33586	2.44702	0.108679	0.856123
	Ntab-K326_AWOJ-SS11775_122171_123659	exon	gene_7874	2.2671	1.36469	-0.220438	0.202565	0.856123
	Ntab-K326_AWOJ-SS1179_185820_186042	exon	gene_7925	0	0.535432	1.47756	0.471297	0.856123
	Ntab-K326_AWOJ-SS11791_7360_8125	exon	gene_7937	0	0.338861	1.09054	0.470938	0.856123
	Ntab-K326_AWOJ-SS118_239942_240190	exon	gene_7962	0	0.721978	1.76833	0.300022	0.856123
	Ntab-K326_AWOJ-SS118_243937_245029	exon	gene_7962	0	0.488636	1.3944	0.45717	0.856123
	Ntab-K326_AWOJ-SS118_269490_269970	exon	gene_7964	0	1.46027	2.55276	0.292807	0.856123
	Ntab-K326_AWOJ-SS11808_240244_242602	exon	gene_8013	0	0.243378	0.856994	0.599769	0.856123
	Ntab-K326_AWOJ-SS11808_240244_243255	exon	gene_8013	0.657702	0	-1.67461	0.0985428	0.856123
	Ntab-K326_AWOJ-SS11816_15158_15310	exon	gene_8049	0.341864	0	-1.09731	0.448738	0.856123
	Ntab-K326_AWOJ-SS11820_500762_502696	exon	gene_8079	0.675596	0.130115	-0.71536	0.356265	0.856123
	Ntab-K326_AWOJ-SS11820_501318_501558	exon	gene_8079	0	1.03157	2.15009	0.409126	0.856123
	Ntab-K326_AWOJ-SS11835_93047_93355	exon	gene_8129	0.626751	0	-1.62722	0.390266	0.856123
	Ntab-K326_AWOJ-SS1184_301712_304583	exon	gene_8149	0	0.347645	1.11024	0.530567	0.856123
	Ntab-K326_AWOJ-SS1184_49894_51172	exon	gene_8161	0	0.811172	1.88905	0.454789	0.856123
	Ntab-K326_AWOJ-SS1184_50938_51172	exon	gene_8161	0	0.347645	1.11024	0.530567	0.856123
	Ntab-K326_AWOJ-SS1184_66011_68703	exon	gene_8163	0.130326	0	-0.520467	0.639987	0.856123
	Ntab-K326_AWOJ-SS11847_80387_81195	exon	gene_8228	0.195489	0	-0.72389	0.566757	0.856123
	Ntab-K326_AWOJ-SS11855_43086_43258	exon	gene_8248	0.170932	0	-0.650557	0.592202	0.856123
	Ntab-K326_AWOJ-SS11866_99665_100504	exon	gene_8274	0.569774	0.194703	-0.466331	0.665138	0.856123
	Ntab-K326_AWOJ-SS11866_99665_102539	exon	gene_8274	0	0.146027	0.572168	0.684408	0.856123
	Ntab-K326_AWOJ-SS1187_103431_103955	exon	gene_8308	0.658544	0.651515	-0.00466063	0.344613	0.856123
	Ntab-K326_AWOJ-SS11875_264462_274984	exon	gene_8321	0	0.232938	0.829006	0.467843	0.856123
	Ntab-K326_AWOJ-SS11875_265907_267207	exon	gene_8321	0	0.38005	1.18068	0.512005	0.856123
	Ntab-K326_AWOJ-SS11877_22211_22882	exon	gene_8333	0	0.463527	1.34772	0.468967	0.856123
	Ntab-K326_AWOJ-SS1188_438224_439997	exon	gene_8342	0.465321	0.542929	0.0669907	0.681587	0.856123
	Ntab-K326_AWOJ-SS1188_440251_440975	exon	gene_8342	1.2381	0	-2.35811	0.230351	0.856123
	Ntab-K326_AWOJ-SS1188_522277_527060	exon	gene_8360	0	0.535432	1.47756	0.471297	0.856123
	Ntab-K326_AWOJ-SS1188_524993_529693	exon	gene_8360	0.113955	0	-0.464511	0.661854	0.856123
	Ntab-K326_AWOJ-SS1188_582447_584546	exon	gene_8346	0.911638	0	-2.01392	0.346457	0.856123
	Ntab-K326_AWOJ-SS1188_636972_639177	exon	gene_8363	1.17293	1.57823	0.128898	0.502966	0.856123
	Ntab-K326_AWOJ-SS11884_346991_347388	exon	gene_8397	0	0.146027	0.572168	0.684408	0.856123
	Ntab-K326_AWOJ-SS11884_346991_357914	exon	gene_8397	0.746149	0	-1.80205	0.381874	0.856123
	Ntab-K326_AWOJ-SS11884_356429_357914	exon	gene_8397	0.284887	0	-0.963195	0.48924	0.856123
	Ntab-K326_AWOJ-SS11889_739486_741951	exon	gene_8421	2.22212	0	-3.0716	0.0892766	0.856123
	Ntab-K326_AWOJ-SS1192_150947_152588	exon	gene_8507	0.847118	0	-1.93498	0.357666	0.856123
	Ntab-K326_AWOJ-SS1192_152270_152588	exon	gene_8507	0.977444	0	-2.09023	0.310473	0.856123
	Ntab-K326_AWOJ-SS1192_502309_502958	exon	gene_8519	0	0.34073	1.09475	0.534684	0.856123
	Ntab-K326_AWOJ-SS11920_121455_123876	exon	gene_8543	0	0.463527	1.34772	0.468967	0.856123
	Ntab-K326_AWOJ-SS11920_81166_84965	exon	gene_8540	0.912281	0	-2.01469	0.333563	0.856123
	Ntab-K326_AWOJ-SS11920_83227_84965	exon	gene_8540	0	0.289704	0.975029	0.566984	0.856123
	Ntab-K326_AWOJ-SS11920_92892_94445	exon	gene_8541	0.968616	0	-2.08022	0.330918	0.856123
	Ntab-K326_AWOJ-SS11920_99358_99598	exon	gene_8542	0.716792	0	-1.76099	0.402896	0.856123
	Ntab-K326_AWOJ-SS11934_26184_27981	exon	gene_8610	0	0.162879	0.625672	0.667728	0.856123
	Ntab-K326_AWOJ-SS11940_354628_359261	exon	gene_8637	2.55603	1.118	-0.359126	0.315688	0.856123
	Ntab-K326_AWOJ-SS11940_361362_365380	exon	gene_8637	1.43408	2.52798	0.2462	0.622909	0.856123
	Ntab-K326_AWOJ-SS1195_124604_127167	exon	gene_8675	0	0.389405	1.20039	0.506857	0.856123
	Ntab-K326_AWOJ-SS1195_126023_127167	exon	gene_8675	0	0.292054	0.980766	0.565416	0.856123
	Ntab-K326_AWOJ-SS1195_88125_88488	exon	gene_8674	0	0.389405	1.20039	0.506857	0.856123
	Ntab-K326_AWOJ-SS1197_47914_50834	exon	gene_8751	0.45614	0	-1.33369	0.438524	0.856123
	Ntab-K326_AWOJ-SS11977_492745_493751	exon	gene_8769	0.113955	0	-0.464511	0.661854	0.856123
	Ntab-K326_AWOJ-SS11986_708464_709081	exon	gene_8849	0.339159	0	-1.09121	0.474892	0.856123
	Ntab-K326_AWOJ-SS11991_666945_667911	exon	gene_8902	0	0.243378	0.856994	0.599769	0.856123
	Ntab-K326_AWOJ-SS11991_666945_668941	exon	gene_8902	0	0.632784	1.63658	0.476584	0.856123
	Ntab-K326_AWOJ-SS11991_675345_680327	exon	gene_8902	0	0.146027	0.572168	0.684408	0.856123
	Ntab-K326_AWOJ-SS1200_31902_33004	exon	gene_8943	0	0.384728	1.19057	0.464226	0.856123
	Ntab-K326_AWOJ-SS12006_382772_387302	exon	gene_8959	0.113955	0	-0.464511	0.661854	0.856123
	Ntab-K326_AWOJ-SS1201_980561_980911	exon	gene_8981	0	1.41162	2.51232	0.308588	0.856123
	Ntab-K326_AWOJ-SS12019_130809_132530	exon	gene_9017	0	0.579409	1.55157	0.461629	0.856123
	Ntab-K326_AWOJ-SS12021_291439_298933	exon	gene_9026	0.135663	0	-0.538252	0.633221	0.856123
	Ntab-K326_AWOJ-SS1204_213556_214968	exon	gene_9083	0.542654	0	-1.48998	0.462763	0.856123
	Ntab-K326_AWOJ-SS12047_3145_5204	exon	gene_9100	2.15038	0.40158	-0.728743	0.318289	0.856123
	Ntab-K326_AWOJ-SS12047_6588_9404	exon	gene_9100	0	1.96999	2.91965	0.198935	0.856123
	Ntab-K326_AWOJ-SS12047_7700_9404	exon	gene_9100	0	1.79167	2.80162	0.227968	0.856123
	Ntab-K326_AWOJ-SS12052_6989_9994	exon	gene_9128	0	0.146027	0.572168	0.684408	0.856123
	Ntab-K326_AWOJ-SS12057_239722_240865	exon	gene_9191	0.57166	1.6148	0.450981	0.364684	0.856123
	Ntab-K326_AWOJ-SS12057_239722_241870	exon	gene_9191	0.339159	0	-1.09121	0.474892	0.856123
	Ntab-K326_AWOJ-SS12057_241327_241870	exon	gene_9191	0	0.231764	0.825822	0.60861	0.856123
	Ntab-K326_AWOJ-SS12066_191445_192161	exon	gene_9210	0.45614	0	-1.33369	0.438524	0.856123
	Ntab-K326_AWOJ-SS1207_458314_458724	exon	gene_9252	0	3.69935	3.73673	0.0407774	0.856123
	Ntab-K326_AWOJ-SS1208_267745_268429	exon	gene_9310	1.01748	0	-2.13474	0.27447	0.856123
	Ntab-K326_AWOJ-SS1208_622720_623062	exon	gene_9302	1.56013	0.231764	-0.828116	0.23929	0.856123
	Ntab-K326_AWOJ-SS12081_119713_125289	exon	gene_9343	0	0.292054	0.980766	0.565416	0.856123
	Ntab-K326_AWOJ-SS1209_227566_230465	exon	gene_9389	0.512797	0	-1.43793	0.382796	0.856123
	Ntab-K326_AWOJ-SS12090_98975_100153	exon	gene_9399	1.17293	0	-2.29566	0.248626	0.856123
	Ntab-K326_AWOJ-SS121087_21487_22193	exon	gene_9450	0.374606	0.903958	0.382573	0.672966	0.856123
	Ntab-K326_AWOJ-SS12111_63604_64769	exon	gene_9463	1.68655	1.5036	-0.0498648	0.54839	0.856123
	Ntab-K326_AWOJ-SS1212_45361_46902	exon	gene_9496	0	0.695291	1.73016	0.464806	0.856123
	Ntab-K326_AWOJ-SS12125_65486_65712	exon	gene_9513	0.195489	0	-0.72389	0.566757	0.856123
	Ntab-K326_AWOJ-SS12125_92222_92559	exon	gene_9514	1.14618	0.403601	-0.4533	0.17865	0.856123
	Ntab-K326_AWOJ-SS12128_286571_289527	exon	gene_9529	0	0.597222	1.5805	0.466969	0.856123
	Ntab-K326_AWOJ-SS12134_3685_4308	exon	gene_9538	0.746149	0	-1.80205	0.381874	0.856123
	Ntab-K326_AWOJ-SS12135_111661_113226	exon	gene_9543	0.203495	0	-0.747016	0.55892	0.856123
	Ntab-K326_AWOJ-SS12143_357657_358993	exon	gene_9590	2.10006	0.972916	-0.334157	0.397685	0.856123
	Ntab-K326_AWOJ-SS12143_357657_361890	exon	gene_9590	0	0.888885	1.98657	0.227424	0.856123
	Ntab-K326_AWOJ-SS12143_527015_530947	exon	gene_9596	0	0.173823	0.659385	0.657437	0.856123
	Ntab-K326_AWOJ-SS121552_19889_21042	exon	gene_9624	0.626751	0	-1.62722	0.390266	0.856123
	Ntab-K326_AWOJ-SS12157_163664_164844	exon	gene_9627	0.912281	0	-2.01469	0.333563	0.856123
	Ntab-K326_AWOJ-SS12165_43191_43541	exon	gene_9661	0	1.70365	2.73959	0.24001	0.856123
	Ntab-K326_AWOJ-SS12165_83248_84221	exon	gene_9668	0.271327	0	-0.929354	0.499764	0.856123
	Ntab-K326_AWOJ-SS12167_121329_122207	exon	gene_9679	0	1.48447	2.57246	0.0834515	0.856123
	Ntab-K326_AWOJ-SS1219_24313_25185	exon	gene_9752	0.854661	0	-1.94443	0.36046	0.856123
	Ntab-K326_AWOJ-SS1219_34268_35630	exon	gene_9752	1.02559	0	-2.1436	0.314439	0.856123
	Ntab-K326_AWOJ-SS12191_215975_219975	exon	gene_9757	0.203495	0	-0.747016	0.55892	0.856123
	Ntab-K326_AWOJ-SS12191_219777_220728	exon	gene_9757	0.260652	0	-0.902142	0.508323	0.856123
	Ntab-K326_AWOJ-SS12191_221021_221358	exon	gene_9757	0	0.487865	1.39299	0.423473	0.856123
	Ntab-K326_AWOJ-SS12200_18267_19266	exon	gene_9822	0	0.217172	0.785681	0.620123	0.856123
	Ntab-K326_AWOJ-SS1221_1043845_1045280	exon	gene_9856	2.41103	0	-3.17581	0.0496984	0.856123
	Ntab-K326_AWOJ-SS1221_921504_922457	exon	gene_9862	0	0.146027	0.572168	0.684408	0.856123
	Ntab-K326_AWOJ-SS1223_166909_167403	exon	gene_9939	0.113955	0	-0.464511	0.661854	0.856123
	Ntab-K326_AWOJ-SS12238_6465_6837	exon	gene_9972	0	0.231764	0.825822	0.60861	0.856123
	Ntab-K326_AWOJ-SS12243_15247_17586	exon	gene_9994	0.521303	0	-1.45295	0.439832	0.856123
	Ntab-K326_AWOJ-SS12243_15247_21346	exon	gene_9994	0.339159	0	-1.09121	0.474892	0.856123
	Ntab-K326_AWOJ-SS12243_20636_21346	exon	gene_9994	0.113955	0	-0.464511	0.661854	0.856123
	Ntab-K326_AWOJ-SS12247_351703_353688	exon	gene_10031	0	0.347645	1.11024	0.530567	0.856123
	Ntab-K326_AWOJ-SS12247_387257_387945	exon	gene_10032	0	0.463527	1.34772	0.468967	0.856123
	Ntab-K326_AWOJ-SS12247_464567_465044	exon	gene_10040	0.135663	0	-0.538252	0.633221	0.856123
	Ntab-K326_AWOJ-SS12248_45699_47403	exon	gene_10048	0	0.325757	1.06064	0.543799	0.856123
	Ntab-K326_AWOJ-SS12248_82356_83506	exon	gene_10049	0.958816	0.721978	-0.123211	0.328041	0.856123
	Ntab-K326_AWOJ-SS12248_83389_85322	exon	gene_10049	0	0.535432	1.47756	0.471297	0.856123
	Ntab-K326_AWOJ-SS12248_84388_86085	exon	gene_10049	0.398842	0	-1.22	0.413234	0.856123
	Ntab-K326_AWOJ-SS12248_84776_86085	exon	gene_10049	0.0569774	1.26557	1.34658	0.409884	0.856123
	Ntab-K326_AWOJ-SS12256_27714_28165	exon	gene_10064	0.716792	0	-1.76099	0.402896	0.856123
	Ntab-K326_AWOJ-SS12266_220010_221040	exon	gene_10093	0	0.347645	1.11024	0.530567	0.856123
	Ntab-K326_AWOJ-SS12266_275602_277290	exon	gene_10095	0.912281	0	-2.01469	0.333563	0.856123
	Ntab-K326_AWOJ-SS1228_425600_427107	exon	gene_10118	0.341864	0	-1.09731	0.448738	0.856123
	Ntab-K326_AWOJ-SS1228_508122_509090	exon	gene_10120	0	0.876162	1.97105	0.446967	0.856123
	Ntab-K326_AWOJ-SS1228_534820_547414	exon	gene_10131	0	0.438081	1.29882	0.481431	0.856123
	Ntab-K326_AWOJ-SS1228_715154_716722	exon	gene_10121	1.5714	0.820213	-0.282361	0.225281	0.856123
	Ntab-K326_AWOJ-SS1228_717604_718872	exon	gene_10121	0	2.20175	3.05991	0.164178	0.856123
	Ntab-K326_AWOJ-SS12281_566230_570179	exon	gene_10159	0.610486	0	-1.60167	0.439937	0.856123
	Ntab-K326_AWOJ-SS12283_380931_384359	exon	gene_10170	0.398842	0	-1.22	0.413234	0.856123
	Ntab-K326_AWOJ-SS12283_403550_409159	exon	gene_10170	0.607817	0.108586	-0.748	0.294921	0.856123
	Ntab-K326_AWOJ-SS12283_410002_411576	exon	gene_10170	0	0.45362	1.32887	0.318205	0.856123
	Ntab-K326_AWOJ-SS12291_78429_79186	exon	gene_10200	0.781955	0	-1.85061	0.381339	0.856123
	Ntab-K326_AWOJ-SS12295_169029_169834	exon	gene_10231	0	0.146027	0.572168	0.684408	0.856123
	Ntab-K326_AWOJ-SS12295_17395_18433	exon	gene_10226	0	0.730135	1.7798	0.471148	0.856123
	Ntab-K326_AWOJ-SS12295_2236_4283	exon	gene_10225	0.439572	0	-1.30173	0.327577	0.856123
	Ntab-K326_AWOJ-SS12295_2744_3573	exon	gene_10225	0.977444	0	-2.09023	0.310473	0.856123
	Ntab-K326_AWOJ-SS12295_2744_4283	exon	gene_10225	0.847118	0	-1.93498	0.357666	0.856123
	Ntab-K326_AWOJ-SS12295_3207_3573	exon	gene_10225	0.113955	0	-0.464511	0.661854	0.856123
	Ntab-K326_AWOJ-SS12300_521635_521957	exon	gene_10272	0	0.292054	0.980766	0.565416	0.856123
	Ntab-K326_AWOJ-SS1231_511453_512520	exon	gene_10288	0	1.02219	2.13989	0.409861	0.856123
	Ntab-K326_AWOJ-SS1231_511457_512520	exon	gene_10288	0	0.34073	1.09475	0.534684	0.856123
	Ntab-K326_AWOJ-SS1231_721346_725713	exon	gene_10292	0	0.597222	1.5805	0.466969	0.856123
	Ntab-K326_AWOJ-SS12330_563959_565368	exon	gene_10401	0	0.753231	1.81179	0.461277	0.856123
	Ntab-K326_AWOJ-SS12330_564747_565087	exon	gene_10401	0	0.521468	1.45324	0.454314	0.856123
	Ntab-K326_AWOJ-SS12335_139106_140822	exon	gene_10420	0.22791	0	-0.815328	0.536237	0.856123
	Ntab-K326_AWOJ-SS12335_281968_282834	exon	gene_10421	0.542654	0.194703	-0.445151	0.684655	0.856123
	Ntab-K326_AWOJ-SS12340_572181_574984	exon	gene_10441	0.949644	0	-2.05848	0.298996	0.856123
	Ntab-K326_AWOJ-SS12340_57561_57908	exon	gene_10447	0.474822	0	-1.3689	0.477745	0.856123
	Ntab-K326_AWOJ-SS12356_182212_183054	exon	gene_10521	1.19653	0	-2.31858	0.265315	0.856123
	Ntab-K326_AWOJ-SS12356_182212_185073	exon	gene_10521	0	0.535432	1.47756	0.471297	0.856123
	Ntab-K326_AWOJ-SS12356_203581_204597	exon	gene_10522	0.113955	0	-0.464511	0.661854	0.856123
	Ntab-K326_AWOJ-SS12367_5438_6267	exon	gene_10553	0	0.760101	1.82117	0.462846	0.856123
	Ntab-K326_AWOJ-SS12396_93966_94427	exon	gene_10669	0.398842	0	-1.22	0.413234	0.856123
	Ntab-K326_AWOJ-SS12400_449979_451683	exon	gene_10711	0	1.26557	2.38365	0.341473	0.856123
	Ntab-K326_AWOJ-SS12400_453957_454621	exon	gene_10711	0	0.173823	0.659385	0.657437	0.856123
	Ntab-K326_AWOJ-SS12400_686485_686930	exon	gene_10717	0	0.521468	1.45324	0.454314	0.856123
	Ntab-K326_AWOJ-SS12410_122351_124953	exon	gene_10793	0.170932	0.869113	0.706252	0.655672	0.856123
	Ntab-K326_AWOJ-SS12410_142187_148499	exon	gene_10793	2.02005	0	-2.95112	0.0853319	0.856123
	Ntab-K326_AWOJ-SS12410_145426_148499	exon	gene_10793	0	0.292054	0.980766	0.565416	0.856123
	Ntab-K326_AWOJ-SS12410_147947_148499	exon	gene_10793	0	0.162879	0.625672	0.667728	0.856123
	Ntab-K326_AWOJ-SS12410_156228_157959	exon	gene_10793	1.36746	0	-2.47462	0.222519	0.856123
	Ntab-K326_AWOJ-SS12410_81607_85160	exon	gene_10796	0	0.463527	1.34772	0.468967	0.856123
	Ntab-K326_AWOJ-SS12410_81798_83265	exon	gene_10796	0	0.405586	1.23386	0.498159	0.856123
	Ntab-K326_AWOJ-SS12410_83337_84258	exon	gene_10796	0.284887	0	-0.963195	0.48924	0.856123
	Ntab-K326_AWOJ-SS12410_83337_84955	exon	gene_10796	0.66784	0	-1.68981	0.209364	0.856123
	Ntab-K326_AWOJ-SS12410_83337_85160	exon	gene_10796	1.54246	0.146027	-1.02378	0.0552318	0.856123
	Ntab-K326_AWOJ-SS12410_85253_85866	exon	gene_10796	0	0.38005	1.18068	0.512005	0.856123
	Ntab-K326_AWOJ-SS12410_86121_86676	exon	gene_10796	0	0.292054	0.980766	0.565416	0.856123
	Ntab-K326_AWOJ-SS12410_92466_95500	exon	gene_10796	0	0.486757	1.39095	0.464126	0.856123
	Ntab-K326_AWOJ-SS12410_93164_95500	exon	gene_10796	0	0.486757	1.39095	0.464126	0.856123
	Ntab-K326_AWOJ-SS12410_93720_95500	exon	gene_10796	1.28184	0.579409	-0.34485	0.0552286	0.856123
	Ntab-K326_AWOJ-SS12426_221618_227929	exon	gene_10847	0	0.146027	0.572168	0.684408	0.856123
	Ntab-K326_AWOJ-SS12426_227311_227921	exon	gene_10847	1.0473	0.487865	-0.331772	0.436952	0.856123
	Ntab-K326_AWOJ-SS12426_227311_227929	exon	gene_10847	0.260652	1.16822	0.651463	0.603448	0.856123
	Ntab-K326_AWOJ-SS12429_207410_208057	exon	gene_10848	0	1.08586	2.20775	0.394439	0.856123
	Ntab-K326_AWOJ-SS12438_218602_219991	exon	gene_10880	0.325815	0	-1.06077	0.459588	0.856123
	Ntab-K326_AWOJ-SS12438_218602_221134	exon	gene_10880	0	0.651515	1.66526	0.468654	0.856123
	Ntab-K326_AWOJ-SS12443_203709_204752	exon	gene_10916	0	2.00507	2.94177	0.0331727	0.856123
	Ntab-K326_AWOJ-SS12443_205831_206846	exon	gene_10916	0.949644	0	-2.05848	0.298996	0.856123
	Ntab-K326_AWOJ-SS12443_211974_213040	exon	gene_10916	0.170932	0	-0.650557	0.592202	0.856123
	Ntab-K326_AWOJ-SS12443_211974_213213	exon	gene_10916	0.655401	0.173823	-0.576401	0.341062	0.856123
	Ntab-K326_AWOJ-SS12443_492961_493302	exon	gene_10917	0.967074	1.88782	0.290501	0.57706	0.856123
	Ntab-K326_AWOJ-SS12445_74901_76076	exon	gene_10935	0	0.705808	1.74532	0.467184	0.856123
	Ntab-K326_AWOJ-SS12450_180896_182140	exon	gene_10980	0.624046	0.0542929	-1.06047	0.271154	0.856123
	Ntab-K326_AWOJ-SS12450_189816_192465	exon	gene_10984	0.170932	0	-0.650557	0.592202	0.856123
	Ntab-K326_AWOJ-SS12458_414217_414442	exon	gene_11024	0.390978	0	-1.20368	0.428541	0.856123
	Ntab-K326_AWOJ-SS12458_482652_484029	exon	gene_11025	0	0.194703	0.721599	0.63883	0.856123
	Ntab-K326_AWOJ-SS12458_741583_741755	exon	gene_11032	0.325815	0	-1.06077	0.459588	0.856123
	Ntab-K326_AWOJ-SS12458_809241_810067	exon	gene_11033	0.203495	1.16822	0.758969	0.558999	0.856123
	Ntab-K326_AWOJ-SS12466_58416_59969	exon	gene_11058	0	3.93998	3.82102	0.0347488	0.856123
	Ntab-K326_AWOJ-SS12468_115462_115999	exon	gene_11082	0.911638	0	-2.01392	0.346457	0.856123
	Ntab-K326_AWOJ-SS12469_124559_125215	exon	gene_11102	0.854661	0	-1.94443	0.36046	0.856123
	Ntab-K326_AWOJ-SS1247_30797_31535	exon	gene_11109	0	1.50895	2.59211	0.281554	0.856123
	Ntab-K326_AWOJ-SS12471_371404_373625	exon	gene_11125	0	0.161566	0.621574	0.458989	0.856123
	Ntab-K326_AWOJ-SS12471_371404_374786	exon	gene_11125	1.09479	0.248011	-0.644861	0.210565	0.856123
	Ntab-K326_AWOJ-SS12475_269106_269445	exon	gene_11145	0.390978	0	-1.20368	0.428541	0.856123
	Ntab-K326_AWOJ-SS12475_277286_278064	exon	gene_11147	0	0.827486	1.91008	0.456832	0.856123
	Ntab-K326_AWOJ-SS12480_247037_248156	exon	gene_11184	0	0.194703	0.721599	0.63883	0.856123
	Ntab-K326_AWOJ-SS12484_14205_14564	exon	gene_11200	0.113955	0	-0.464511	0.661854	0.856123
	Ntab-K326_AWOJ-SS1250_344948_345323	exon	gene_11319	0	2.11742	3.01044	0.173972	0.856123
	Ntab-K326_AWOJ-SS1250_508566_510311	exon	gene_11320	0.404269	0	-1.23116	0.372946	0.856123
	Ntab-K326_AWOJ-SS12515_109029_111007	exon	gene_11438	0.398842	0	-1.22	0.413234	0.856123
	Ntab-K326_AWOJ-SS12515_113417_114358	exon	gene_11438	0	0.922979	2.02737	0.435676	0.856123
	Ntab-K326_AWOJ-SS12516_49154_50279	exon	gene_11444	0.651629	0	-1.66544	0.420767	0.856123
	Ntab-K326_AWOJ-SS1252_123226_123495	exon	gene_11479	0.398842	0	-1.22	0.413234	0.856123
	Ntab-K326_AWOJ-SS12521_537651_539315	exon	gene_11494	0	0.984995	2.09873	0.421277	0.856123
	Ntab-K326_AWOJ-SS12521_538615_539925	exon	gene_11494	0	0.325757	1.06064	0.543799	0.856123
	Ntab-K326_AWOJ-SS12521_541382_543180	exon	gene_11494	0	1.21676	2.33796	0.359693	0.856123
	Ntab-K326_AWOJ-SS12552_54954_57383	exon	gene_11581	0	0.535432	1.47756	0.471297	0.856123
	Ntab-K326_AWOJ-SS12574_328329_329555	exon	gene_11664	0.813981	0.271465	-0.476901	0.576787	0.856123
	Ntab-K326_AWOJ-SS12574_328329_329722	exon	gene_11664	0.844838	0.709545	-0.0757934	0.440087	0.856123
	Ntab-K326_AWOJ-SS12574_359316_360651	exon	gene_11666	0.651629	0	-1.66544	0.420767	0.856123
	Ntab-K326_AWOJ-SS12574_363310_363747	exon	gene_11666	0.521303	0	-1.45295	0.439832	0.856123
	Ntab-K326_AWOJ-SS1258_30171_31186	exon	gene_11686	0	0.347645	1.11024	0.530567	0.856123
	Ntab-K326_AWOJ-SS1259_202939_205086	exon	gene_11741	0	0.615361	1.60938	0.353726	0.856123
	Ntab-K326_AWOJ-SS12595_140007_140797	exon	gene_11766	0	0.696901	1.73249	0.313571	0.856123
	Ntab-K326_AWOJ-SS12595_490089_492400	exon	gene_11768	0.979486	0.341669	-0.457392	0.307673	0.856123
	Ntab-K326_AWOJ-SS126_170114_171247	exon	gene_11789	0.728297	0.521468	-0.145081	0.205237	0.856123
	Ntab-K326_AWOJ-SS126_175929_176370	exon	gene_11789	2.23845	0.347645	-0.808811	0.146425	0.856123
	Ntab-K326_AWOJ-SS126_575388_575962	exon	gene_11804	0	0.217172	0.785681	0.620123	0.856123
	Ntab-K326_AWOJ-SS12605_81925_82623	exon	gene_11841	0.271327	0	-0.929354	0.499764	0.856123
	Ntab-K326_AWOJ-SS1261_267348_268338	exon	gene_11863	0.378699	0.738027	0.289778	0.553527	0.856123
	Ntab-K326_AWOJ-SS1261_536006_537190	exon	gene_11869	0.341864	0	-1.09731	0.448738	0.856123
	Ntab-K326_AWOJ-SS1261_544702_545676	exon	gene_11858	0.325815	0	-1.06077	0.459588	0.856123
	Ntab-K326_AWOJ-SS12612_168407_170368	exon	gene_11887	0	0.666107	1.68722	0.328655	0.856123
	Ntab-K326_AWOJ-SS12612_173554_173908	exon	gene_11887	0.40699	0.841429	0.315433	0.315468	0.856123
	Ntab-K326_AWOJ-SS12612_179485_179852	exon	gene_11897	0	0.34073	1.09475	0.534684	0.856123
	Ntab-K326_AWOJ-SS12612_179485_179997	exon	gene_11897	0.542654	0	-1.48998	0.462763	0.856123
	Ntab-K326_AWOJ-SS12612_305089_305971	exon	gene_11899	0.341864	0.760314	0.347139	0.540473	0.856123
	Ntab-K326_AWOJ-SS12612_352445_352681	exon	gene_11893	0	0.922979	2.02737	0.435676	0.856123
	Ntab-K326_AWOJ-SS12612_428384_429075	exon	gene_11894	0	0.463527	1.34772	0.468967	0.856123
	Ntab-K326_AWOJ-SS12612_429396_430352	exon	gene_11894	0	1.24874	2.36806	0.349679	0.856123
	Ntab-K326_AWOJ-SS12617_555852_556836	exon	gene_11918	0.610486	0	-1.60167	0.439937	0.856123
	Ntab-K326_AWOJ-SS12617_935708_937283	exon	gene_11924	0	0.0758221	0.325087	0.678728	0.856123
	Ntab-K326_AWOJ-SS12617_935712_937287	exon	gene_11924	0	0.322475	1.05305	0.425368	0.856123
	Ntab-K326_AWOJ-SS12617_936617_937965	exon	gene_11924	0	0.542929	1.49045	0.46187	0.856123
	Ntab-K326_AWOJ-SS12625_151789_152789	exon	gene_11952	0.813981	0	-1.89269	0.352651	0.856123
	Ntab-K326_AWOJ-SS12629_364375_369345	exon	gene_11978	0.651629	0	-1.66544	0.420767	0.856123
	Ntab-K326_AWOJ-SS12629_367146_369345	exon	gene_11978	2.89879	1.96999	-0.167752	0.0753177	0.856123
	Ntab-K326_AWOJ-SS12629_367146_373593	exon	gene_11978	0	0.730135	1.7798	0.471148	0.856123
	Ntab-K326_AWOJ-SS12629_372642_373593	exon	gene_11978	1.5201	1.87732	0.0916673	0.624774	0.856123
	Ntab-K326_AWOJ-SS12629_372642_377221	exon	gene_11978	0	0.542929	1.49045	0.46187	0.856123
	Ntab-K326_AWOJ-SS12629_384253_386982	exon	gene_11978	0	1.35732	2.46582	0.321826	0.856123
	Ntab-K326_AWOJ-SS12629_899055_903270	exon	gene_11985	0	0.63735	1.64362	0.46503	0.856123
	Ntab-K326_AWOJ-SS12637_18987_22365	exon	gene_12027	0	0.542929	1.49045	0.46187	0.856123
	Ntab-K326_AWOJ-SS12643_149855_151237	exon	gene_12046	0.135663	0	-0.538252	0.633221	0.856123
	Ntab-K326_AWOJ-SS1265_507057_507579	exon	gene_12074	0.651629	0	-1.66544	0.420767	0.856123
	Ntab-K326_AWOJ-SS1265_638847_645174	exon	gene_12075	0	0.292054	0.980766	0.565416	0.856123
	Ntab-K326_AWOJ-SS1265_639253_643122	exon	gene_12075	0	0.438081	1.29882	0.481431	0.856123
	Ntab-K326_AWOJ-SS12658_142756_144241	exon	gene_12089	0	0.194703	0.721599	0.63883	0.856123
	Ntab-K326_AWOJ-SS1266_609189_609644	exon	gene_12108	0.716792	0	-1.76099	0.402896	0.856123
	Ntab-K326_AWOJ-SS12660_31601_31935	exon	gene_12111	0	0.162879	0.625672	0.667728	0.856123
	Ntab-K326_AWOJ-SS1268_1276730_1279135	exon	gene_12212	0.419466	0.243378	-0.236415	0.56203	0.856123
	Ntab-K326_AWOJ-SS1268_970310_970657	exon	gene_12211	0	0.325757	1.06064	0.543799	0.856123
	Ntab-K326_AWOJ-SS1268_970310_971886	exon	gene_12211	0	0.194703	0.721599	0.63883	0.856123
	Ntab-K326_AWOJ-SS12686_198184_200457	exon	gene_12256	0.22791	0	-0.815328	0.536237	0.856123
	Ntab-K326_AWOJ-SS12686_248139_249882	exon	gene_12258	0.651629	2.06313	0.500526	0.54986	0.856123
	Ntab-K326_AWOJ-SS1269_131037_131428	exon	gene_12273	0.135663	0	-0.538252	0.633221	0.856123
	Ntab-K326_AWOJ-SS12695_4701_9155	exon	gene_12290	0.135663	0	-0.538252	0.633221	0.856123
	Ntab-K326_AWOJ-SS127_1825_3083	exon	gene_12301	0	0.34882	1.11286	0.468861	0.856123
	Ntab-K326_AWOJ-SS127_90886_91448	exon	gene_12302	0.341864	0	-1.09731	0.448738	0.856123
	Ntab-K326_AWOJ-SS12736_1066602_1084995	exon	gene_12453	0	0.389405	1.20039	0.506857	0.856123
	Ntab-K326_AWOJ-SS12736_1070462_1084995	exon	gene_12453	0.435479	0.173823	-0.398861	0.485294	0.856123
	Ntab-K326_AWOJ-SS12736_1083434_1084995	exon	gene_12453	0.793965	0.485582	-0.213539	0.551619	0.856123
	Ntab-K326_AWOJ-SS12736_799825_803289	exon	gene_12461	0	0.173823	0.659385	0.657437	0.856123
	Ntab-K326_AWOJ-SS1274_1071212_1072380	exon	gene_12499	0.40699	0	-1.23673	0.482505	0.856123
	Ntab-K326_AWOJ-SS1274_848868_849117	exon	gene_12493	1.42443	0	-2.52309	0.209691	0.856123
	Ntab-K326_AWOJ-SS12740_9061_12317	exon	gene_12533	0	0.3602	1.13794	0.465461	0.856123
	Ntab-K326_AWOJ-SS12751_41835_42493	exon	gene_12573	0.823877	0.19336	-0.629496	0.378077	0.856123
	Ntab-K326_AWOJ-SS12751_41835_46633	exon	gene_12573	0	0.521468	1.45324	0.454314	0.856123
	Ntab-K326_AWOJ-SS12751_97884_98811	exon	gene_12571	1.04261	0	-2.162	0.288648	0.856123
	Ntab-K326_AWOJ-SS12755_194331_201306	exon	gene_12601	0	0.63735	1.64362	0.46503	0.856123
	Ntab-K326_AWOJ-SS12755_194965_201966	exon	gene_12601	0	0.535432	1.47756	0.471297	0.856123
	Ntab-K326_AWOJ-SS12758_129091_131368	exon	gene_12617	0	0.243378	0.856994	0.599769	0.856123
	Ntab-K326_AWOJ-SS12782_521732_525687	exon	gene_12763	0.512797	0	-1.43793	0.382796	0.856123
	Ntab-K326_AWOJ-SS12782_522350_525687	exon	gene_12763	0.626751	0	-1.62722	0.390266	0.856123
	Ntab-K326_AWOJ-SS12782_522350_534704	exon	gene_12763	0.949644	0	-2.05848	0.298996	0.856123
	Ntab-K326_AWOJ-SS12782_534563_537634	exon	gene_12763	0.895373	0	-1.99443	0.105912	0.856123
	Ntab-K326_AWOJ-SS12782_563332_564086	exon	gene_12767	0	2.31764	3.12523	0.148942	0.856123
	Ntab-K326_AWOJ-SS12791_11588_12073	exon	gene_12787	0	0.289704	0.975029	0.566984	0.856123
	Ntab-K326_AWOJ-SS12801_797021_808090	exon	gene_12823	0	0.488636	1.3944	0.45717	0.856123
	Ntab-K326_AWOJ-SS12801_961292_962594	exon	gene_12825	0	0.521468	1.45324	0.454314	0.856123
	Ntab-K326_AWOJ-SS12803_115556_117437	exon	gene_12858	1.41705	1.79617	0.102961	0.436665	0.856123
	Ntab-K326_AWOJ-SS12803_17649_18222	exon	gene_12855	0.341864	0	-1.09731	0.448738	0.856123
	Ntab-K326_AWOJ-SS12804_9603_10830	exon	gene_12863	0	0.243378	0.856994	0.599769	0.856123
	Ntab-K326_AWOJ-SS12808_151662_152673	exon	gene_12884	0	0.292054	0.980766	0.565416	0.856123
	Ntab-K326_AWOJ-SS12822_158983_162892	exon	gene_12936	0	2.17172	3.04248	0.166171	0.856123
	Ntab-K326_AWOJ-SS12822_160472_161666	exon	gene_12936	0	0.927054	2.03216	0.434397	0.856123
	Ntab-K326_AWOJ-SS12824_53574_55153	exon	gene_12944	0.881813	0	-1.97797	0.325042	0.856123
	Ntab-K326_AWOJ-SS1283_439600_439877	exon	gene_12957	0	1.11954	2.24239	0.38197	0.856123
	Ntab-K326_AWOJ-SS1283_485598_487166	exon	gene_12965	0.813981	0	-1.89269	0.352651	0.856123
	Ntab-K326_AWOJ-SS1283_485598_487176	exon	gene_12965	0	0.27879	0.948078	0.453619	0.856123
	Ntab-K326_AWOJ-SS1284_63988_68759	exon	gene_13016	0	0.389405	1.20039	0.506857	0.856123
	Ntab-K326_AWOJ-SS12867_398404_399712	exon	gene_13132	0.170932	0	-0.650557	0.592202	0.856123
	Ntab-K326_AWOJ-SS12867_398404_399904	exon	gene_13132	0.271327	0	-0.929354	0.499764	0.856123
	Ntab-K326_AWOJ-SS12867_398637_399712	exon	gene_13132	0.0678317	0.513377	0.879004	0.498317	0.856123
	Ntab-K326_AWOJ-SS12878_429594_429868	exon	gene_13181	2.05119	0	-2.97035	0.107431	0.856123
	Ntab-K326_AWOJ-SS12883_302265_306025	exon	gene_13209	0	0.957612	2.06765	0.205056	0.856123
	Ntab-K326_AWOJ-SS12893_180881_181709	exon	gene_13248	0	0.381874	1.18454	0.462302	0.856123
	Ntab-K326_AWOJ-SS12894_2459_2919	exon	gene_13274	0	0.730135	1.7798	0.471148	0.856123
	Ntab-K326_AWOJ-SS1292_28932_29305	exon	gene_13357	1.62907	0.486757	-0.524629	0.358968	0.856123
	Ntab-K326_AWOJ-SS1292_30555_35729	exon	gene_13357	3.08266	1.95534	-0.197703	0.356803	0.856123
	Ntab-K326_AWOJ-SS12926_12978_13548	exon	gene_13391	0	0.389405	1.20039	0.506857	0.856123
	Ntab-K326_AWOJ-SS12927_337614_337960	exon	gene_13397	0	2.95498	3.43962	0.0858231	0.856123
	Ntab-K326_AWOJ-SS12927_483669_484665	exon	gene_13408	0.113955	0	-0.464511	0.661854	0.856123
	Ntab-K326_AWOJ-SS12949_3293_4394	exon	gene_13522	0	0.876162	1.97105	0.446967	0.856123
	Ntab-K326_AWOJ-SS1295_635812_636683	exon	gene_13527	0	1.30303	2.41777	0.335519	0.856123
	Ntab-K326_AWOJ-SS1295_645925_647574	exon	gene_13533	0.455819	0	-1.33308	0.381732	0.856123
	Ntab-K326_AWOJ-SS1295_665349_665804	exon	gene_13533	0	0.651515	1.66526	0.468654	0.856123
	Ntab-K326_AWOJ-SS12956_44765_48507	exon	gene_13566	0.45614	0	-1.33369	0.438524	0.856123
	Ntab-K326_AWOJ-SS12961_1287_3804	exon	gene_13576	0	0.292054	0.980766	0.565416	0.856123
	Ntab-K326_AWOJ-SS12964_35722_36394	exon	gene_13589	0	1.08586	2.20775	0.394439	0.856123
	Ntab-K326_AWOJ-SS12977_84980_86056	exon	gene_13651	0	1.04294	2.16236	0.406776	0.856123
	Ntab-K326_AWOJ-SS12987_152919_153601	exon	gene_13676	0	0.405586	1.23386	0.498159	0.856123
	Ntab-K326_AWOJ-SS12987_152919_154475	exon	gene_13676	0.398842	0	-1.22	0.413234	0.856123
	Ntab-K326_AWOJ-SS12987_153198_154098	exon	gene_13676	0	1.73823	2.76428	0.240059	0.856123
	Ntab-K326_AWOJ-SS12992_239645_242752	exon	gene_13697	0.542654	0	-1.48998	0.462763	0.856123
	Ntab-K326_AWOJ-SS13_273266_273668	exon	gene_13722	0	0.632784	1.63658	0.476584	0.856123
	Ntab-K326_AWOJ-SS13_57747_60679	exon	gene_13721	0	0.463527	1.34772	0.468967	0.856123
	Ntab-K326_AWOJ-SS13005_591938_593551	exon	gene_13767	0.474822	0	-1.3689	0.477745	0.856123
	Ntab-K326_AWOJ-SS13005_598943_599243	exon	gene_13767	0.542654	0	-1.48998	0.462763	0.856123
	Ntab-K326_AWOJ-SS13007_66602_70194	exon	gene_13787	0.199889	0	-0.736646	0.418264	0.856123
	Ntab-K326_AWOJ-SS13011_70148_74455	exon	gene_13821	0	0.243378	0.856994	0.599769	0.856123
	Ntab-K326_AWOJ-SS13028_314778_315138	exon	gene_13874	0	0.146027	0.572168	0.684408	0.856123
	Ntab-K326_AWOJ-SS13028_315449_315731	exon	gene_13874	0	1.85411	2.84406	0.218653	0.856123
	Ntab-K326_AWOJ-SS13042_49509_53511	exon	gene_13935	0.260652	0	-0.902142	0.508323	0.856123
	Ntab-K326_AWOJ-SS13043_23406_23721	exon	gene_13945	0.474822	0	-1.3689	0.477745	0.856123
	Ntab-K326_AWOJ-SS13046_925331_926567	exon	gene_13959	0.170932	0	-0.650557	0.592202	0.856123
	Ntab-K326_AWOJ-SS13054_49461_50199	exon	gene_13984	1.69424	2.42163	0.155134	0.358793	0.856123
	Ntab-K326_AWOJ-SS1306_402142_403376	exon	gene_13995	0	0.289704	0.975029	0.566984	0.856123
	Ntab-K326_AWOJ-SS13088_148168_158727	exon	gene_14092	0	0.231764	0.825822	0.60861	0.856123
	Ntab-K326_AWOJ-SS13088_156099_156660	exon	gene_14092	0.398842	0.0486757	-0.913489	0.51858	0.856123
	Ntab-K326_AWOJ-SS13098_603916_604873	exon	gene_14113	0	0.194703	0.721599	0.63883	0.856123
	Ntab-K326_AWOJ-SS13098_615612_616430	exon	gene_14116	0	0.34073	1.09475	0.534684	0.856123
	Ntab-K326_AWOJ-SS13105_60965_62322	exon	gene_14147	0.542654	0	-1.48998	0.462763	0.856123
	Ntab-K326_AWOJ-SS13105_91913_92133	exon	gene_14149	0.542654	0	-1.48998	0.462763	0.856123
	Ntab-K326_AWOJ-SS13109_196814_197538	exon	gene_14170	0	0.483019	1.38408	0.425715	0.856123
	Ntab-K326_AWOJ-SS13116_15540_16486	exon	gene_14176	0	0.559345	1.51827	0.385888	0.856123
	Ntab-K326_AWOJ-SS13116_15911_16486	exon	gene_14176	0.626751	0.0486757	-1.10978	0.480628	0.856123
	Ntab-K326_AWOJ-SS13131_9250_10131	exon	gene_14225	1.4923	0.389405	-0.583454	0.327278	0.856123
	Ntab-K326_AWOJ-SS131402_880_2445	exon	gene_14287	0.949644	0	-2.05848	0.298996	0.856123
	Ntab-K326_AWOJ-SS1316_333307_335755	exon	gene_14360	2.2807	0	-3.10473	0.0596987	0.856123
	Ntab-K326_AWOJ-SS1319_1075215_1076591	exon	gene_14487	0	0.651515	1.66526	0.468654	0.856123
	Ntab-K326_AWOJ-SS1319_398386_399039	exon	gene_14480	0	0.584108	1.55926	0.475389	0.856123
	Ntab-K326_AWOJ-SS1319_808498_809246	exon	gene_14482	0.271327	0	-0.929354	0.499764	0.856123
	Ntab-K326_AWOJ-SS13195_143801_144388	exon	gene_14522	0	0.173823	0.659385	0.657437	0.856123
	Ntab-K326_AWOJ-SS13195_144256_144843	exon	gene_14522	0	0.927054	2.03216	0.434397	0.856123
	Ntab-K326_AWOJ-SS1320_163102_163501	exon	gene_14544	0	0.173823	0.659385	0.657437	0.856123
	Ntab-K326_AWOJ-SS1320_163102_164669	exon	gene_14544	0	0.271465	0.929701	0.579453	0.856123
	Ntab-K326_AWOJ-SS1320_48273_53865	exon	gene_14541	0	0.389405	1.20039	0.506857	0.856123
	Ntab-K326_AWOJ-SS1320_54954_55653	exon	gene_14541	0	0.632784	1.63658	0.476584	0.856123
	Ntab-K326_AWOJ-SS13204_233564_233914	exon	gene_14563	0	0.292054	0.980766	0.565416	0.856123
	Ntab-K326_AWOJ-SS13215_893994_894768	exon	gene_14626	0	0.34073	1.09475	0.534684	0.856123
	Ntab-K326_AWOJ-SS13243_315618_316419	exon	gene_14735	0	0.463527	1.34772	0.468967	0.856123
	Ntab-K326_AWOJ-SS13243_320784_321231	exon	gene_14735	0	0.542929	1.49045	0.46187	0.856123
	Ntab-K326_AWOJ-SS13243_355113_368314	exon	gene_14736	0	0.681459	1.70997	0.475096	0.856123
	Ntab-K326_AWOJ-SS13250_101431_102268	exon	gene_14766	0	0.535432	1.47756	0.471297	0.856123
	Ntab-K326_AWOJ-SS13250_103367_105403	exon	gene_14766	0	0.227466	0.814117	0.473118	0.856123
	Ntab-K326_AWOJ-SS13272_57023_59162	exon	gene_14815	0	0.521468	1.45324	0.454314	0.856123
	Ntab-K326_AWOJ-SS1328_142022_143046	exon	gene_14832	0	1.03157	2.15009	0.409126	0.856123
	Ntab-K326_AWOJ-SS1329_340515_340983	exon	gene_14858	2.23845	0	-3.08091	0.0525755	0.856123
	Ntab-K326_AWOJ-SS13294_152674_154771	exon	gene_14872	0	0.486757	1.39095	0.464126	0.856123
	Ntab-K326_AWOJ-SS13294_154436_154771	exon	gene_14872	1.18064	0.482362	-0.388743	0.506078	0.856123
	Ntab-K326_AWOJ-SS13296_110358_111432	exon	gene_14887	0	0.434343	1.29149	0.483307	0.856123
	Ntab-K326_AWOJ-SS133_1615456_1619458	exon	gene_14899	1.36746	0	-2.47462	0.222519	0.856123
	Ntab-K326_AWOJ-SS133_1615456_1620067	exon	gene_14899	0	0.438081	1.29882	0.481431	0.856123
	Ntab-K326_AWOJ-SS1330_300378_300700	exon	gene_14959	0	0.535432	1.47756	0.471297	0.856123
	Ntab-K326_AWOJ-SS13302_227896_228283	exon	gene_14984	1.89929	0	-2.874	0.0746278	0.856123
	Ntab-K326_AWOJ-SS13320_110665_111170	exon	gene_15051	0	0.292054	0.980766	0.565416	0.856123
	Ntab-K326_AWOJ-SS13336_46550_46969	exon	gene_15108	0.666884	1.36292	0.310419	0.556556	0.856123
	Ntab-K326_AWOJ-SS13336_49672_52649	exon	gene_15112	0.610486	0	-1.60167	0.439937	0.856123
	Ntab-K326_AWOJ-SS13336_51317_54936	exon	gene_15112	0.22791	0	-0.815328	0.536237	0.856123
	Ntab-K326_AWOJ-SS13336_51488_52649	exon	gene_15112	1.0039	0	-2.1198	0.0829584	0.856123
	Ntab-K326_AWOJ-SS1334_121582_122314	exon	gene_15128	1.01748	0	-2.13474	0.27447	0.856123
	Ntab-K326_AWOJ-SS1334_125024_126189	exon	gene_15128	0	0.753231	1.81179	0.461277	0.856123
	Ntab-K326_AWOJ-SS13343_4076_4428	exon	gene_15141	0	0.231764	0.825822	0.60861	0.856123
	Ntab-K326_AWOJ-SS13354_73003_76471	exon	gene_15160	0.284887	0	-0.963195	0.48924	0.856123
	Ntab-K326_AWOJ-SS13358_16603_17280	exon	gene_15172	0	0.289704	0.975029	0.566984	0.856123
	Ntab-K326_AWOJ-SS13358_16603_18063	exon	gene_15172	0.474822	0	-1.3689	0.477745	0.856123
	Ntab-K326_AWOJ-SS13361_395123_395850	exon	gene_15191	0	0.34073	1.09475	0.534684	0.856123
	Ntab-K326_AWOJ-SS13361_399132_399650	exon	gene_15191	0.994311	0.695291	-0.155356	0.135604	0.856123
	Ntab-K326_AWOJ-SS13361_712045_712961	exon	gene_15184	0.716792	0	-1.76099	0.402896	0.856123
	Ntab-K326_AWOJ-SS13369_459500_461499	exon	gene_15214	0.135663	0	-0.538252	0.633221	0.856123
	Ntab-K326_AWOJ-SS1337_45177_46967	exon	gene_15221	2.55246	1.48043	-0.236572	0.160347	0.856123
	Ntab-K326_AWOJ-SS1337_45177_49162	exon	gene_15221	1.88972	0.367351	-0.711318	0.369615	0.856123
	Ntab-K326_AWOJ-SS13378_100010_100469	exon	gene_15268	0	1.33264	2.44417	0.329582	0.856123
	Ntab-K326_AWOJ-SS1338_639429_639869	exon	gene_15289	1.49875	0	-2.58396	0.1679	0.856123
	Ntab-K326_AWOJ-SS13389_74408_75070	exon	gene_15337	1.10777	0	-2.23038	0.268046	0.856123
	Ntab-K326_AWOJ-SS1339_219283_223589	exon	gene_15348	0	0.38005	1.18068	0.512005	0.856123
	Ntab-K326_AWOJ-SS1340_263976_264306	exon	gene_15391	3.19073	0	-3.5405	0.0306213	0.856123
	Ntab-K326_AWOJ-SS1341_111404_111678	exon	gene_15433	0	0.347645	1.11024	0.530567	0.856123
	Ntab-K326_AWOJ-SS1341_478416_481314	exon	gene_15436	0	0.231764	0.825822	0.60861	0.856123
	Ntab-K326_AWOJ-SS13410_172424_176881	exon	gene_15445	0	0.730135	1.7798	0.471148	0.856123
	Ntab-K326_AWOJ-SS13410_524134_524602	exon	gene_15446	0.170932	0	-0.650557	0.592202	0.856123
	Ntab-K326_AWOJ-SS13410_539419_540574	exon	gene_15448	0.40699	0	-1.23673	0.482505	0.856123
	Ntab-K326_AWOJ-SS13419_194618_195051	exon	gene_15471	0.542654	0	-1.48998	0.462763	0.856123
	Ntab-K326_AWOJ-SS1342_197018_199106	exon	gene_15478	0	0.705808	1.74532	0.467184	0.856123
	Ntab-K326_AWOJ-SS1342_543665_544179	exon	gene_15493	0	0.271465	0.929701	0.579453	0.856123
	Ntab-K326_AWOJ-SS1342_727499_727962	exon	gene_15485	0.740706	0	-1.79453	0.381626	0.856123
	Ntab-K326_AWOJ-SS13420_27323_29325	exon	gene_15498	0.398842	0	-1.22	0.413234	0.856123
	Ntab-K326_AWOJ-SS13424_880556_883739	exon	gene_15529	0	0.231764	0.825822	0.60861	0.856123
	Ntab-K326_AWOJ-SS13425_162098_163231	exon	gene_15540	2.57761	1.39058	-0.26802	0.38352	0.856123
	Ntab-K326_AWOJ-SS134316_20783_21344	exon	gene_15555	0.521303	1.49146	0.45652	0.279396	0.856123
	Ntab-K326_AWOJ-SS134316_23831_24486	exon	gene_15555	1.82456	0	-2.82413	0.110666	0.856123
	Ntab-K326_AWOJ-SS134316_27709_28100	exon	gene_15555	0	0.463527	1.34772	0.468967	0.856123
	Ntab-K326_AWOJ-SS13437_396894_397689	exon	gene_15561	0	0.463527	1.34772	0.468967	0.856123
	Ntab-K326_AWOJ-SS13445_57593_59744	exon	gene_15579	0	0.289704	0.975029	0.566984	0.856123
	Ntab-K326_AWOJ-SS13445_59572_62284	exon	gene_15579	0.683729	0	-1.7133	0.387751	0.856123
	Ntab-K326_AWOJ-SS13449_551755_552185	exon	gene_15594	0	1.21689	2.33808	0.354584	0.856123
	Ntab-K326_AWOJ-SS1345_229066_229313	exon	gene_15610	0	0.463527	1.34772	0.468967	0.856123
	Ntab-K326_AWOJ-SS1345_496299_497663	exon	gene_15613	0	0.438081	1.29882	0.481431	0.856123
	Ntab-K326_AWOJ-SS13451_21253_23239	exon	gene_15634	0.203495	0	-0.747016	0.55892	0.856123
	Ntab-K326_AWOJ-SS13457_434015_434679	exon	gene_15671	0	1.90025	2.87463	0.208534	0.856123
	Ntab-K326_AWOJ-SS13457_555010_557766	exon	gene_15673	0.40699	0	-1.23673	0.482505	0.856123
	Ntab-K326_AWOJ-SS13457_623663_624268	exon	gene_15674	0	0.231764	0.825822	0.60861	0.856123
	Ntab-K326_AWOJ-SS1347_29386_29661	exon	gene_15738	0	0.463527	1.34772	0.468967	0.856123
	Ntab-K326_AWOJ-SS13475_17000_17411	exon	gene_15755	0	0.34073	1.09475	0.534684	0.856123
	Ntab-K326_AWOJ-SS13475_18298_19622	exon	gene_15755	0.390978	0	-1.20368	0.428541	0.856123
	Ntab-K326_AWOJ-SS13475_19516_24114	exon	gene_15755	0.488382	0	-1.39393	0.313623	0.856123
	Ntab-K326_AWOJ-SS13475_23027_24114	exon	gene_15755	0.203495	0	-0.747016	0.55892	0.856123
	Ntab-K326_AWOJ-SS13475_29165_29719	exon	gene_15755	0	0.194703	0.721599	0.63883	0.856123
	Ntab-K326_AWOJ-SS13484_200576_201312	exon	gene_15810	0.977038	0.760101	-0.109041	0.154627	0.856123
	Ntab-K326_AWOJ-SS1349_266637_271802	exon	gene_15870	0.135663	0	-0.538252	0.633221	0.856123
	Ntab-K326_AWOJ-SS13494_144664_149879	exon	gene_15894	0	0.463527	1.34772	0.468967	0.856123
	Ntab-K326_AWOJ-SS13494_159804_162802	exon	gene_15890	0.390978	0	-1.20368	0.428541	0.856123
	Ntab-K326_AWOJ-SS13494_531041_531506	exon	gene_15896	0	0.681459	1.70997	0.475096	0.856123
	Ntab-K326_AWOJ-SS13494_534947_535610	exon	gene_15896	0	0.231764	0.825822	0.60861	0.856123
	Ntab-K326_AWOJ-SS13494_78558_79656	exon	gene_15888	0	0.486757	1.39095	0.464126	0.856123
	Ntab-K326_AWOJ-SS13494_79009_79656	exon	gene_15888	0.542654	0	-1.48998	0.462763	0.856123
	Ntab-K326_AWOJ-SS135_193002_193888	exon	gene_15940	0	0.162879	0.625672	0.667728	0.856123
	Ntab-K326_AWOJ-SS1351_259733_260161	exon	gene_15965	0	0.488636	1.3944	0.45717	0.856123
	Ntab-K326_AWOJ-SS1351_479291_481236	exon	gene_15967	0	0.730135	1.7798	0.471148	0.856123
	Ntab-K326_AWOJ-SS13514_338375_338805	exon	gene_15994	0	0.486757	1.39095	0.464126	0.856123
	Ntab-K326_AWOJ-SS13518_154496_155863	exon	gene_16020	0.284887	0	-0.963195	0.48924	0.856123
	Ntab-K326_AWOJ-SS13522_32365_32958	exon	gene_16036	0	0.146027	0.572168	0.684408	0.856123
	Ntab-K326_AWOJ-SS135226_5208_5674	exon	gene_16042	0	0.695291	1.73016	0.464806	0.856123
	Ntab-K326_AWOJ-SS13531_75469_76815	exon	gene_16072	0	0.389405	1.20039	0.506857	0.856123
	Ntab-K326_AWOJ-SS13532_25089_25543	exon	gene_16079	0	0.231764	0.825822	0.60861	0.856123
	Ntab-K326_AWOJ-SS13534_641938_643704	exon	gene_16092	0	0.271465	0.929701	0.579453	0.856123
	Ntab-K326_AWOJ-SS1356_38397_38733	exon	gene_16192	0.870942	0.115882	-0.875974	0.20407	0.856123
	Ntab-K326_AWOJ-SS1356_58298_58652	exon	gene_16193	0	0.34073	1.09475	0.534684	0.856123
	Ntab-K326_AWOJ-SS13568_160719_161140	exon	gene_16236	0	0.973513	2.08578	0.423183	0.856123
	Ntab-K326_AWOJ-SS1357_348011_348960	exon	gene_16260	0	0.231764	0.825822	0.60861	0.856123
	Ntab-K326_AWOJ-SS13570_60207_61534	exon	gene_16287	0	0.584108	1.55926	0.475389	0.856123
	Ntab-K326_AWOJ-SS13576_171044_172059	exon	gene_16301	0.325815	0.0486757	-0.825659	0.576088	0.856123
	Ntab-K326_AWOJ-SS13580_1903_2955	exon	gene_16310	0	2.08587	2.99148	0.180809	0.856123
	Ntab-K326_AWOJ-SS135884_19882_20368	exon	gene_16343	0	0.173823	0.659385	0.657437	0.856123
	Ntab-K326_AWOJ-SS135884_4942_6112	exon	gene_16342	1.10351	0.549628	-0.302706	0.29104	0.856123
	Ntab-K326_AWOJ-SS13589_450_1625	exon	gene_16344	0	0.173823	0.659385	0.657437	0.856123
	Ntab-K326_AWOJ-SS13589_451_1626	exon	gene_16344	1.17483	0.572097	-0.312506	0.555123	0.856123
	Ntab-K326_AWOJ-SS13592_117321_120050	exon	gene_16355	0	0.173823	0.659385	0.657437	0.856123
	Ntab-K326_AWOJ-SS13592_242664_243091	exon	gene_16367	0.610486	0	-1.60167	0.439937	0.856123
	Ntab-K326_AWOJ-SS13592_66522_67674	exon	gene_16362	0.339159	0	-1.09121	0.474892	0.856123
	Ntab-K326_AWOJ-SS13592_66522_68082	exon	gene_16362	0	0.434343	1.29149	0.483307	0.856123
	Ntab-K326_AWOJ-SS13600_149018_149684	exon	gene_16413	0.854661	0	-1.94443	0.36046	0.856123
	Ntab-K326_AWOJ-SS13609_10772_11321	exon	gene_16442	1.22097	0	-2.34196	0.209631	0.856123
	Ntab-K326_AWOJ-SS13609_7649_8836	exon	gene_16442	0.678317	0	-1.70534	0.411955	0.856123
	Ntab-K326_AWOJ-SS13609_9431_9858	exon	gene_16442	0.468258	0.389405	-0.0800835	0.601839	0.856123
	Ntab-K326_AWOJ-SS13611_53854_54153	exon	gene_16462	0.170932	0	-0.650557	0.592202	0.856123
	Ntab-K326_AWOJ-SS1362_497339_500164	exon	gene_16500	0	0.146027	0.572168	0.684408	0.856123
	Ntab-K326_AWOJ-SS1362_576172_577712	exon	gene_16494	0	0.535432	1.47756	0.471297	0.856123
	Ntab-K326_AWOJ-SS1362_576545_578348	exon	gene_16494	0.271327	0	-0.929354	0.499764	0.856123
	Ntab-K326_AWOJ-SS13624_6487_7521	exon	gene_16518	0	0.194703	0.721599	0.63883	0.856123
	Ntab-K326_AWOJ-SS13624_7007_7521	exon	gene_16518	0	1.04294	2.16236	0.406776	0.856123
	Ntab-K326_AWOJ-SS13627_27375_28149	exon	gene_16527	0	0.869113	1.96238	0.445702	0.856123
	Ntab-K326_AWOJ-SS13628_18384_19236	exon	gene_16532	0	1.68029	2.72267	0.251424	0.856123
	Ntab-K326_AWOJ-SS13628_18803_19236	exon	gene_16532	0.474822	0	-1.3689	0.477745	0.856123
	Ntab-K326_AWOJ-SS13630_29805_33963	exon	gene_16581	0	0.632784	1.63658	0.476584	0.856123
	Ntab-K326_AWOJ-SS13634_24893_26555	exon	gene_16595	0	0.231764	0.825822	0.60861	0.856123
	Ntab-K326_AWOJ-SS13634_26702_29290	exon	gene_16595	2.08544	1.15882	-0.255182	0.0984495	0.856123
	Ntab-K326_AWOJ-SS13634_26909_29290	exon	gene_16595	1.83146	0	-2.82881	0.0834829	0.856123
	Ntab-K326_AWOJ-SS13640_49981_52117	exon	gene_16605	0	1.5644	2.63568	0.275535	0.856123
	Ntab-K326_AWOJ-SS13640_50365_53414	exon	gene_16605	2.23845	0	-3.08091	0.0525755	0.856123
	Ntab-K326_AWOJ-SS13644_9166_9971	exon	gene_16632	0	0.34073	1.09475	0.534684	0.856123
	Ntab-K326_AWOJ-SS13660_22281_22792	exon	gene_16665	0.170932	0	-0.650557	0.592202	0.856123
	Ntab-K326_AWOJ-SS13672_324092_325324	exon	gene_16711	2.21554	0	-3.06783	0.0653506	0.856123
	Ntab-K326_AWOJ-SS13672_647315_649376	exon	gene_16715	0	0.63735	1.64362	0.46503	0.856123
	Ntab-K326_AWOJ-SS13673_63052_63417	exon	gene_16724	0.135663	0	-0.538252	0.633221	0.856123
	Ntab-K326_AWOJ-SS13673_64128_64485	exon	gene_16724	0.512797	0	-1.43793	0.382796	0.856123
	Ntab-K326_AWOJ-SS13679_144037_144667	exon	gene_16741	2.60652	0	-3.27626	0.0374996	0.856123
	Ntab-K326_AWOJ-SS13679_40043_40720	exon	gene_16739	0	0.405586	1.23386	0.498159	0.856123
	Ntab-K326_AWOJ-SS13695_7959_8212	exon	gene_16809	0.203495	0	-0.747016	0.55892	0.856123
	Ntab-K326_AWOJ-SS13697_12725_13184	exon	gene_16814	0.203495	0	-0.747016	0.55892	0.856123
	Ntab-K326_AWOJ-SS13697_74634_77366	exon	gene_16819	0	0.463527	1.34772	0.468967	0.856123
	Ntab-K326_AWOJ-SS1370_153282_158767	exon	gene_16832	0	0.34073	1.09475	0.534684	0.856123
	Ntab-K326_AWOJ-SS1370_323956_330854	exon	gene_16831	0.40699	0	-1.23673	0.482505	0.856123
	Ntab-K326_AWOJ-SS1372_106499_107612	exon	gene_16859	1.15314	0.811172	-0.152769	0.668439	0.856123
	Ntab-K326_AWOJ-SS137212_9828_10371	exon	gene_16862	0.678317	0	-1.70534	0.411955	0.856123
	Ntab-K326_AWOJ-SS13725_211252_211782	exon	gene_16865	0	0.162879	0.625672	0.667728	0.856123
	Ntab-K326_AWOJ-SS1373_418310_425252	exon	gene_16875	0.683729	0	-1.7133	0.387751	0.856123
	Ntab-K326_AWOJ-SS13748_304985_305901	exon	gene_16892	0.398842	0	-1.22	0.413234	0.856123
	Ntab-K326_AWOJ-SS13748_476540_477714	exon	gene_16895	2.41103	0	-3.17581	0.0496984	0.856123
	Ntab-K326_AWOJ-SS1375_1429533_1430610	exon	gene_16914	1.2888	0	-2.40491	0.190804	0.856123
	Ntab-K326_AWOJ-SS1375_200676_201306	exon	gene_16905	0	2.66035	3.30273	0.108911	0.856123
	Ntab-K326_AWOJ-SS13768_7297_8507	exon	gene_16989	0.22791	0	-0.815328	0.536237	0.856123
	Ntab-K326_AWOJ-SS1378_153439_154752	exon	gene_17033	0.542654	0	-1.48998	0.462763	0.856123
	Ntab-K326_AWOJ-SS1379_434798_436552	exon	gene_17046	0.390978	0	-1.20368	0.428541	0.856123
	Ntab-K326_AWOJ-SS137909_16285_16747	exon	gene_17063	0.135663	0	-0.538252	0.633221	0.856123
	Ntab-K326_AWOJ-SS138_111956_112972	exon	gene_17073	0	0.231764	0.825822	0.60861	0.856123
	Ntab-K326_AWOJ-SS13805_9222_9593	exon	gene_17083	19.1285	0	-6.01707	0.591504	0.856123
	Ntab-K326_AWOJ-SS13807_15735_19361	exon	gene_17086	0	0.434343	1.29149	0.483307	0.856123
	Ntab-K326_AWOJ-SS13807_19221_24727	exon	gene_17086	0.45614	0	-1.33369	0.438524	0.856123
	Ntab-K326_AWOJ-SS1381_286619_288812	exon	gene_17102	0	1.95454	2.9098	0.19937	0.856123
	Ntab-K326_AWOJ-SS13814_95992_97403	exon	gene_17120	0	0.695291	1.73016	0.464806	0.856123
	Ntab-K326_AWOJ-SS13816_4098_7187	exon	gene_17124	0.284887	0	-0.963195	0.48924	0.856123
	Ntab-K326_AWOJ-SS1383_432133_432562	exon	gene_17154	1.02559	0.257086	-0.600897	0.635756	0.856123
	Ntab-K326_AWOJ-SS13869_82054_82403	exon	gene_17208	0	0.778811	1.84641	0.464979	0.856123
	Ntab-K326_AWOJ-SS1387_30101_31166	exon	gene_17219	0	0.521468	1.45324	0.454314	0.856123
	Ntab-K326_AWOJ-SS13874_21848_23222	exon	gene_17228	0.176359	0	-0.667088	0.441624	0.856123
	Ntab-K326_AWOJ-SS13886_374646_375801	exon	gene_17272	0.135663	0	-0.538252	0.633221	0.856123
	Ntab-K326_AWOJ-SS1390_32417_32780	exon	gene_17315	0	0.38005	1.18068	0.512005	0.856123
	Ntab-K326_AWOJ-SS13901_9414_10748	exon	gene_17325	0	0.632784	1.63658	0.476584	0.856123
	Ntab-K326_AWOJ-SS1391_186385_186915	exon	gene_17347	0	0.173823	0.659385	0.657437	0.856123
	Ntab-K326_AWOJ-SS1392_498057_498352	exon	gene_17366	0	0.243378	0.856994	0.599769	0.856123
	Ntab-K326_AWOJ-SS13925_26420_27840	exon	gene_17419	0.203495	0.465877	0.359717	0.652005	0.856123
	Ntab-K326_AWOJ-SS13933_136526_137517	exon	gene_17447	0.398842	0	-1.22	0.413234	0.856123
	Ntab-K326_AWOJ-SS13972_58276_58801	exon	gene_17560	0.551873	0.6572	0.0758585	0.670948	0.856123
	Ntab-K326_AWOJ-SS13979_56318_59922	exon	gene_17577	0.339159	0	-1.09121	0.474892	0.856123
	Ntab-K326_AWOJ-SS13984_49321_49670	exon	gene_17595	0.474822	0	-1.3689	0.477745	0.856123
	Ntab-K326_AWOJ-SS140492_1094_2032	exon	gene_17758	0	1.39058	2.49448	0.315315	0.856123
	Ntab-K326_AWOJ-SS1405_394793_395708	exon	gene_17766	0.398842	0	-1.22	0.413234	0.856123
	Ntab-K326_AWOJ-SS1405_426314_426794	exon	gene_17772	0	0.217172	0.785681	0.620123	0.856123
	Ntab-K326_AWOJ-SS1405_696874_698572	exon	gene_17776	0.813981	0	-1.89269	0.352651	0.856123
	Ntab-K326_AWOJ-SS14059_16815_17694	exon	gene_17798	0	0.146027	0.572168	0.684408	0.856123
	Ntab-K326_AWOJ-SS14061_162717_165584	exon	gene_17806	0	0.217172	0.785681	0.620123	0.856123
	Ntab-K326_AWOJ-SS14061_164914_165584	exon	gene_17806	0.569774	0	-1.53568	0.38874	0.856123
	Ntab-K326_AWOJ-SS1407_399426_400792	exon	gene_17831	1.7594	0	-2.77919	0.120494	0.856123
	Ntab-K326_AWOJ-SS1407_764826_766834	exon	gene_17834	0.474822	0	-1.3689	0.477745	0.856123
	Ntab-K326_AWOJ-SS1407_879637_880672	exon	gene_17830	0	0.681459	1.70997	0.475096	0.856123
	Ntab-K326_AWOJ-SS14075_69596_70401	exon	gene_17871	0	0.325757	1.06064	0.543799	0.856123
	Ntab-K326_AWOJ-SS1408_142610_144626	exon	gene_17883	0	0.194703	0.721599	0.63883	0.856123
	Ntab-K326_AWOJ-SS1408_144365_148249	exon	gene_17883	0.512797	0	-1.43793	0.382796	0.856123
	Ntab-K326_AWOJ-SS14080_290353_291370	exon	gene_17903	0	0.405586	1.23386	0.498159	0.856123
	Ntab-K326_AWOJ-SS14084_334007_335014	exon	gene_17921	0.341864	0	-1.09731	0.448738	0.856123
	Ntab-K326_AWOJ-SS14084_366417_371398	exon	gene_17923	0	0.651515	1.66526	0.468654	0.856123
	Ntab-K326_AWOJ-SS14084_370325_371849	exon	gene_17923	0.569774	0.146027	-0.59127	0.616845	0.856123
	Ntab-K326_AWOJ-SS14084_391425_392587	exon	gene_17925	2.02005	0.292054	-0.839899	0.186666	0.856123
	Ntab-K326_AWOJ-SS14084_391765_392587	exon	gene_17925	0	0.521468	1.45324	0.454314	0.856123
	Ntab-K326_AWOJ-SS14084_579628_581288	exon	gene_17932	0	0.463527	1.34772	0.468967	0.856123
	Ntab-K326_AWOJ-SS14084_585885_586122	exon	gene_17932	0	4.17174	3.8978	0.0298193	0.856123
	Ntab-K326_AWOJ-SS1409_411713_412410	exon	gene_17948	0.610486	0	-1.60167	0.439937	0.856123
	Ntab-K326_AWOJ-SS14100_400557_400852	exon	gene_18033	2.50977	0	-3.22742	0.0401201	0.856123
	Ntab-K326_AWOJ-SS14100_402164_404516	exon	gene_18033	1.31048	0	-2.42446	0.236049	0.856123
	Ntab-K326_AWOJ-SS1411_4752_6830	exon	gene_18078	0.740706	0	-1.79453	0.381626	0.856123
	Ntab-K326_AWOJ-SS14122_83160_85687	exon	gene_18106	0	0.146027	0.572168	0.684408	0.856123
	Ntab-K326_AWOJ-SS14135_193228_193803	exon	gene_18141	0	0.521468	1.45324	0.454314	0.856123
	Ntab-K326_AWOJ-SS14162_131172_133991	exon	gene_18220	0	1.44852	2.5431	0.301559	0.856123
	Ntab-K326_AWOJ-SS14162_134950_136842	exon	gene_18220	0	0.194703	0.721599	0.63883	0.856123
	Ntab-K326_AWOJ-SS14162_363115_363695	exon	gene_18218	1.51942	0.800799	-0.278154	0.33425	0.856123
	Ntab-K326_AWOJ-SS14162_363115_367841	exon	gene_18218	0.113955	1.72332	1.17963	0.0847783	0.856123
	Ntab-K326_AWOJ-SS14162_79348_79977	exon	gene_18219	0.170932	0	-0.650557	0.592202	0.856123
	Ntab-K326_AWOJ-SS14172_50755_51608	exon	gene_18247	1.89929	0	-2.874	0.0746278	0.856123
	Ntab-K326_AWOJ-SS14174_97910_98257	exon	gene_18254	0.912281	0.231764	-0.595084	0.51829	0.856123
	Ntab-K326_AWOJ-SS1418_51810_55734	exon	gene_18281	0.325815	0	-1.06077	0.459588	0.856123
	Ntab-K326_AWOJ-SS1419_105933_106833	exon	gene_18312	0	1.26557	2.38365	0.341473	0.856123
	Ntab-K326_AWOJ-SS1419_358193_361157	exon	gene_18318	0	0.173823	0.659385	0.657437	0.856123
	Ntab-K326_AWOJ-SS142_1626893_1627426	exon	gene_18368	0	0.584108	1.55926	0.475389	0.856123
	Ntab-K326_AWOJ-SS142_681353_682196	exon	gene_18367	0	1.44852	2.5431	0.301559	0.856123
	Ntab-K326_AWOJ-SS142_682686_683334	exon	gene_18367	0	0.681459	1.70997	0.475096	0.856123
	Ntab-K326_AWOJ-SS1420_205349_206900	exon	gene_18384	0.912281	0	-2.01469	0.333563	0.856123
	Ntab-K326_AWOJ-SS1420_231279_233604	exon	gene_18385	0	0.146027	0.572168	0.684408	0.856123
	Ntab-K326_AWOJ-SS1420_233677_234787	exon	gene_18385	1.36842	0.289704	-0.674265	0.361461	0.856123
	Ntab-K326_AWOJ-SS1420_233681_234791	exon	gene_18385	0.847118	0.0973513	-0.939602	0.45648	0.856123
	Ntab-K326_AWOJ-SS1421_210441_213468	exon	gene_18410	0.170932	0	-0.650557	0.592202	0.856123
	Ntab-K326_AWOJ-SS1422_727445_728179	exon	gene_18452	0	0.127306	0.510308	0.59147	0.856123
	Ntab-K326_AWOJ-SS14248_22577_23163	exon	gene_18532	0.203495	0	-0.747016	0.55892	0.856123
	Ntab-K326_AWOJ-SS14259_145426_146109	exon	gene_18561	0	0.405586	1.23386	0.498159	0.856123
	Ntab-K326_AWOJ-SS14259_25964_26327	exon	gene_18559	0	0.194703	0.721599	0.63883	0.856123
	Ntab-K326_AWOJ-SS14288_360885_363079	exon	gene_18640	0	0.977272	2.09003	0.423004	0.856123
	Ntab-K326_AWOJ-SS14289_45980_46759	exon	gene_18653	0	0.63735	1.64362	0.46503	0.856123
	Ntab-K326_AWOJ-SS1430_216863_217353	exon	gene_18696	0	0.271465	0.929701	0.579453	0.856123
	Ntab-K326_AWOJ-SS1433_196384_198280	exon	gene_18742	0	0.231764	0.825822	0.60861	0.856123
	Ntab-K326_AWOJ-SS1433_337328_337670	exon	gene_18745	0.170932	0	-0.650557	0.592202	0.856123
	Ntab-K326_AWOJ-SS14332_210186_211701	exon	gene_18773	0.0569774	2.14173	1.57506	0.207268	0.856123
	Ntab-K326_AWOJ-SS14332_213068_219214	exon	gene_18773	0.911638	0	-2.01392	0.346457	0.856123
	Ntab-K326_AWOJ-SS14335_201506_202224	exon	gene_18795	0.651629	0	-1.66544	0.420767	0.856123
	Ntab-K326_AWOJ-SS1434_11504_12621	exon	gene_18806	0.455819	0	-1.33308	0.381732	0.856123
	Ntab-K326_AWOJ-SS14346_176136_179456	exon	gene_18836	0	0.243378	0.856994	0.599769	0.856123
	Ntab-K326_AWOJ-SS14346_218472_219593	exon	gene_18837	0	0.651515	1.66526	0.468654	0.856123
	Ntab-K326_AWOJ-SS14371_141639_146892	exon	gene_18906	0.610486	0	-1.60167	0.439937	0.856123
	Ntab-K326_AWOJ-SS14374_16238_16892	exon	gene_18914	0.740706	0	-1.79453	0.381626	0.856123
	Ntab-K326_AWOJ-SS14382_33965_38779	exon	gene_18955	0.912281	0.243378	-0.573847	0.524821	0.856123
	Ntab-K326_AWOJ-SS14389_37512_38731	exon	gene_18962	0	0.434343	1.29149	0.483307	0.856123
	Ntab-K326_AWOJ-SS14400_5491_7428	exon	gene_18978	0.341864	0	-1.09731	0.448738	0.856123
	Ntab-K326_AWOJ-SS14402_49349_49619	exon	gene_18984	1.08531	0.243378	-0.649271	0.422711	0.856123
	Ntab-K326_AWOJ-SS14405_442665_443371	exon	gene_18987	0	0.38005	1.18068	0.512005	0.856123
	Ntab-K326_AWOJ-SS14419_34284_34802	exon	gene_19010	0.130326	0	-0.520467	0.639987	0.856123
	Ntab-K326_AWOJ-SS14419_35328_35888	exon	gene_19010	0	0.289704	0.975029	0.566984	0.856123
	Ntab-K326_AWOJ-SS14423_734120_734757	exon	gene_19032	0	0.438081	1.29882	0.481431	0.856123
	Ntab-K326_AWOJ-SS14435_933403_933767	exon	gene_19082	0	0.463527	1.34772	0.468967	0.856123
	Ntab-K326_AWOJ-SS1444_141548_142550	exon	gene_19096	0	0.347645	1.11024	0.530567	0.856123
	Ntab-K326_AWOJ-SS14453_52107_52479	exon	gene_19141	0.284887	0.402162	0.149728	0.611521	0.856123
	Ntab-K326_AWOJ-SS14473_79930_80479	exon	gene_19228	0	0.271465	0.929701	0.579453	0.856123
	Ntab-K326_AWOJ-SS1449_232829_234500	exon	gene_19275	0	0.463527	1.34772	0.468967	0.856123
	Ntab-K326_AWOJ-SS144989_33115_33677	exon	gene_19321	0	0.405586	1.23386	0.498159	0.856123
	Ntab-K326_AWOJ-SS145_163042_164674	exon	gene_19331	0	0.435731	1.29422	0.446395	0.856123
	Ntab-K326_AWOJ-SS1451_59341_61008	exon	gene_19355	0	0.243378	0.856994	0.599769	0.856123
	Ntab-K326_AWOJ-SS1451_60542_61008	exon	gene_19355	0.617854	0.322949	-0.281752	0.321739	0.856123
	Ntab-K326_AWOJ-SS1451_60542_61151	exon	gene_19355	1.2535	0	-2.37249	0.250305	0.856123
	Ntab-K326_AWOJ-SS1451_60724_61151	exon	gene_19355	0.260652	0	-0.902142	0.508323	0.856123
	Ntab-K326_AWOJ-SS14525_745832_746705	exon	gene_19412	1.87343	1.54822	-0.0828045	0.206685	0.856123
	Ntab-K326_AWOJ-SS14525_745837_746705	exon	gene_19412	0	0.289704	0.975029	0.566984	0.856123
	Ntab-K326_AWOJ-SS14525_971739_972269	exon	gene_19424	0	0.347645	1.11024	0.530567	0.856123
	Ntab-K326_AWOJ-SS14534_88618_92943	exon	gene_19449	0	0.488636	1.3944	0.45717	0.856123
	Ntab-K326_AWOJ-SS1454_5365_5853	exon	gene_19463	1.7594	0.0486757	-1.55805	0.147607	0.856123
	Ntab-K326_AWOJ-SS14546_100590_102913	exon	gene_19503	0.199492	0.485384	0.38616	0.593141	0.856123
	Ntab-K326_AWOJ-SS14546_57914_58855	exon	gene_19500	0.542654	0	-1.48998	0.462763	0.856123
	Ntab-K326_AWOJ-SS14546_57914_59104	exon	gene_19500	0	0.984995	2.09873	0.421277	0.856123
	Ntab-K326_AWOJ-SS14546_97045_100748	exon	gene_19503	0.284887	0	-0.963195	0.48924	0.856123
	Ntab-K326_AWOJ-SS1457_188889_190233	exon	gene_19539	0	1.33264	2.44417	0.329582	0.856123
	Ntab-K326_AWOJ-SS1458_248533_249083	exon	gene_19564	0.977444	0	-2.09023	0.310473	0.856123
	Ntab-K326_AWOJ-SS14586_9126_13524	exon	gene_19587	0	0.146027	0.572168	0.684408	0.856123
	Ntab-K326_AWOJ-SS14586_9126_9524	exon	gene_19587	0.398842	0	-1.22	0.413234	0.856123
	Ntab-K326_AWOJ-SS14586_9411_13524	exon	gene_19587	0.284887	0	-0.963195	0.48924	0.856123
	Ntab-K326_AWOJ-SS1459_167353_167840	exon	gene_19603	0	0.924838	2.02956	0.435654	0.856123
	Ntab-K326_AWOJ-SS1459_70967_73915	exon	gene_19602	0	0.389405	1.20039	0.506857	0.856123
	Ntab-K326_AWOJ-SS146_406362_408399	exon	gene_19632	0	0.542929	1.49045	0.46187	0.856123
	Ntab-K326_AWOJ-SS146_409287_409561	exon	gene_19632	0	0.173823	0.659385	0.657437	0.856123
	Ntab-K326_AWOJ-SS1460_424165_428557	exon	gene_19663	0	0.194703	0.721599	0.63883	0.856123
	Ntab-K326_AWOJ-SS1460_430192_433131	exon	gene_19663	0	0.292054	0.980766	0.565416	0.856123
	Ntab-K326_AWOJ-SS14621_13855_16792	exon	gene_19742	0	0.173823	0.659385	0.657437	0.856123
	Ntab-K326_AWOJ-SS14623_794607_795239	exon	gene_19763	2.85154	1.95339	-0.16429	0.218715	0.856123
	Ntab-K326_AWOJ-SS14623_794607_797456	exon	gene_19763	0	0.347645	1.11024	0.530567	0.856123
	Ntab-K326_AWOJ-SS14623_797028_798128	exon	gene_19763	0	0.243378	0.856994	0.599769	0.856123
	Ntab-K326_AWOJ-SS14623_956383_957599	exon	gene_19764	0	0.535432	1.47756	0.471297	0.856123
	Ntab-K326_AWOJ-SS14631_51910_52620	exon	gene_19789	1.36842	0	-2.47545	0.197075	0.856123
	Ntab-K326_AWOJ-SS14631_53383_56807	exon	gene_19789	0	0.389405	1.20039	0.506857	0.856123
	Ntab-K326_AWOJ-SS14639_11363_11763	exon	gene_19809	0	0.271465	0.929701	0.579453	0.856123
	Ntab-K326_AWOJ-SS1467_26020_26418	exon	gene_19915	0	0.579409	1.55157	0.461629	0.856123
	Ntab-K326_AWOJ-SS1469_326244_327043	exon	gene_19958	0.0569774	1.19444	1.32146	0.435163	0.856123
	Ntab-K326_AWOJ-SS14695_24664_25206	exon	gene_19974	0.881813	0	-1.97797	0.325042	0.856123
	Ntab-K326_AWOJ-SS1470_233196_233619	exon	gene_19994	0.626751	0	-1.62722	0.390266	0.856123
	Ntab-K326_AWOJ-SS1470_279200_280458	exon	gene_19991	0	0.181599	0.682871	0.521512	0.856123
	Ntab-K326_AWOJ-SS1470_47490_49559	exon	gene_19992	0	0.405586	1.23386	0.498159	0.856123
	Ntab-K326_AWOJ-SS14705_78185_78590	exon	gene_20011	1.62796	0	-2.68404	0.11553	0.856123
	Ntab-K326_AWOJ-SS14712_218503_219058	exon	gene_20041	0	0.289704	0.975029	0.566984	0.856123
	Ntab-K326_AWOJ-SS14712_219373_219823	exon	gene_20041	0	0.584108	1.55926	0.475389	0.856123
	Ntab-K326_AWOJ-SS1472_45561_49327	exon	gene_20061	0	0.521468	1.45324	0.454314	0.856123
	Ntab-K326_AWOJ-SS1474_36350_37274	exon	gene_20103	0.203495	1.1701	0.759667	0.251287	0.856123
	Ntab-K326_AWOJ-SS14771_29381_31373	exon	gene_20174	0.683729	1.75232	0.40873	0.649229	0.856123
	Ntab-K326_AWOJ-SS1479_120824_121119	exon	gene_20239	0	0.289704	0.975029	0.566984	0.856123
	Ntab-K326_AWOJ-SS1479_281206_281434	exon	gene_20244	0	0.438081	1.29882	0.481431	0.856123
	Ntab-K326_AWOJ-SS1479_410585_411870	exon	gene_20245	0	0.922979	2.02737	0.435676	0.856123
	Ntab-K326_AWOJ-SS14797_184112_184810	exon	gene_20261	0.474822	0	-1.3689	0.477745	0.856123
	Ntab-K326_AWOJ-SS14797_184112_185150	exon	gene_20261	0.683729	0	-1.7133	0.387751	0.856123
	Ntab-K326_AWOJ-SS14804_316151_316473	exon	gene_20290	0	0.438081	1.29882	0.481431	0.856123
	Ntab-K326_AWOJ-SS14813_30406_34040	exon	gene_20325	0	0.52855	1.46563	0.402605	0.856123
	Ntab-K326_AWOJ-SS14814_149475_152071	exon	gene_20334	0	0.271465	0.929701	0.579453	0.856123
	Ntab-K326_AWOJ-SS14814_190026_194067	exon	gene_20336	0	0.347645	1.11024	0.530567	0.856123
	Ntab-K326_AWOJ-SS14814_81021_82136	exon	gene_20338	0	0.486757	1.39095	0.464126	0.856123
	Ntab-K326_AWOJ-SS1482_382308_386607	exon	gene_20402	1.08531	0.173823	-0.795447	0.382674	0.856123
	Ntab-K326_AWOJ-SS1482_434252_435780	exon	gene_20395	0.271327	0.0542929	-0.69875	0.636488	0.856123
	Ntab-K326_AWOJ-SS14830_4360_5547	exon	gene_20425	0	0.584108	1.55926	0.475389	0.856123
	Ntab-K326_AWOJ-SS14831_137323_138080	exon	gene_20433	0.22791	0	-0.815328	0.536237	0.856123
	Ntab-K326_AWOJ-SS14843_2423_2732	exon	gene_20447	0.22791	0	-0.815328	0.536237	0.856123
	Ntab-K326_AWOJ-SS1488_170548_172425	exon	gene_20529	0.284887	0	-0.963195	0.48924	0.856123
	Ntab-K326_AWOJ-SS14889_4179_4828	exon	gene_20554	0	1.15882	2.28177	0.375489	0.856123
	Ntab-K326_AWOJ-SS14889_4906_5508	exon	gene_20554	0.390978	0	-1.20368	0.428541	0.856123
	Ntab-K326_AWOJ-SS14889_4906_6143	exon	gene_20554	0	0.486757	1.39095	0.464126	0.856123
	Ntab-K326_AWOJ-SS14889_562110_563483	exon	gene_20563	1.04261	0	-2.162	0.288648	0.856123
	Ntab-K326_AWOJ-SS1489_117730_118294	exon	gene_20581	0.135663	0	-0.538252	0.633221	0.856123
	Ntab-K326_AWOJ-SS1489_57476_59086	exon	gene_20580	0	0.411394	1.24569	0.454704	0.856123
	Ntab-K326_AWOJ-SS148962_31467_34820	exon	gene_20611	0	0.811172	1.88905	0.454789	0.856123
	Ntab-K326_AWOJ-SS149_89878_92959	exon	gene_20623	1.40312	1.9957	0.153002	0.502894	0.856123
	Ntab-K326_AWOJ-SS14907_39069_46803	exon	gene_20634	0	0.242204	0.853872	0.459124	0.856123
	Ntab-K326_AWOJ-SS1493_237477_238055	exon	gene_20669	0	1.35732	2.46582	0.321826	0.856123
	Ntab-K326_AWOJ-SS1493_237477_239060	exon	gene_20669	0	1.16822	2.29103	0.368087	0.856123
	Ntab-K326_AWOJ-SS14932_105755_106710	exon	gene_20682	0	0.876162	1.97105	0.446967	0.856123
	Ntab-K326_AWOJ-SS14937_1521118_1521483	exon	gene_20706	0	1.35732	2.46582	0.321826	0.856123
	Ntab-K326_AWOJ-SS14937_1530435_1533732	exon	gene_20692	0.339159	0	-1.09121	0.474892	0.856123
	Ntab-K326_AWOJ-SS14937_1552200_1552699	exon	gene_20707	0	1.22492	2.34569	0.13055	0.856123
	Ntab-K326_AWOJ-SS1495_111496_112002	exon	gene_20788	0	0.173823	0.659385	0.657437	0.856123
	Ntab-K326_AWOJ-SS1495_11709_16295	exon	gene_20789	0	0.488636	1.3944	0.45717	0.856123
	Ntab-K326_AWOJ-SS14973_171224_172526	exon	gene_20840	0.339159	0.577126	0.230868	0.663545	0.856123
	Ntab-K326_AWOJ-SS15_335739_337718	exon	gene_20926	0	0.579409	1.55157	0.461629	0.856123
	Ntab-K326_AWOJ-SS15_345421_347174	exon	gene_20913	0.84925	0	-1.93766	0.114178	0.856123
	Ntab-K326_AWOJ-SS15_377874_379079	exon	gene_20914	0	0.292054	0.980766	0.565416	0.856123
	Ntab-K326_AWOJ-SS15_405040_407401	exon	gene_20916	0	0.438081	1.29882	0.481431	0.856123
	Ntab-K326_AWOJ-SS15_406646_408385	exon	gene_20916	0	0.146027	0.572168	0.684408	0.856123
	Ntab-K326_AWOJ-SS15_406646_410627	exon	gene_20916	0.569774	0	-1.53568	0.38874	0.856123
	Ntab-K326_AWOJ-SS15_434067_434491	exon	gene_20917	0	0.778811	1.84641	0.464979	0.856123
	Ntab-K326_AWOJ-SS15_435619_441845	exon	gene_20917	0	0.405586	1.23386	0.498159	0.856123
	Ntab-K326_AWOJ-SS1500_156932_157681	exon	gene_20957	0.911638	0	-2.01392	0.346457	0.856123
	Ntab-K326_AWOJ-SS1500_178958_181399	exon	gene_20958	0.683729	0	-1.7133	0.387751	0.856123
	Ntab-K326_AWOJ-SS1500_95653_96340	exon	gene_20963	0	3.12881	3.51467	0.0734712	0.856123
	Ntab-K326_AWOJ-SS1500_96475_97342	exon	gene_20963	0	0.488636	1.3944	0.45717	0.856123
	Ntab-K326_AWOJ-SS15000_183951_184848	exon	gene_20967	0.271327	0	-0.929354	0.499764	0.856123
	Ntab-K326_AWOJ-SS15000_209948_211021	exon	gene_20968	0	0.695291	1.73016	0.464806	0.856123
	Ntab-K326_AWOJ-SS15004_345367_346500	exon	gene_20981	0	0.146027	0.572168	0.684408	0.856123
	Ntab-K326_AWOJ-SS15006_16619_18196	exon	gene_20985	0.135663	0	-0.538252	0.633221	0.856123
	Ntab-K326_AWOJ-SS15006_17570_18525	exon	gene_20985	0.813981	0	-1.89269	0.352651	0.856123
	Ntab-K326_AWOJ-SS15006_17570_18919	exon	gene_20985	0	0.271465	0.929701	0.579453	0.856123
	Ntab-K326_AWOJ-SS150216_36820_37203	exon	gene_21009	2.67168	0	-3.30824	0.0342022	0.856123
	Ntab-K326_AWOJ-SS15043_376260_377832	exon	gene_21051	0.455819	0	-1.33308	0.381732	0.856123
	Ntab-K326_AWOJ-SS1505_337176_337858	exon	gene_21075	0	0.173823	0.659385	0.657437	0.856123
	Ntab-K326_AWOJ-SS1505_362589_364526	exon	gene_21067	1.02559	0	-2.1436	0.314439	0.856123
	Ntab-K326_AWOJ-SS150534_28225_29572	exon	gene_21085	0	0.162879	0.625672	0.667728	0.856123
	Ntab-K326_AWOJ-SS150534_29409_30278	exon	gene_21085	0.455819	0	-1.33308	0.381732	0.856123
	Ntab-K326_AWOJ-SS1506_939280_939525	exon	gene_21130	0	0.162879	0.625672	0.667728	0.856123
	Ntab-K326_AWOJ-SS1506_939280_941014	exon	gene_21130	0	0.389405	1.20039	0.506857	0.856123
	Ntab-K326_AWOJ-SS15060_57102_60770	exon	gene_21144	0.678317	0	-1.70534	0.411955	0.856123
	Ntab-K326_AWOJ-SS15096_49349_50380	exon	gene_21223	0.398842	0	-1.22	0.413234	0.856123
	Ntab-K326_AWOJ-SS1510_231428_231851	exon	gene_21229	0.45614	0	-1.33369	0.438524	0.856123
	Ntab-K326_AWOJ-SS1510_231938_232501	exon	gene_21229	0.566003	0	-1.52941	0.266442	0.856123
	Ntab-K326_AWOJ-SS1510_231938_232987	exon	gene_21229	0	0.696088	1.73131	0.176223	0.856123
	Ntab-K326_AWOJ-SS1510_235999_236860	exon	gene_21229	0.781955	0	-1.85061	0.381339	0.856123
	Ntab-K326_AWOJ-SS1510_244631_246104	exon	gene_21238	0.740706	0	-1.79453	0.381626	0.856123
	Ntab-K326_AWOJ-SS151278_12177_12654	exon	gene_21321	0	1.11954	2.24239	0.38197	0.856123
	Ntab-K326_AWOJ-SS1514_1099266_1101438	exon	gene_21352	0	0.292054	0.980766	0.565416	0.856123
	Ntab-K326_AWOJ-SS1516_619798_621927	exon	gene_21397	0	0.924838	2.02956	0.435654	0.856123
	Ntab-K326_AWOJ-SS15174_243988_245242	exon	gene_21446	0.455819	0	-1.33308	0.381732	0.856123
	Ntab-K326_AWOJ-SS15174_482280_482793	exon	gene_21448	0.797684	0	-1.87143	0.372362	0.856123
	Ntab-K326_AWOJ-SS15174_482280_482970	exon	gene_21448	0.341864	0	-1.09731	0.448738	0.856123
	Ntab-K326_AWOJ-SS1519_758893_759388	exon	gene_21483	0	0.632784	1.63658	0.476584	0.856123
	Ntab-K326_AWOJ-SS15201_132094_132551	exon	gene_21525	0.474822	0	-1.3689	0.477745	0.856123
	Ntab-K326_AWOJ-SS15207_167746_170083	exon	gene_21542	0	0.705808	1.74532	0.467184	0.856123
	Ntab-K326_AWOJ-SS1523_667628_667839	exon	gene_21585	0.113955	0.63735	0.747645	0.67768	0.856123
	Ntab-K326_AWOJ-SS15235_2762_3403	exon	gene_21606	0	0.243378	0.856994	0.599769	0.856123
	Ntab-K326_AWOJ-SS15239_130890_132825	exon	gene_21624	0	0.695291	1.73016	0.464806	0.856123
	Ntab-K326_AWOJ-SS15249_9890_10803	exon	gene_21656	0	0.347645	1.11024	0.530567	0.856123
	Ntab-K326_AWOJ-SS15277_43679_44311	exon	gene_21741	0.512797	0	-1.43793	0.382796	0.856123
	Ntab-K326_AWOJ-SS15301_15535_15804	exon	gene_21815	0	0.597222	1.5805	0.466969	0.856123
	Ntab-K326_AWOJ-SS15326_158993_160843	exon	gene_21842	0	10.8829	5.22018	0.0886923	0.856123
	Ntab-K326_AWOJ-SS1536_75931_76390	exon	gene_21922	0	0.438081	1.29882	0.481431	0.856123
	Ntab-K326_AWOJ-SS15366_62372_63378	exon	gene_21981	0	0.194703	0.721599	0.63883	0.856123
	Ntab-K326_AWOJ-SS15366_66538_67488	exon	gene_21981	0	0.695291	1.73016	0.464806	0.856123
	Ntab-K326_AWOJ-SS153702_1920_2618	exon	gene_22011	0	0.521468	1.45324	0.454314	0.856123
	Ntab-K326_AWOJ-SS154_144936_145363	exon	gene_22083	0.325815	0	-1.06077	0.459588	0.856123
	Ntab-K326_AWOJ-SS154_349352_350829	exon	gene_22086	0	0.347645	1.11024	0.530567	0.856123
	Ntab-K326_AWOJ-SS154_626449_627845	exon	gene_22088	0	0.984995	2.09873	0.421277	0.856123
	Ntab-K326_AWOJ-SS154_627173_628192	exon	gene_22088	1.56013	0	-2.63237	0.128243	0.856123
	Ntab-K326_AWOJ-SS154_627620_628192	exon	gene_22088	0	1.19444	2.31657	0.364315	0.856123
	Ntab-K326_AWOJ-SS15400_187143_191581	exon	gene_22103	0.813981	0	-1.89269	0.352651	0.856123
	Ntab-K326_AWOJ-SS15430_528232_528645	exon	gene_22176	0	0.434343	1.29149	0.483307	0.856123
	Ntab-K326_AWOJ-SS15451_56875_59269	exon	gene_22230	0	0.162879	0.625672	0.667728	0.856123
	Ntab-K326_AWOJ-SS15462_344001_344387	exon	gene_22269	0	0.243378	0.856994	0.599769	0.856123
	Ntab-K326_AWOJ-SS15474_254881_256026	exon	gene_22309	0.22791	0	-0.815328	0.536237	0.856123
	Ntab-K326_AWOJ-SS15474_937409_940817	exon	gene_22329	0.45614	0	-1.33369	0.438524	0.856123
	Ntab-K326_AWOJ-SS15482_382362_382650	exon	gene_22369	26.3236	0	-6.4716	0.458934	0.856123
	Ntab-K326_AWOJ-SS15482_382362_382659	exon	gene_22369	0	179.029	9.22343	0.466489	0.856123
	Ntab-K326_AWOJ-SS15482_382363_382653	exon	gene_22369	1.30326	0	-2.41797	0.21318	0.856123
	Ntab-K326_AWOJ-SS15482_382364_382653	exon	gene_22369	3.0198	0	-3.46806	0.037158	0.856123
	Ntab-K326_AWOJ-SS15482_382365_382649	exon	gene_22369	1.62796	0	-2.68404	0.11553	0.856123
	Ntab-K326_AWOJ-SS15482_382365_382659	exon	gene_22369	159.676	189.592	0.0745799	0.261273	0.856123
	Ntab-K326_AWOJ-SS15482_382366_382653	exon	gene_22369	1.30913	0	-2.42324	0.0522286	0.856123
	Ntab-K326_AWOJ-SS15482_382366_382657	exon	gene_22369	0	176.662	9.20426	0.514478	0.856123
	Ntab-K326_AWOJ-SS15482_382366_382658	exon	gene_22369	0	99.0676	8.37167	0.418194	0.856123
	Ntab-K326_AWOJ-SS15482_382367_382649	exon	gene_22369	1.82456	0	-2.82413	0.110666	0.856123
	Ntab-K326_AWOJ-SS15482_382368_382650	exon	gene_22369	0	2.95498	3.43962	0.0858231	0.856123
	Ntab-K326_AWOJ-SS15482_382369_382653	exon	gene_22369	0.746149	0	-1.80205	0.381874	0.856123
	Ntab-K326_AWOJ-SS15482_382369_382654	exon	gene_22369	0	1.84968	2.84108	0.212319	0.856123
	Ntab-K326_AWOJ-SS15482_382369_382656	exon	gene_22369	0	33.8954	6.8327	0.635245	0.856123
	Ntab-K326_AWOJ-SS15482_382370_382652	exon	gene_22369	20.4612	0	-6.11278	0.435928	0.856123
	Ntab-K326_AWOJ-SS15482_382370_382657	exon	gene_22369	0	28.3331	6.57658	0.464428	0.856123
	Ntab-K326_AWOJ-SS15482_382370_382659	exon	gene_22369	141.565	0	-8.88534	0.245811	0.856123
	Ntab-K326_AWOJ-SS15520_528686_529695	exon	gene_22440	0.260652	0	-0.902142	0.508323	0.856123
	Ntab-K326_AWOJ-SS15520_528691_528993	exon	gene_22440	0	1.24874	2.36806	0.349679	0.856123
	Ntab-K326_AWOJ-SS155207_9671_10509	exon	gene_22456	0.911654	0	-2.01394	0.0959253	0.856123
	Ntab-K326_AWOJ-SS155207_99595_99905	exon	gene_22458	0	0.347645	1.11024	0.530567	0.856123
	Ntab-K326_AWOJ-SS155207_99598_101204	exon	gene_22458	0	0.584108	1.55926	0.475389	0.856123
	Ntab-K326_AWOJ-SS15538_114748_115396	exon	gene_22502	0.683729	0	-1.7133	0.387751	0.856123
	Ntab-K326_AWOJ-SS15547_8134_8564	exon	gene_22518	0	0.325757	1.06064	0.543799	0.856123
	Ntab-K326_AWOJ-SS15547_8134_9018	exon	gene_22518	0	0.146027	0.572168	0.684408	0.856123
	Ntab-K326_AWOJ-SS1555_178630_179262	exon	gene_22539	0	0.486757	1.39095	0.464126	0.856123
	Ntab-K326_AWOJ-SS15550_43006_44402	exon	gene_22561	0	0.146027	0.572168	0.684408	0.856123
	Ntab-K326_AWOJ-SS155587_957_1471	exon	gene_22569	0.881813	0.438081	-0.303822	0.635907	0.856123
	Ntab-K326_AWOJ-SS1556_152578_153355	exon	gene_22579	0.271327	0	-0.929354	0.499764	0.856123
	Ntab-K326_AWOJ-SS15569_418289_422381	exon	gene_22623	0.683729	0.115882	-0.770869	0.544412	0.856123
	Ntab-K326_AWOJ-SS1557_38249_38651	exon	gene_22643	0	0.869113	1.96238	0.445702	0.856123
	Ntab-K326_AWOJ-SS1557_38249_42269	exon	gene_22643	0.647376	0	-1.65897	0.225197	0.856123
	Ntab-K326_AWOJ-SS1557_39635_40957	exon	gene_22643	1.81013	1.48275	-0.0866434	0.457975	0.856123
	Ntab-K326_AWOJ-SS15594_180219_180844	exon	gene_22710	0	0.521468	1.45324	0.454314	0.856123
	Ntab-K326_AWOJ-SS15594_200773_201237	exon	gene_22711	0.170932	0	-0.650557	0.592202	0.856123
	Ntab-K326_AWOJ-SS15596_98746_99568	exon	gene_22725	5.01401	1.2747	-0.594778	0.0607083	0.856123
	Ntab-K326_AWOJ-SS15597_111730_112195	exon	gene_22728	0.271327	0	-0.929354	0.499764	0.856123
	Ntab-K326_AWOJ-SS15597_111731_112196	exon	gene_22728	0.203495	0	-0.747016	0.55892	0.856123
	Ntab-K326_AWOJ-SS15597_93833_94129	exon	gene_22728	2.154	1.78754	-0.08099	0.429649	0.856123
	Ntab-K326_AWOJ-SS156034_22485_27820	exon	gene_22743	0	0.438081	1.29882	0.481431	0.856123
	Ntab-K326_AWOJ-SS15622_3763_5764	exon	gene_22785	0.427562	0.0486757	-0.943687	0.407726	0.856123
	Ntab-K326_AWOJ-SS156311_5194_5641	exon	gene_22801	0	0.194703	0.721599	0.63883	0.856123
	Ntab-K326_AWOJ-SS156591_15278_20272	exon	gene_22860	0.610486	0	-1.60167	0.439937	0.856123
	Ntab-K326_AWOJ-SS15678_57683_59199	exon	gene_22914	0.341864	0	-1.09731	0.448738	0.856123
	Ntab-K326_AWOJ-SS157_501573_503400	exon	gene_22964	0.586466	0	-1.5631	0.433514	0.856123
	Ntab-K326_AWOJ-SS1571_132675_134359	exon	gene_22992	0	0.695291	1.73016	0.464806	0.856123
	Ntab-K326_AWOJ-SS1571_132675_136055	exon	gene_22992	1.08257	0	-2.20432	0.297629	0.856123
	Ntab-K326_AWOJ-SS1571_134985_136055	exon	gene_22992	0	0.173823	0.659385	0.657437	0.856123
	Ntab-K326_AWOJ-SS15719_21173_22949	exon	gene_23010	0	0.63735	1.64362	0.46503	0.856123
	Ntab-K326_AWOJ-SS15721_17268_19398	exon	gene_23013	0	0.597222	1.5805	0.466969	0.856123
	Ntab-K326_AWOJ-SS15721_17797_19191	exon	gene_23013	0.398842	0	-1.22	0.413234	0.856123
	Ntab-K326_AWOJ-SS15739_26373_27279	exon	gene_23055	0.813981	0	-1.89269	0.352651	0.856123
	Ntab-K326_AWOJ-SS15739_27437_27860	exon	gene_23055	0.740706	0	-1.79453	0.381626	0.856123
	Ntab-K326_AWOJ-SS15748_91095_91415	exon	gene_23088	1.15314	0	-2.27614	0.229824	0.856123
	Ntab-K326_AWOJ-SS1577_27454_27949	exon	gene_23146	1.17293	0	-2.29566	0.248626	0.856123
	Ntab-K326_AWOJ-SS15770_11982_12585	exon	gene_23154	0	0.347645	1.11024	0.530567	0.856123
	Ntab-K326_AWOJ-SS157967_3662_4276	exon	gene_23202	2.64544	0	-3.29545	0.0350956	0.856123
	Ntab-K326_AWOJ-SS1581_181438_182106	exon	gene_23269	0	0.34073	1.09475	0.534684	0.856123
	Ntab-K326_AWOJ-SS1581_705723_707631	exon	gene_23266	0	1.68029	2.72267	0.251424	0.856123
	Ntab-K326_AWOJ-SS15815_84141_86394	exon	gene_23287	0	0.760101	1.82117	0.462846	0.856123
	Ntab-K326_AWOJ-SS15815_85498_86394	exon	gene_23287	0.569774	0	-1.53568	0.38874	0.856123
	Ntab-K326_AWOJ-SS1582_494772_496494	exon	gene_23301	0	0.146027	0.572168	0.684408	0.856123
	Ntab-K326_AWOJ-SS15834_12964_16111	exon	gene_23336	0	0.194703	0.721599	0.63883	0.856123
	Ntab-K326_AWOJ-SS15854_74669_75171	exon	gene_23376	0.542654	0	-1.48998	0.462763	0.856123
	Ntab-K326_AWOJ-SS15854_76670_78774	exon	gene_23376	0	0.797154	1.87073	0.13646	0.856123
	Ntab-K326_AWOJ-SS15863_35979_36773	exon	gene_23405	0	0.488636	1.3944	0.45717	0.856123
	Ntab-K326_AWOJ-SS15879_70118_75359	exon	gene_23435	0	0.730135	1.7798	0.471148	0.856123
	Ntab-K326_AWOJ-SS15879_73454_75359	exon	gene_23435	0	0.339555	1.09211	0.471188	0.856123
	Ntab-K326_AWOJ-SS1589_333591_335628	exon	gene_23471	0	0.760101	1.82117	0.462846	0.856123
	Ntab-K326_AWOJ-SS1589_767592_768794	exon	gene_23477	1.15314	0	-2.27614	0.229824	0.856123
	Ntab-K326_AWOJ-SS1589_786180_786836	exon	gene_23478	0	0.778811	1.84641	0.464979	0.856123
	Ntab-K326_AWOJ-SS159_103178_105158	exon	gene_23497	0.813981	0	-1.89269	0.352651	0.856123
	Ntab-K326_AWOJ-SS159_103178_106744	exon	gene_23497	0.22791	0	-0.815328	0.536237	0.856123
	Ntab-K326_AWOJ-SS159_52315_54544	exon	gene_23498	0.284887	1.08586	0.5811	0.657527	0.856123
	Ntab-K326_AWOJ-SS159_52315_58226	exon	gene_23498	0.284887	0	-0.963195	0.48924	0.856123
	Ntab-K326_AWOJ-SS159_94212_106744	exon	gene_23497	0.390978	0	-1.20368	0.428541	0.856123
	Ntab-K326_AWOJ-SS159_95225_105158	exon	gene_23497	0.521303	0	-1.45295	0.439832	0.856123
	Ntab-K326_AWOJ-SS15926_75280_76940	exon	gene_23529	0	0.827486	1.91008	0.456832	0.856123
	Ntab-K326_AWOJ-SS15936_28095_28943	exon	gene_23555	0.824956	0.495209	-0.221643	0.477197	0.856123
	Ntab-K326_AWOJ-SS15936_28095_38507	exon	gene_23555	0.170932	0	-0.650557	0.592202	0.856123
	Ntab-K326_AWOJ-SS15937_36556_42057	exon	gene_23560	0.341864	0	-1.09731	0.448738	0.856123
	Ntab-K326_AWOJ-SS15943_36222_40110	exon	gene_23582	0	2.02793	2.95601	0.189679	0.856123
	Ntab-K326_AWOJ-SS1595_527279_528703	exon	gene_23602	0.339159	0	-1.09121	0.474892	0.856123
	Ntab-K326_AWOJ-SS1595_624351_625163	exon	gene_23603	0.203495	0	-0.747016	0.55892	0.856123
	Ntab-K326_AWOJ-SS1595_629004_630595	exon	gene_23603	0	0.681459	1.70997	0.475096	0.856123
	Ntab-K326_AWOJ-SS1595_723302_724282	exon	gene_23597	1.93723	0	-2.89868	0.121491	0.856123
	Ntab-K326_AWOJ-SS15955_121468_123542	exon	gene_23628	1.88972	0	-2.86772	0.101558	0.856123
	Ntab-K326_AWOJ-SS15955_123136_123542	exon	gene_23628	0	0.827486	1.91008	0.456832	0.856123
	Ntab-K326_AWOJ-SS15978_5453_6384	exon	gene_23669	0	0.162879	0.625672	0.667728	0.856123
	Ntab-K326_AWOJ-SS15984_199063_200609	exon	gene_23691	0.512797	0	-1.43793	0.382796	0.856123
	Ntab-K326_AWOJ-SS16002_111544_115885	exon	gene_23748	0.455819	0	-1.33308	0.381732	0.856123
	Ntab-K326_AWOJ-SS16012_15410_16586	exon	gene_23778	0.398842	0	-1.22	0.413234	0.856123
	Ntab-K326_AWOJ-SS16041_24941_26836	exon	gene_23833	1.88025	0.542929	-0.539474	0.347459	0.856123
	Ntab-K326_AWOJ-SS16054_77220_78033	exon	gene_23868	0	0.271465	0.929701	0.579453	0.856123
	Ntab-K326_AWOJ-SS16066_713571_716969	exon	gene_23900	0	0.535432	1.47756	0.471297	0.856123
	Ntab-K326_AWOJ-SS16066_713571_717590	exon	gene_23900	0	0.292054	0.980766	0.565416	0.856123
	Ntab-K326_AWOJ-SS16066_734802_736407	exon	gene_23901	0	0.271465	0.929701	0.579453	0.856123
	Ntab-K326_AWOJ-SS16075_14427_15481	exon	gene_23952	1.00947	0.460069	-0.34127	0.378239	0.856123
	Ntab-K326_AWOJ-SS16077_211226_212513	exon	gene_23959	0	0.389405	1.20039	0.506857	0.856123
	Ntab-K326_AWOJ-SS16094_71358_71730	exon	gene_24005	0.170932	0	-0.650557	0.592202	0.856123
	Ntab-K326_AWOJ-SS16094_71358_72540	exon	gene_24005	0.22791	0	-0.815328	0.536237	0.856123
	Ntab-K326_AWOJ-SS16094_71358_76256	exon	gene_24005	0	0.389405	1.20039	0.506857	0.856123
	Ntab-K326_AWOJ-SS16119_11956_14197	exon	gene_24048	0.781955	0	-1.85061	0.381339	0.856123
	Ntab-K326_AWOJ-SS16119_768514_769718	exon	gene_24055	0.911638	0	-2.01392	0.346457	0.856123
	Ntab-K326_AWOJ-SS16133_72560_74207	exon	gene_24090	0.22791	0	-0.815328	0.536237	0.856123
	Ntab-K326_AWOJ-SS16133_72562_74209	exon	gene_24090	0.22791	0	-0.815328	0.536237	0.856123
	Ntab-K326_AWOJ-SS16139_45252_46395	exon	gene_24096	0.769793	0.685017	-0.0506725	0.683834	0.856123
	Ntab-K326_AWOJ-SS16139_45455_46214	exon	gene_24096	0	0.289704	0.975029	0.566984	0.856123
	Ntab-K326_AWOJ-SS16146_11734_11971	exon	gene_24107	0.512797	0	-1.43793	0.382796	0.856123
	Ntab-K326_AWOJ-SS16146_11734_13283	exon	gene_24107	0	0.146027	0.572168	0.684408	0.856123
	Ntab-K326_AWOJ-SS16146_12376_13466	exon	gene_24107	0.512797	0	-1.43793	0.382796	0.856123
	Ntab-K326_AWOJ-SS16156_102352_108817	exon	gene_24130	0.521303	0	-1.45295	0.439832	0.856123
	Ntab-K326_AWOJ-SS16156_107590_110715	exon	gene_24130	0.170932	0	-0.650557	0.592202	0.856123
	Ntab-K326_AWOJ-SS16156_121893_124221	exon	gene_24130	1.08531	2.48246	0.359329	0.665396	0.856123
	Ntab-K326_AWOJ-SS16159_26935_38364	exon	gene_24136	0.474822	0	-1.3689	0.477745	0.856123
	Ntab-K326_AWOJ-SS1617_16427_17116	exon	gene_24144	0.284887	0	-0.963195	0.48924	0.856123
	Ntab-K326_AWOJ-SS1617_170448_170629	exon	gene_24145	0.284887	0	-0.963195	0.48924	0.856123
	Ntab-K326_AWOJ-SS1617_171207_171912	exon	gene_24145	0.22791	0	-0.815328	0.536237	0.856123
	Ntab-K326_AWOJ-SS16184_47912_48446	exon	gene_24201	1.67614	1.55235	-0.0333214	0.586049	0.856123
	Ntab-K326_AWOJ-SS16196_235340_238227	exon	gene_24242	0	1.08586	2.20775	0.394439	0.856123
	Ntab-K326_AWOJ-SS16209_5450_6631	exon	gene_24283	0.398842	0	-1.22	0.413234	0.856123
	Ntab-K326_AWOJ-SS1621_306899_307798	exon	gene_24303	1.15314	0	-2.27614	0.229824	0.856123
	Ntab-K326_AWOJ-SS1622_9898_11030	exon	gene_24353	0	0.194703	0.721599	0.63883	0.856123
	Ntab-K326_AWOJ-SS16228_21968_22663	exon	gene_24375	0.521303	0	-1.45295	0.439832	0.856123
	Ntab-K326_AWOJ-SS1625_384983_387680	exon	gene_24448	1.2535	0.760101	-0.217254	0.651183	0.856123
	Ntab-K326_AWOJ-SS16255_14724_17547	exon	gene_24460	0.130326	0	-0.520467	0.639987	0.856123
	Ntab-K326_AWOJ-SS1627_7398_8928	exon	gene_24500	0	1.41162	2.51232	0.308588	0.856123
	Ntab-K326_AWOJ-SS16282_5030_5582	exon	gene_24550	0.203495	0	-0.747016	0.55892	0.856123
	Ntab-K326_AWOJ-SS16290_144867_146319	exon	gene_24588	0.716792	0	-1.76099	0.402896	0.856123
	Ntab-K326_AWOJ-SS163_832644_833343	exon	gene_24608	0	0.325757	1.06064	0.543799	0.856123
	Ntab-K326_AWOJ-SS16316_4652_5328	exon	gene_24674	0.586466	0	-1.5631	0.433514	0.856123
	Ntab-K326_AWOJ-SS16325_11002_11299	exon	gene_24693	0.474822	0	-1.3689	0.477745	0.856123
	Ntab-K326_AWOJ-SS16325_21265_25848	exon	gene_24694	0	0.194703	0.721599	0.63883	0.856123
	Ntab-K326_AWOJ-SS16337_20964_21644	exon	gene_24724	0.744781	0.705808	-0.0233419	0.517573	0.856123
	Ntab-K326_AWOJ-SS16337_42246_48404	exon	gene_24725	0	0.730135	1.7798	0.471148	0.856123
	Ntab-K326_AWOJ-SS16340_3086_3507	exon	gene_24745	0	0.486757	1.39095	0.464126	0.856123
	Ntab-K326_AWOJ-SS16342_1088106_1093404	exon	gene_24751	0	0.292054	0.980766	0.565416	0.856123
	Ntab-K326_AWOJ-SS16342_350957_352706	exon	gene_24752	1.70932	0	-2.74367	0.155152	0.856123
	Ntab-K326_AWOJ-SS16342_352301_352706	exon	gene_24752	0.610486	0	-1.60167	0.439937	0.856123
	Ntab-K326_AWOJ-SS16357_312298_312557	exon	gene_24806	0	3.59233	3.6976	0.0478594	0.856123
	Ntab-K326_AWOJ-SS16357_70534_70908	exon	gene_24801	1.04261	0	-2.162	0.288648	0.856123
	Ntab-K326_AWOJ-SS16373_43819_44067	exon	gene_24843	0.113955	0	-0.464511	0.661854	0.856123
	Ntab-K326_AWOJ-SS16373_43819_44259	exon	gene_24843	0.325815	0	-1.06077	0.459588	0.856123
	Ntab-K326_AWOJ-SS16374_490115_492247	exon	gene_24854	0.678317	0	-1.70534	0.411955	0.856123
	Ntab-K326_AWOJ-SS16407_110320_112090	exon	gene_24935	1.16805	1.43711	0.090029	0.671831	0.856123
	Ntab-K326_AWOJ-SS16409_33300_33754	exon	gene_24956	0	1.14015	2.26319	0.379357	0.856123
	Ntab-K326_AWOJ-SS16410_120830_122141	exon	gene_24985	0.586466	0	-1.5631	0.433514	0.856123
	Ntab-K326_AWOJ-SS16434_96712_100696	exon	gene_25050	0	0.521468	1.45324	0.454314	0.856123
	Ntab-K326_AWOJ-SS16440_776533_777172	exon	gene_25089	0.846957	0.579409	-0.164876	0.385613	0.856123
	Ntab-K326_AWOJ-SS16442_19220_22106	exon	gene_25128	0.284887	0	-0.963195	0.48924	0.856123
	Ntab-K326_AWOJ-SS16444_26420_28341	exon	gene_25134	0	0.146027	0.572168	0.684408	0.856123
	Ntab-K326_AWOJ-SS16459_446050_448671	exon	gene_25174	0	1.41162	2.51232	0.308588	0.856123
	Ntab-K326_AWOJ-SS16465_70827_71826	exon	gene_25184	0.195489	0	-0.72389	0.566757	0.856123
	Ntab-K326_AWOJ-SS16476_277311_277859	exon	gene_25237	0	0.289704	0.975029	0.566984	0.856123
	Ntab-K326_AWOJ-SS1649_277917_278309	exon	gene_25271	0	1.16822	2.29103	0.368087	0.856123
	Ntab-K326_AWOJ-SS1649_277917_279480	exon	gene_25271	0	2.44318	3.19282	0.131681	0.856123
	Ntab-K326_AWOJ-SS16493_1013_1862	exon	gene_25297	0	0.811172	1.88905	0.454789	0.856123
	Ntab-K326_AWOJ-SS16495_1018_2354	exon	gene_25306	1.36842	0	-2.47545	0.197075	0.856123
	Ntab-K326_AWOJ-SS16501_265664_266795	exon	gene_25359	0	0.347645	1.11024	0.530567	0.856123
	Ntab-K326_AWOJ-SS16508_316595_317039	exon	gene_25393	0.521303	0	-1.45295	0.439832	0.856123
	Ntab-K326_AWOJ-SS16525_59565_59914	exon	gene_25448	0.59013	0	-1.56905	0.245215	0.856123
	Ntab-K326_AWOJ-SS16525_70921_71478	exon	gene_25449	0	0.389405	1.20039	0.506857	0.856123
	Ntab-K326_AWOJ-SS16525_73463_73648	exon	gene_25449	0.512797	1.16784	0.357437	0.185087	0.856123
	Ntab-K326_AWOJ-SS16530_512609_514078	exon	gene_25463	1.2535	0	-2.37249	0.250305	0.856123
	Ntab-K326_AWOJ-SS16530_514305_514724	exon	gene_25463	0	0.597222	1.5805	0.466969	0.856123
	Ntab-K326_AWOJ-SS16551_96224_99568	exon	gene_25493	0	0.434343	1.29149	0.483307	0.856123
	Ntab-K326_AWOJ-SS16555_1941901_1942270	exon	gene_25537	0	0.289704	0.975029	0.566984	0.856123
	Ntab-K326_AWOJ-SS16555_846526_847758	exon	gene_25525	1.4923	0	-2.57878	0.142072	0.856123
	Ntab-K326_AWOJ-SS16556_17311_18197	exon	gene_25568	0	3.26127	3.56936	0.0584087	0.856123
	Ntab-K326_AWOJ-SS16569_107548_107990	exon	gene_25611	0.130326	0	-0.520467	0.639987	0.856123
	Ntab-K326_AWOJ-SS16582_167032_167370	exon	gene_25645	0.912281	0	-2.01469	0.333563	0.856123
	Ntab-K326_AWOJ-SS16582_167032_169858	exon	gene_25645	0	2.66528	3.30513	0.110631	0.856123
	Ntab-K326_AWOJ-SS16582_168527_169858	exon	gene_25645	1.04261	2.16889	0.318116	0.24233	0.856123
	Ntab-K326_AWOJ-SS16592_3763_4383	exon	gene_25681	0.746149	0	-1.80205	0.381874	0.856123
	Ntab-K326_AWOJ-SS16593_36320_36849	exon	gene_25683	0.629723	0.305907	-0.31356	0.542436	0.856123
	Ntab-K326_AWOJ-SS16603_137058_139851	exon	gene_25706	0	0.34073	1.09475	0.534684	0.856123
	Ntab-K326_AWOJ-SS16603_138614_139851	exon	gene_25706	0	0.194703	0.721599	0.63883	0.856123
	Ntab-K326_AWOJ-SS16603_139742_143289	exon	gene_25706	0	0.521468	1.45324	0.454314	0.856123
	Ntab-K326_AWOJ-SS16603_164097_165480	exon	gene_25708	0	0.463527	1.34772	0.468967	0.856123
	Ntab-K326_AWOJ-SS16639_15258_17254	exon	gene_25802	0	0.827486	1.91008	0.456832	0.856123
	Ntab-K326_AWOJ-SS16665_5875_7047	exon	gene_25872	0.854661	0	-1.94443	0.36046	0.856123
	Ntab-K326_AWOJ-SS16671_6996_7369	exon	gene_25893	0	0.389405	1.20039	0.506857	0.856123
	Ntab-K326_AWOJ-SS16677_3958_4423	exon	gene_25910	0	3.01789	3.46723	0.0739887	0.856123
	Ntab-K326_AWOJ-SS16678_15114_15819	exon	gene_25912	0.390978	0	-1.20368	0.428541	0.856123
	Ntab-K326_AWOJ-SS16682_34975_37396	exon	gene_25921	0	2.20175	3.05991	0.164178	0.856123
	Ntab-K326_AWOJ-SS16692_27117_27582	exon	gene_25953	0	1.15882	2.28177	0.375489	0.856123
	Ntab-K326_AWOJ-SS16701_207100_210855	exon	gene_25976	0.22791	0	-0.815328	0.536237	0.856123
	Ntab-K326_AWOJ-SS16704_71527_72574	exon	gene_25993	0.455819	0	-1.33308	0.381732	0.856123
	Ntab-K326_AWOJ-SS16704_71527_74669	exon	gene_25993	0.341864	0	-1.09731	0.448738	0.856123
	Ntab-K326_AWOJ-SS16704_78072_79314	exon	gene_25993	0	0.34073	1.09475	0.534684	0.856123
	Ntab-K326_AWOJ-SS16710_31370_35082	exon	gene_26004	1.59537	0	-2.65944	0.175151	0.856123
	Ntab-K326_AWOJ-SS16710_32725_35517	exon	gene_26004	0	0.632784	1.63658	0.476584	0.856123
	Ntab-K326_AWOJ-SS16710_34678_35517	exon	gene_26004	0	0.389405	1.20039	0.506857	0.856123
	Ntab-K326_AWOJ-SS16719_11558_13244	exon	gene_26017	0	0.231764	0.825822	0.60861	0.856123
	Ntab-K326_AWOJ-SS16744_100615_101655	exon	gene_26067	1.35663	0	-2.46522	0.1733	0.856123
	Ntab-K326_AWOJ-SS16754_585024_586070	exon	gene_26100	0	0.347645	1.11024	0.530567	0.856123
	Ntab-K326_AWOJ-SS16754_585024_596424	exon	gene_26100	0.854661	0	-1.94443	0.36046	0.856123
	Ntab-K326_AWOJ-SS16754_603998_604422	exon	gene_26100	0	0.347645	1.11024	0.530567	0.856123
	Ntab-K326_AWOJ-SS16754_810512_811675	exon	gene_26121	0	0.695291	1.73016	0.464806	0.856123
	Ntab-K326_AWOJ-SS16780_205873_207115	exon	gene_26190	0	1.2747	2.39204	0.344371	0.856123
	Ntab-K326_AWOJ-SS16784_18975_20907	exon	gene_26212	1.30372	0	-2.41838	0.036433	0.856123
	Ntab-K326_AWOJ-SS16784_20748_21393	exon	gene_26212	0	2.43378	3.18786	0.127291	0.856123
	Ntab-K326_AWOJ-SS16790_33236_35581	exon	gene_26221	0.716792	0	-1.76099	0.402896	0.856123
	Ntab-K326_AWOJ-SS1681_134253_135159	exon	gene_26263	0	0.521468	1.45324	0.454314	0.856123
	Ntab-K326_AWOJ-SS16814_159481_161092	exon	gene_26282	0.678317	0	-1.70534	0.411955	0.856123
	Ntab-K326_AWOJ-SS16814_160604_161092	exon	gene_26282	0	0.486757	1.39095	0.464126	0.856123
	Ntab-K326_AWOJ-SS16845_8131_8710	exon	gene_26331	0	0.271465	0.929701	0.579453	0.856123
	Ntab-K326_AWOJ-SS168750_2123_13463	exon	gene_26409	0	0.868686	1.96185	0.446771	0.856123
	Ntab-K326_AWOJ-SS16876_2748_4260	exon	gene_26410	0.22791	0	-0.815328	0.536237	0.856123
	Ntab-K326_AWOJ-SS16877_13750_15603	exon	gene_26412	0.339159	0.579729	0.232822	0.469377	0.856123
	Ntab-K326_AWOJ-SS16879_13544_14567	exon	gene_26419	1.17293	0	-2.29566	0.248626	0.856123
	Ntab-K326_AWOJ-SS16882_43715_44095	exon	gene_26432	0	0.463527	1.34772	0.468967	0.856123
	Ntab-K326_AWOJ-SS169_965625_967840	exon	gene_26514	0	0.861023	1.95236	0.241655	0.856123
	Ntab-K326_AWOJ-SS16900_104233_105849	exon	gene_26531	1.69424	0	-2.7328	0.131087	0.856123
	Ntab-K326_AWOJ-SS16900_108895_111208	exon	gene_26533	0	0.869113	1.96238	0.445702	0.856123
	Ntab-K326_AWOJ-SS16900_111398_112218	exon	gene_26533	0.746149	0	-1.80205	0.381874	0.856123
	Ntab-K326_AWOJ-SS16902_33289_33986	exon	gene_26544	0	0.927054	2.03216	0.434397	0.856123
	Ntab-K326_AWOJ-SS16902_56595_57343	exon	gene_26540	0	0.292054	0.980766	0.565416	0.856123
	Ntab-K326_AWOJ-SS169029_2912_8187	exon	gene_26549	0	0.325757	1.06064	0.543799	0.856123
	Ntab-K326_AWOJ-SS169029_6245_8187	exon	gene_26549	0.525236	0.405586	-0.112271	0.558076	0.856123
	Ntab-K326_AWOJ-SS16910_137370_138484	exon	gene_26558	0.284887	0	-0.963195	0.48924	0.856123
	Ntab-K326_AWOJ-SS16915_485793_487080	exon	gene_26580	0.339159	0	-1.09121	0.474892	0.856123
	Ntab-K326_AWOJ-SS16915_662100_662448	exon	gene_26571	0	3.65028	3.71892	0.0452826	0.856123
	Ntab-K326_AWOJ-SS169164_40390_41298	exon	gene_26597	0	0.292054	0.980766	0.565416	0.856123
	Ntab-K326_AWOJ-SS169164_40390_42637	exon	gene_26597	0	0.329405	1.06903	0.468068	0.856123
	Ntab-K326_AWOJ-SS1693_267491_267852	exon	gene_26641	0.170932	0	-0.650557	0.592202	0.856123
	Ntab-K326_AWOJ-SS16937_21609_22704	exon	gene_26665	0.747502	0.184263	-0.608175	0.335205	0.856123
	Ntab-K326_AWOJ-SS16942_91229_91845	exon	gene_26678	0.602516	0	-1.58899	0.252942	0.856123
	Ntab-K326_AWOJ-SS16943_879_1837	exon	gene_26681	1.04261	0	-2.162	0.288648	0.856123
	Ntab-K326_AWOJ-SS16959_20565_21491	exon	gene_26707	0	0.405586	1.23386	0.498159	0.856123
	Ntab-K326_AWOJ-SS170_93876_95081	exon	gene_26811	0	0.146027	0.572168	0.684408	0.856123
	Ntab-K326_AWOJ-SS17022_25407_26616	exon	gene_26849	0	2.48246	3.21333	0.121808	0.856123
	Ntab-K326_AWOJ-SS17024_175819_177013	exon	gene_26856	1.59537	1.11954	-0.153821	0.673308	0.856123
	Ntab-K326_AWOJ-SS17024_487661_488275	exon	gene_26867	0.573848	0.162879	-0.546933	0.382476	0.856123
	Ntab-K326_AWOJ-SS17032_364051_365041	exon	gene_26899	0.556214	0	-1.51301	0.266677	0.856123
	Ntab-K326_AWOJ-SS17044_511675_512437	exon	gene_26933	0.113955	0	-0.464511	0.661854	0.856123
	Ntab-K326_AWOJ-SS17044_518029_519041	exon	gene_26933	0	0.146027	0.572168	0.684408	0.856123
	Ntab-K326_AWOJ-SS17050_345706_349140	exon	gene_26952	0.40699	0	-1.23673	0.482505	0.856123
	Ntab-K326_AWOJ-SS17050_349637_349992	exon	gene_26952	0	0.325757	1.06064	0.543799	0.856123
	Ntab-K326_AWOJ-SS17050_361427_361814	exon	gene_26958	0.781955	0	-1.85061	0.381339	0.856123
	Ntab-K326_AWOJ-SS17050_364773_366969	exon	gene_26958	1.02559	0	-2.1436	0.314439	0.856123
	Ntab-K326_AWOJ-SS17054_168878_169974	exon	gene_26975	0	0.289704	0.975029	0.566984	0.856123
	Ntab-K326_AWOJ-SS17058_63941_65870	exon	gene_26989	1.59537	3.88204	0.386199	0.497141	0.856123
	Ntab-K326_AWOJ-SS17058_67397_67598	exon	gene_26989	0	2.2803	3.10451	0.151501	0.856123
	Ntab-K326_AWOJ-SS1711_97378_99710	exon	gene_27098	0.113955	0	-0.464511	0.661854	0.856123
	Ntab-K326_AWOJ-SS17127_321638_322164	exon	gene_27197	0	0.403762	1.23013	0.455395	0.856123
	Ntab-K326_AWOJ-SS17130_109600_110378	exon	gene_27219	0.45614	0	-1.33369	0.438524	0.856123
	Ntab-K326_AWOJ-SS17130_116134_117120	exon	gene_27221	0.512797	0	-1.43793	0.382796	0.856123
	Ntab-K326_AWOJ-SS17148_43786_45246	exon	gene_27286	0	0.217172	0.785681	0.620123	0.856123
	Ntab-K326_AWOJ-SS17162_273236_274698	exon	gene_27336	0.325815	0	-1.06077	0.459588	0.856123
	Ntab-K326_AWOJ-SS17162_284573_288639	exon	gene_27336	0	1.14015	2.26319	0.379357	0.856123
	Ntab-K326_AWOJ-SS17162_284573_293852	exon	gene_27336	0.542654	0	-1.48998	0.462763	0.856123
	Ntab-K326_AWOJ-SS17171_639361_641276	exon	gene_27365	0	0.231764	0.825822	0.60861	0.856123
	Ntab-K326_AWOJ-SS17171_951227_952910	exon	gene_27370	0.813981	0	-1.89269	0.352651	0.856123
	Ntab-K326_AWOJ-SS17173_101658_102669	exon	gene_27382	0.512797	0	-1.43793	0.382796	0.856123
	Ntab-K326_AWOJ-SS17178_52637_52988	exon	gene_27392	0	2.38511	3.16195	0.132993	0.856123
	Ntab-K326_AWOJ-SS17180_160731_161879	exon	gene_27400	0.341864	0	-1.09731	0.448738	0.856123
	Ntab-K326_AWOJ-SS17183_22735_23133	exon	gene_27416	0.271327	0	-0.929354	0.499764	0.856123
	Ntab-K326_AWOJ-SS17189_194881_195208	exon	gene_27427	0.881813	0	-1.97797	0.325042	0.856123
	Ntab-K326_AWOJ-SS17193_11005_12557	exon	gene_27443	1.76363	0	-2.78215	0.0932106	0.856123
	Ntab-K326_AWOJ-SS172_34742_35968	exon	gene_27467	0	1.91205	2.88235	0.208589	0.856123
	Ntab-K326_AWOJ-SS17201_86246_90976	exon	gene_27483	0	0.705808	1.74532	0.467184	0.856123
	Ntab-K326_AWOJ-SS1721_207768_208939	exon	gene_27512	0	0.347645	1.11024	0.530567	0.856123
	Ntab-K326_AWOJ-SS1723_485599_487350	exon	gene_27556	0.716792	0	-1.76099	0.402896	0.856123
	Ntab-K326_AWOJ-SS1723_488453_491409	exon	gene_27556	0	0.173823	0.659385	0.657437	0.856123
	Ntab-K326_AWOJ-SS17246_173511_180447	exon	gene_27593	0	0.463527	1.34772	0.468967	0.856123
	Ntab-K326_AWOJ-SS1726_466749_467359	exon	gene_27627	0	0.217172	0.785681	0.620123	0.856123
	Ntab-K326_AWOJ-SS17261_78821_80116	exon	gene_27635	0	0.243125	0.856321	0.46447	0.856123
	Ntab-K326_AWOJ-SS17269_35735_36536	exon	gene_27640	0.838556	1.60162	0.281028	0.359621	0.856123
	Ntab-K326_AWOJ-SS17271_16250_18943	exon	gene_27657	0	0.868686	1.96185	0.446771	0.856123
	Ntab-K326_AWOJ-SS17271_23581_26379	exon	gene_27657	0	1.5202	2.60106	0.283448	0.856123
	Ntab-K326_AWOJ-SS17280_1619785_1623207	exon	gene_27714	0	0.173823	0.659385	0.657437	0.856123
	Ntab-K326_AWOJ-SS17280_2422569_2423074	exon	gene_27697	0.535514	1.30398	0.386499	0.495083	0.856123
	Ntab-K326_AWOJ-SS17280_72979_74161	exon	gene_27701	0.271327	0	-0.929354	0.499764	0.856123
	Ntab-K326_AWOJ-SS17280_775170_775688	exon	gene_27684	1.31048	0	-2.42446	0.236049	0.856123
	Ntab-K326_AWOJ-SS17280_99315_100345	exon	gene_27702	0.967279	0.0579409	-1.22257	0.0981585	0.856123
	Ntab-K326_AWOJ-SS17300_594398_595302	exon	gene_27780	0.586466	0	-1.5631	0.433514	0.856123
	Ntab-K326_AWOJ-SS17300_595197_596108	exon	gene_27780	1.56391	0	-2.6353	0.154746	0.856123
	Ntab-K326_AWOJ-SS17300_601073_602022	exon	gene_27780	0	0.164557	0.630894	0.541731	0.856123
	Ntab-K326_AWOJ-SS1731_140117_140532	exon	gene_27801	1.57775	0.869113	-0.258961	0.149201	0.856123
	Ntab-K326_AWOJ-SS1731_140117_140927	exon	gene_27801	0	3.11524	3.50895	0.0673682	0.856123
	Ntab-K326_AWOJ-SS1731_141368_142267	exon	gene_27801	0	0.389405	1.20039	0.506857	0.856123
	Ntab-K326_AWOJ-SS1731_148932_149478	exon	gene_27803	0.626751	0	-1.62722	0.390266	0.856123
	Ntab-K326_AWOJ-SS1731_227523_228846	exon	gene_27809	0	0.811172	1.88905	0.454789	0.856123
	Ntab-K326_AWOJ-SS17310_25560_26338	exon	gene_27814	0	0.584108	1.55926	0.475389	0.856123
	Ntab-K326_AWOJ-SS17310_28911_32023	exon	gene_27814	0	0.231764	0.825822	0.60861	0.856123
	Ntab-K326_AWOJ-SS17310_30405_32018	exon	gene_27814	0	1.62879	2.68466	0.260028	0.856123
	Ntab-K326_AWOJ-SS17310_31854_33233	exon	gene_27814	0	0.579409	1.55157	0.461629	0.856123
	Ntab-K326_AWOJ-SS17310_37682_41733	exon	gene_27814	0.455819	0	-1.33308	0.381732	0.856123
	Ntab-K326_AWOJ-SS17310_39724_40158	exon	gene_27814	0	0.521468	1.45324	0.454314	0.856123
	Ntab-K326_AWOJ-SS17310_44510_47135	exon	gene_27814	2.45003	0	-3.19641	0.0696791	0.856123
	Ntab-K326_AWOJ-SS17312_178490_179308	exon	gene_27827	0.912281	0	-2.01469	0.333563	0.856123
	Ntab-K326_AWOJ-SS17312_191268_193011	exon	gene_27827	0	0.271465	0.929701	0.579453	0.856123
	Ntab-K326_AWOJ-SS17320_224863_225148	exon	gene_27850	0.22791	0	-0.815328	0.536237	0.856123
	Ntab-K326_AWOJ-SS17320_224865_225150	exon	gene_27850	0.447686	0.0486757	-0.963662	0.387911	0.856123
	Ntab-K326_AWOJ-SS17376_312465_313298	exon	gene_28005	2.03495	0	-2.96036	0.0645758	0.856123
	Ntab-K326_AWOJ-SS17376_327287_328499	exon	gene_28006	0.203495	0	-0.747016	0.55892	0.856123
	Ntab-K326_AWOJ-SS17376_355345_358557	exon	gene_28019	0.45614	0	-1.33369	0.438524	0.856123
	Ntab-K326_AWOJ-SS17376_370766_374401	exon	gene_28020	0	0.535432	1.47756	0.471297	0.856123
	Ntab-K326_AWOJ-SS17376_87308_88616	exon	gene_27996	0.813981	0	-1.89269	0.352651	0.856123
	Ntab-K326_AWOJ-SS1739_317600_320136	exon	gene_28066	0	0.977272	2.09003	0.423004	0.856123
	Ntab-K326_AWOJ-SS1739_318531_320136	exon	gene_28066	0.850602	2.2567	0.423747	0.15549	0.856123
	Ntab-K326_AWOJ-SS1739_318535_320136	exon	gene_28066	0.284887	0	-0.963195	0.48924	0.856123
	Ntab-K326_AWOJ-SS1741_278501_278732	exon	gene_28161	0.847118	0	-1.93498	0.357666	0.856123
	Ntab-K326_AWOJ-SS1741_278501_295272	exon	gene_28161	0	0.231764	0.825822	0.60861	0.856123
	Ntab-K326_AWOJ-SS1741_307781_309005	exon	gene_28162	0.22791	0	-0.815328	0.536237	0.856123
	Ntab-K326_AWOJ-SS17415_44034_44960	exon	gene_28176	0	1.44513	2.5403	0.086908	0.856123
	Ntab-K326_AWOJ-SS17418_29985_30379	exon	gene_28185	0	0.922979	2.02737	0.435676	0.856123
	Ntab-K326_AWOJ-SS1744_14865_15849	exon	gene_28255	7.00822	4.01767	-0.241633	0.174329	0.856123
	Ntab-K326_AWOJ-SS17448_187525_189170	exon	gene_28268	2.53609	2.30279	-0.0419116	0.481219	0.856123
	Ntab-K326_AWOJ-SS1745_153339_155889	exon	gene_28272	0	1.11954	2.24239	0.38197	0.856123
	Ntab-K326_AWOJ-SS17474_14389_15483	exon	gene_28332	0.22791	0	-0.815328	0.536237	0.856123
	Ntab-K326_AWOJ-SS17481_49894_51494	exon	gene_28365	0	0.289704	0.975029	0.566984	0.856123
	Ntab-K326_AWOJ-SS17481_57237_57993	exon	gene_28365	1.70932	1.65449	-0.0141603	0.345238	0.856123
	Ntab-K326_AWOJ-SS175_776218_777354	exon	gene_28430	1.42443	0	-2.52309	0.209691	0.856123
	Ntab-K326_AWOJ-SS175_894650_895608	exon	gene_28431	0.716792	0	-1.76099	0.402896	0.856123
	Ntab-K326_AWOJ-SS175_94059_96845	exon	gene_28417	0	0.827486	1.91008	0.456832	0.856123
	Ntab-K326_AWOJ-SS17501_113504_114552	exon	gene_28445	0	2.38889	3.16398	0.13801	0.856123
	Ntab-K326_AWOJ-SS17501_88230_88613	exon	gene_28444	0	0.231764	0.825822	0.60861	0.856123
	Ntab-K326_AWOJ-SS17515_219390_221909	exon	gene_28485	0	0.63735	1.64362	0.46503	0.856123
	Ntab-K326_AWOJ-SS17515_228681_229326	exon	gene_28485	0.912281	0	-2.01469	0.333563	0.856123
	Ntab-K326_AWOJ-SS17517_203766_204909	exon	gene_28492	0.45614	0	-1.33369	0.438524	0.856123
	Ntab-K326_AWOJ-SS17517_364798_365803	exon	gene_28496	0	2.78116	3.36044	0.100017	0.856123
	Ntab-K326_AWOJ-SS17527_29717_31525	exon	gene_28521	0	0.597222	1.5805	0.466969	0.856123
	Ntab-K326_AWOJ-SS17529_157792_159491	exon	gene_28523	0	0.466962	1.35419	0.433191	0.856123
	Ntab-K326_AWOJ-SS17535_275956_277767	exon	gene_28549	0.341864	0	-1.09731	0.448738	0.856123
	Ntab-K326_AWOJ-SS17535_275959_277767	exon	gene_28549	0	0.292054	0.980766	0.565416	0.856123
	Ntab-K326_AWOJ-SS17535_287240_289134	exon	gene_28549	1.27335	0.441669	-0.459849	0.371496	0.856123
	Ntab-K326_AWOJ-SS17544_18488_18712	exon	gene_28586	0	0.217172	0.785681	0.620123	0.856123
	Ntab-K326_AWOJ-SS17544_18488_19038	exon	gene_28586	1.32773	0.681579	-0.289593	0.258381	0.856123
	Ntab-K326_AWOJ-SS17553_112210_113842	exon	gene_28607	2.80201	0	-3.37017	0.0301043	0.856123
	Ntab-K326_AWOJ-SS17553_25678_26372	exon	gene_28604	0	0.438081	1.29882	0.481431	0.856123
	Ntab-K326_AWOJ-SS17565_111426_111791	exon	gene_28674	1.70932	0	-2.74367	0.155152	0.856123
	Ntab-K326_AWOJ-SS175665_261_5194	exon	gene_28687	0	0.292054	0.980766	0.565416	0.856123
	Ntab-K326_AWOJ-SS17579_55523_56743	exon	gene_28735	0	1.46591	2.55738	0.295799	0.856123
	Ntab-K326_AWOJ-SS17580_4839_6402	exon	gene_28738	0.716792	0	-1.76099	0.402896	0.856123
	Ntab-K326_AWOJ-SS17589_154516_156674	exon	gene_28757	0	0.597222	1.5805	0.466969	0.856123
	Ntab-K326_AWOJ-SS176_290815_291107	exon	gene_28799	0.195489	0.427261	0.339571	0.681279	0.856123
	Ntab-K326_AWOJ-SS1763_47344_49229	exon	gene_28878	0.949644	0	-2.05848	0.298996	0.856123
	Ntab-K326_AWOJ-SS1763_47344_50924	exon	gene_28878	0.496747	0	-1.40916	0.312048	0.856123
	Ntab-K326_AWOJ-SS17637_286535_288977	exon	gene_28893	1.50613	0.957612	-0.196673	0.478956	0.856123
	Ntab-K326_AWOJ-SS17637_287402_288977	exon	gene_28893	1.76363	0	-2.78215	0.0932106	0.856123
	Ntab-K326_AWOJ-SS17637_288589_288977	exon	gene_28893	0	0.243378	0.856994	0.599769	0.856123
	Ntab-K326_AWOJ-SS17645_169905_170673	exon	gene_28928	0.260652	0	-0.902142	0.508323	0.856123
	Ntab-K326_AWOJ-SS17646_241556_241953	exon	gene_28944	0	0.194703	0.721599	0.63883	0.856123
	Ntab-K326_AWOJ-SS17652_15464_15771	exon	gene_28955	0.40699	0	-1.23673	0.482505	0.856123
	Ntab-K326_AWOJ-SS17658_671065_672394	exon	gene_28971	0	0.292054	0.980766	0.565416	0.856123
	Ntab-K326_AWOJ-SS17661_3877_12047	exon	gene_28985	0.854661	0	-1.94443	0.36046	0.856123
	Ntab-K326_AWOJ-SS17661_3877_4029	exon	gene_28985	0	0.243378	0.856994	0.599769	0.856123
	Ntab-K326_AWOJ-SS176687_23033_23512	exon	gene_28995	0.113955	0	-0.464511	0.661854	0.856123
	Ntab-K326_AWOJ-SS17672_5278_5596	exon	gene_29013	0.912281	0.243378	-0.573847	0.524821	0.856123
	Ntab-K326_AWOJ-SS17676_66583_67841	exon	gene_29021	0.911638	0.289704	-0.497868	0.569128	0.856123
	Ntab-K326_AWOJ-SS1768_98123_98456	exon	gene_29041	0.195489	0	-0.72389	0.566757	0.856123
	Ntab-K326_AWOJ-SS17682_114400_118326	exon	gene_29055	0.113955	0	-0.464511	0.661854	0.856123
	Ntab-K326_AWOJ-SS17690_47590_48521	exon	gene_29081	2.02005	0	-2.95112	0.0853319	0.856123
	Ntab-K326_AWOJ-SS17690_47590_49888	exon	gene_29081	0.40699	1.38634	0.532285	0.271391	0.856123
	Ntab-K326_AWOJ-SS17690_47843_50953	exon	gene_29081	0.341864	0	-1.09731	0.448738	0.856123
	Ntab-K326_AWOJ-SS17690_48458_49888	exon	gene_29081	0.341864	0	-1.09731	0.448738	0.856123
	Ntab-K326_AWOJ-SS17690_48458_50953	exon	gene_29081	1.13624	0.633127	-0.253979	0.330446	0.856123
	Ntab-K326_AWOJ-SS17690_48459_50953	exon	gene_29081	0.339159	0	-1.09121	0.474892	0.856123
	Ntab-K326_AWOJ-SS17702_42852_44409	exon	gene_29144	0.654298	0.276358	-0.374303	0.627083	0.856123
	Ntab-K326_AWOJ-SS17707_420497_421094	exon	gene_29164	0.512797	0	-1.43793	0.382796	0.856123
	Ntab-K326_AWOJ-SS17707_60383_66488	exon	gene_29158	0	1.31424	2.42782	0.328746	0.856123
	Ntab-K326_AWOJ-SS1772_151018_151456	exon	gene_29210	0	0.146027	0.572168	0.684408	0.856123
	Ntab-K326_AWOJ-SS1774_66034_72092	exon	gene_29259	0	0.463527	1.34772	0.468967	0.856123
	Ntab-K326_AWOJ-SS17745_99669_101584	exon	gene_29278	0.339159	0	-1.09121	0.474892	0.856123
	Ntab-K326_AWOJ-SS17745_99669_102227	exon	gene_29278	0.170932	0	-0.650557	0.592202	0.856123
	Ntab-K326_AWOJ-SS17746_29549_29798	exon	gene_29288	0.40699	0	-1.23673	0.482505	0.856123
	Ntab-K326_AWOJ-SS17746_36686_39031	exon	gene_29288	0	0.438081	1.29882	0.481431	0.856123
	Ntab-K326_AWOJ-SS17765_35056_37491	exon	gene_29327	2.67794	0	-3.31128	0.0542993	0.856123
	Ntab-K326_AWOJ-SS17765_51747_52137	exon	gene_29328	0.271327	0	-0.929354	0.499764	0.856123
	Ntab-K326_AWOJ-SS17765_51747_53599	exon	gene_29328	0.813981	0	-1.89269	0.352651	0.856123
	Ntab-K326_AWOJ-SS17765_53223_56153	exon	gene_29328	0.113955	0	-0.464511	0.661854	0.856123
	Ntab-K326_AWOJ-SS17769_23544_25133	exon	gene_29340	0	0.243378	0.856994	0.599769	0.856123
	Ntab-K326_AWOJ-SS17772_17027_22048	exon	gene_29344	0.797684	0	-1.87143	0.372362	0.856123
	Ntab-K326_AWOJ-SS17783_150628_151056	exon	gene_29383	0.944331	0.540923	-0.241989	0.387386	0.856123
	Ntab-K326_AWOJ-SS17785_197564_198935	exon	gene_29401	0	0.173823	0.659385	0.657437	0.856123
	Ntab-K326_AWOJ-SS17785_201477_202858	exon	gene_29401	0.313536	0.115882	-0.432273	0.573996	0.856123
	Ntab-K326_AWOJ-SS178_190325_194958	exon	gene_29438	0.325815	0	-1.06077	0.459588	0.856123
	Ntab-K326_AWOJ-SS178_450119_451337	exon	gene_29447	0.398842	0	-1.22	0.413234	0.856123
	Ntab-K326_AWOJ-SS178_452859_453485	exon	gene_29447	0.683729	0	-1.7133	0.387751	0.856123
	Ntab-K326_AWOJ-SS178_50177_50568	exon	gene_29444	0	0.695291	1.73016	0.464806	0.856123
	Ntab-K326_AWOJ-SS17809_100460_105369	exon	gene_29475	0.542654	0	-1.48998	0.462763	0.856123
	Ntab-K326_AWOJ-SS1782_144472_144926	exon	gene_29484	0	0.425291	1.2736	0.449363	0.856123
	Ntab-K326_AWOJ-SS178244_2977_5547	exon	gene_29495	0	0.778811	1.84641	0.464979	0.856123
	Ntab-K326_AWOJ-SS1783_165571_166855	exon	gene_29532	0.512797	0	-1.43793	0.382796	0.856123
	Ntab-K326_AWOJ-SS17834_35282_38403	exon	gene_29551	0.40699	1.24874	0.486887	0.674446	0.856123
	Ntab-K326_AWOJ-SS17834_39369_39897	exon	gene_29551	0	0.271465	0.929701	0.579453	0.856123
	Ntab-K326_AWOJ-SS17835_112728_113071	exon	gene_29554	0	0.347645	1.11024	0.530567	0.856123
	Ntab-K326_AWOJ-SS17843_971075_976112	exon	gene_29657	0	0.681459	1.70997	0.475096	0.856123
	Ntab-K326_AWOJ-SS17849_856984_857496	exon	gene_29699	0.398842	0	-1.22	0.413234	0.856123
	Ntab-K326_AWOJ-SS17851_670730_677251	exon	gene_29723	0	0.438081	1.29882	0.481431	0.856123
	Ntab-K326_AWOJ-SS17861_670478_673074	exon	gene_29767	1.04261	0	-2.162	0.288648	0.856123
	Ntab-K326_AWOJ-SS17861_732252_733516	exon	gene_29762	0	1.21676	2.33796	0.359693	0.856123
	Ntab-K326_AWOJ-SS17861_897318_897883	exon	gene_29764	0.521303	0	-1.45295	0.439832	0.856123
	Ntab-K326_AWOJ-SS17868_36106_38172	exon	gene_29826	0	3.4073	3.62733	0.0505001	0.856123
	Ntab-K326_AWOJ-SS17872_560649_562697	exon	gene_29860	0	0.405586	1.23386	0.498159	0.856123
	Ntab-K326_AWOJ-SS17876_13107_13636	exon	gene_29895	0.740706	0	-1.79453	0.381626	0.856123
	Ntab-K326_AWOJ-SS17881_236054_239591	exon	gene_29910	0	1.31424	2.42782	0.328746	0.856123
	Ntab-K326_AWOJ-SS17881_69354_70089	exon	gene_29905	0.22791	0	-0.815328	0.536237	0.856123
	Ntab-K326_AWOJ-SS17884_20662_21732	exon	gene_29922	0	0.521468	1.45324	0.454314	0.856123
	Ntab-K326_AWOJ-SS17886_303703_304603	exon	gene_29943	0.474822	0	-1.3689	0.477745	0.856123
	Ntab-K326_AWOJ-SS17886_317161_317744	exon	gene_29943	0.569774	0	-1.53568	0.38874	0.856123
	Ntab-K326_AWOJ-SS1789_52158_52812	exon	gene_29970	0.474822	0	-1.3689	0.477745	0.856123
	Ntab-K326_AWOJ-SS17891_623360_624056	exon	gene_29985	0	0.542929	1.49045	0.46187	0.856123
	Ntab-K326_AWOJ-SS17892_81523_82338	exon	gene_30001	0.512797	0	-1.43793	0.382796	0.856123
	Ntab-K326_AWOJ-SS17893_112339_113759	exon	gene_30018	0	0.584108	1.55926	0.475389	0.856123
	Ntab-K326_AWOJ-SS17907_119431_120107	exon	gene_30122	0.40699	0	-1.23673	0.482505	0.856123
	Ntab-K326_AWOJ-SS17913_1039989_1040247	exon	gene_30150	0	0.463527	1.34772	0.468967	0.856123
	Ntab-K326_AWOJ-SS17915_1228723_1229405	exon	gene_30193	0.512797	0	-1.43793	0.382796	0.856123
	Ntab-K326_AWOJ-SS17921_639461_640608	exon	gene_30262	1.10777	0	-2.23038	0.268046	0.856123
	Ntab-K326_AWOJ-SS17922_198431_198825	exon	gene_30292	2.39305	0	-3.16621	0.0741418	0.856123
	Ntab-K326_AWOJ-SS17925_685607_686432	exon	gene_30319	0	0.597222	1.5805	0.466969	0.856123
	Ntab-K326_AWOJ-SS17930_323077_323449	exon	gene_30367	0	0.597222	1.5805	0.466969	0.856123
	Ntab-K326_AWOJ-SS17934_39335_39721	exon	gene_30391	0	0.325757	1.06064	0.543799	0.856123
	Ntab-K326_AWOJ-SS17937_345825_350944	exon	gene_30395	0.325815	0	-1.06077	0.459588	0.856123
	Ntab-K326_AWOJ-SS17937_859196_864763	exon	gene_30408	0	0.579409	1.55157	0.461629	0.856123
	Ntab-K326_AWOJ-SS17940_154348_154922	exon	gene_30452	0	1.39194	2.49565	0.0942694	0.856123
	Ntab-K326_AWOJ-SS17940_501925_503611	exon	gene_30456	0	0.632784	1.63658	0.476584	0.856123
	Ntab-K326_AWOJ-SS17947_218613_218924	exon	gene_30523	2.34587	3.22634	0.138407	0.0822869	0.856123
	Ntab-K326_AWOJ-SS17947_440075_440628	exon	gene_30515	0.521303	0	-1.45295	0.439832	0.856123
	Ntab-K326_AWOJ-SS17959_297887_298379	exon	gene_30597	0.341864	0	-1.09731	0.448738	0.856123
	Ntab-K326_AWOJ-SS17959_482187_483799	exon	gene_30601	0	0.126322	0.50698	0.592908	0.856123
	Ntab-K326_AWOJ-SS17959_482460_482873	exon	gene_30601	0.325815	0	-1.06077	0.459588	0.856123
	Ntab-K326_AWOJ-SS17965_29101_30381	exon	gene_30629	0	0.289704	0.975029	0.566984	0.856123
	Ntab-K326_AWOJ-SS17968_1389404_1393297	exon	gene_30649	0	1.16822	2.29103	0.368087	0.856123
	Ntab-K326_AWOJ-SS17968_155826_156363	exon	gene_30647	0	0.695291	1.73016	0.464806	0.856123
	Ntab-K326_AWOJ-SS17968_1614_2427	exon	gene_30646	0.272769	0	-0.932992	0.415686	0.856123
	Ntab-K326_AWOJ-SS17974_469414_469837	exon	gene_30701	0.815334	0.705808	-0.062649	0.420817	0.856123
	Ntab-K326_AWOJ-SS17978_78317_79319	exon	gene_30720	0	4.12626	3.88305	0.0307257	0.856123
	Ntab-K326_AWOJ-SS17981_277789_287688	exon	gene_30733	0.325815	0	-1.06077	0.459588	0.856123
	Ntab-K326_AWOJ-SS17981_35710_36218	exon	gene_30739	0.203495	0	-0.747016	0.55892	0.856123
	Ntab-K326_AWOJ-SS17983_342329_344107	exon	gene_30750	0	0.194703	0.721599	0.63883	0.856123
	Ntab-K326_AWOJ-SS17984_708171_708680	exon	gene_30787	0	0.289704	0.975029	0.566984	0.856123
	Ntab-K326_AWOJ-SS17988_29141_29890	exon	gene_30842	0.977444	0	-2.09023	0.310473	0.856123
	Ntab-K326_AWOJ-SS1799_112334_112850	exon	gene_30849	0	0.695291	1.73016	0.464806	0.856123
	Ntab-K326_AWOJ-SS17993_164173_166402	exon	gene_30866	0	0.231764	0.825822	0.60861	0.856123
	Ntab-K326_AWOJ-SS18_258322_258712	exon	gene_30946	0	0.325757	1.06064	0.543799	0.856123
	Ntab-K326_AWOJ-SS180_183334_184983	exon	gene_30960	0	1.08586	2.20775	0.394439	0.856123
	Ntab-K326_AWOJ-SS18008_245606_246578	exon	gene_31024	1.70932	0	-2.74367	0.155152	0.856123
	Ntab-K326_AWOJ-SS18010_493205_493804	exon	gene_31048	0	0.217172	0.785681	0.620123	0.856123
	Ntab-K326_AWOJ-SS18010_499484_501612	exon	gene_31048	0.195489	0	-0.72389	0.566757	0.856123
	Ntab-K326_AWOJ-SS18012_209919_214549	exon	gene_31063	0	0.866807	1.95953	0.236245	0.856123
	Ntab-K326_AWOJ-SS18012_53021_56668	exon	gene_31060	0	0.292054	0.980766	0.565416	0.856123
	Ntab-K326_AWOJ-SS18018_293746_295393	exon	gene_31118	0.426909	0.406761	-0.0209965	0.658963	0.856123
	Ntab-K326_AWOJ-SS18029_312701_313941	exon	gene_31226	0.639351	0	-1.6467	0.22284	0.856123
	Ntab-K326_AWOJ-SS18029_444075_446154	exon	gene_31219	0.170932	0	-0.650557	0.592202	0.856123
	Ntab-K326_AWOJ-SS18030_244884_245661	exon	gene_31244	0.6349	0.173823	-0.562599	0.329858	0.856123
	Ntab-K326_AWOJ-SS18035_669943_671460	exon	gene_31283	0	0.924838	2.02956	0.435654	0.856123
	Ntab-K326_AWOJ-SS18035_669943_672037	exon	gene_31283	0.678317	0	-1.70534	0.411955	0.856123
	Ntab-K326_AWOJ-SS18040_301811_303348	exon	gene_31302	0.374427	0.137556	-0.434887	0.627725	0.856123
	Ntab-K326_AWOJ-SS18040_301814_302656	exon	gene_31302	0.398842	0	-1.22	0.413234	0.856123
	Ntab-K326_AWOJ-SS18040_301814_303351	exon	gene_31302	0.204848	0.108586	-0.275659	0.633456	0.856123
	Ntab-K326_AWOJ-SS18046_168538_169040	exon	gene_31323	0	0.347645	1.11024	0.530567	0.856123
	Ntab-K326_AWOJ-SS18046_168543_169040	exon	gene_31323	0.271327	0	-0.929354	0.499764	0.856123
	Ntab-K326_AWOJ-SS18049_22415_27721	exon	gene_31375	0.521303	0	-1.45295	0.439832	0.856123
	Ntab-K326_AWOJ-SS18050_125518_126938	exon	gene_31398	0	0.584108	1.55926	0.475389	0.856123
	Ntab-K326_AWOJ-SS18050_130588_131894	exon	gene_31398	1.93723	0	-2.89868	0.121491	0.856123
	Ntab-K326_AWOJ-SS18050_330593_330722	exon	gene_31402	0.341864	0	-1.09731	0.448738	0.856123
	Ntab-K326_AWOJ-SS18051_205369_206197	exon	gene_31409	1.13955	0	-2.26258	0.281103	0.856123
	Ntab-K326_AWOJ-SS18051_81951_83429	exon	gene_31414	0	0.434343	1.29149	0.483307	0.856123
	Ntab-K326_AWOJ-SS18053_21682_22329	exon	gene_31437	0.781955	0	-1.85061	0.381339	0.856123
	Ntab-K326_AWOJ-SS18053_230224_230514	exon	gene_31438	0	0.246142	0.864314	0.455495	0.856123
	Ntab-K326_AWOJ-SS18053_6030_9768	exon	gene_31436	0	0.276981	0.943562	0.470362	0.856123
	Ntab-K326_AWOJ-SS18056_330329_330620	exon	gene_31456	0	0.389405	1.20039	0.506857	0.856123
	Ntab-K326_AWOJ-SS18056_330329_330624	exon	gene_31456	0.170932	0	-0.650557	0.592202	0.856123
	Ntab-K326_AWOJ-SS18056_330337_330621	exon	gene_31456	16.812	0	-5.8339	0.115943	0.856123
	Ntab-K326_AWOJ-SS18056_330337_330626	exon	gene_31456	0.455819	0	-1.33308	0.381732	0.856123
	Ntab-K326_AWOJ-SS18056_330338_330627	exon	gene_31456	0.170932	0	-0.650557	0.592202	0.856123
	Ntab-K326_AWOJ-SS18076_32134_33522	exon	gene_31608	0.390978	0	-1.20368	0.428541	0.856123
	Ntab-K326_AWOJ-SS18080_247090_251920	exon	gene_31633	0.797684	0	-1.87143	0.372362	0.856123
	Ntab-K326_AWOJ-SS18080_255082_255819	exon	gene_31633	1.15314	0.194703	-0.77251	0.365774	0.856123
	Ntab-K326_AWOJ-SS18085_474851_477222	exon	gene_31694	0.130326	0	-0.520467	0.639987	0.856123
	Ntab-K326_AWOJ-SS18085_483029_483362	exon	gene_31695	0	0.389405	1.20039	0.506857	0.856123
	Ntab-K326_AWOJ-SS18086_126160_127133	exon	gene_31701	0.135663	0	-0.538252	0.633221	0.856123
	Ntab-K326_AWOJ-SS18095_252064_253487	exon	gene_31762	0	0.3602	1.13794	0.465461	0.856123
	Ntab-K326_AWOJ-SS18095_258916_259147	exon	gene_31762	0	0.292054	0.980766	0.565416	0.856123
	Ntab-K326_AWOJ-SS18100_219705_222034	exon	gene_31813	0	0.146027	0.572168	0.684408	0.856123
	Ntab-K326_AWOJ-SS18100_317028_317622	exon	gene_31821	0	0.289704	0.975029	0.566984	0.856123
	Ntab-K326_AWOJ-SS18101_39376_43323	exon	gene_31830	0	0.463527	1.34772	0.468967	0.856123
	Ntab-K326_AWOJ-SS18101_41669_42092	exon	gene_31830	0	1.02219	2.13989	0.409861	0.856123
	Ntab-K326_AWOJ-SS18101_41671_42094	exon	gene_31830	0	0.389405	1.20039	0.506857	0.856123
	Ntab-K326_AWOJ-SS18101_45173_45924	exon	gene_31830	0.911638	0	-2.01392	0.346457	0.856123
	Ntab-K326_AWOJ-SS18102_97694_98024	exon	gene_31840	0	0.827486	1.91008	0.456832	0.856123
	Ntab-K326_AWOJ-SS18102_97694_99950	exon	gene_31840	0	0.325757	1.06064	0.543799	0.856123
	Ntab-K326_AWOJ-SS18108_345974_346636	exon	gene_31885	0.651629	0	-1.66544	0.420767	0.856123
	Ntab-K326_AWOJ-SS18117_276482_277319	exon	gene_31978	0.271327	0	-0.929354	0.499764	0.856123
	Ntab-K326_AWOJ-SS18117_625865_626912	exon	gene_31971	0	0.973513	2.08578	0.423183	0.856123
	Ntab-K326_AWOJ-SS18122_98101_99962	exon	gene_32035	0	0.162879	0.625672	0.667728	0.856123
	Ntab-K326_AWOJ-SS18126_345258_346265	exon	gene_32068	0	1.07086	2.19205	0.396011	0.856123
	Ntab-K326_AWOJ-SS18129_138277_138846	exon	gene_32098	0	0.434343	1.29149	0.483307	0.856123
	Ntab-K326_AWOJ-SS18129_148793_153289	exon	gene_32098	0	0.194703	0.721599	0.63883	0.856123
	Ntab-K326_AWOJ-SS18129_204375_209786	exon	gene_32095	0	1.36292	2.47068	0.316397	0.856123
	Ntab-K326_AWOJ-SS18129_208926_209786	exon	gene_32095	0	0.778811	1.84641	0.464979	0.856123
	Ntab-K326_AWOJ-SS18129_248436_249883	exon	gene_32100	0.0678317	0.542929	0.90331	0.642355	0.856123
	Ntab-K326_AWOJ-SS18135_84640_85052	exon	gene_32123	0	0.243378	0.856994	0.599769	0.856123
	Ntab-K326_AWOJ-SS18142_201435_203956	exon	gene_32158	0.203495	0	-0.747016	0.55892	0.856123
	Ntab-K326_AWOJ-SS18142_201435_213416	exon	gene_32158	0.521303	0	-1.45295	0.439832	0.856123
	Ntab-K326_AWOJ-SS18144_209316_210189	exon	gene_32178	0.390978	0	-1.20368	0.428541	0.856123
	Ntab-K326_AWOJ-SS18144_210269_210751	exon	gene_32178	0.284887	0	-0.963195	0.48924	0.856123
	Ntab-K326_AWOJ-SS18149_91154_91944	exon	gene_32212	0.45614	0.677722	0.171953	0.666159	0.856123
	Ntab-K326_AWOJ-SS18155_666245_670332	exon	gene_32269	0.22791	0	-0.815328	0.536237	0.856123
	Ntab-K326_AWOJ-SS18156_95629_96474	exon	gene_32276	1.13955	0	-2.26258	0.281103	0.856123
	Ntab-K326_AWOJ-SS18171_169307_170631	exon	gene_32382	0.707359	0.576305	-0.0889875	0.639323	0.856123
	Ntab-K326_AWOJ-SS18178_63378_63856	exon	gene_32416	0	0.38005	1.18068	0.512005	0.856123
	Ntab-K326_AWOJ-SS18182_86306_89019	exon	gene_32433	0	1.08586	2.20775	0.394439	0.856123
	Ntab-K326_AWOJ-SS18184_160156_162699	exon	gene_32435	0	0.681459	1.70997	0.475096	0.856123
	Ntab-K326_AWOJ-SS18185_191489_191921	exon	gene_32437	0.651629	0	-1.66544	0.420767	0.856123
	Ntab-K326_AWOJ-SS18186_74762_76426	exon	gene_32440	0.341864	0	-1.09731	0.448738	0.856123
	Ntab-K326_AWOJ-SS18187_4199_4711	exon	gene_32446	0.502084	0.20584	-0.387246	0.459714	0.856123
	Ntab-K326_AWOJ-SS18187_6122_7233	exon	gene_32446	0.586466	0	-1.5631	0.433514	0.856123
	Ntab-K326_AWOJ-SS1819_104160_109583	exon	gene_32469	0	0.194703	0.721599	0.63883	0.856123
	Ntab-K326_AWOJ-SS18200_149739_150547	exon	gene_32502	0.22791	0	-0.815328	0.536237	0.856123
	Ntab-K326_AWOJ-SS18209_32242_32721	exon	gene_32565	0.271327	0	-0.929354	0.499764	0.856123
	Ntab-K326_AWOJ-SS18209_32387_33096	exon	gene_32565	1.50645	0.656192	-0.360924	0.286839	0.856123
	Ntab-K326_AWOJ-SS18219_88247_90599	exon	gene_32593	0	1.31424	2.42782	0.328746	0.856123
	Ntab-K326_AWOJ-SS18220_292703_294073	exon	gene_32597	0.271327	0	-0.929354	0.499764	0.856123
	Ntab-K326_AWOJ-SS18220_55274_56816	exon	gene_32594	0	1.15882	2.28177	0.375489	0.856123
	Ntab-K326_AWOJ-SS18220_57252_58473	exon	gene_32594	0	0.292054	0.980766	0.565416	0.856123
	Ntab-K326_AWOJ-SS182213_1447_4939	exon	gene_32616	0.325815	0	-1.06077	0.459588	0.856123
	Ntab-K326_AWOJ-SS182213_2809_4939	exon	gene_32616	0	0.363199	1.14448	0.468258	0.856123
	Ntab-K326_AWOJ-SS18222_160493_163577	exon	gene_32618	0.325815	0	-1.06077	0.459588	0.856123
	Ntab-K326_AWOJ-SS18224_259394_261171	exon	gene_32626	0	0.389405	1.20039	0.506857	0.856123
	Ntab-K326_AWOJ-SS18225_253227_253832	exon	gene_32645	0.284887	0	-0.963195	0.48924	0.856123
	Ntab-K326_AWOJ-SS18225_260625_260797	exon	gene_32651	0	0.542929	1.49045	0.46187	0.856123
	Ntab-K326_AWOJ-SS18242_28199_29032	exon	gene_32757	0.997747	0.778811	-0.107589	0.360163	0.856123
	Ntab-K326_AWOJ-SS18242_49102_50213	exon	gene_32755	0.586466	0	-1.5631	0.433514	0.856123
	Ntab-K326_AWOJ-SS18242_49103_50214	exon	gene_32755	1.43358	0.730135	-0.29302	0.533273	0.856123
	Ntab-K326_AWOJ-SS18248_60408_61893	exon	gene_32779	0	0.231764	0.825822	0.60861	0.856123
	Ntab-K326_AWOJ-SS1826_593351_594120	exon	gene_32829	0	0.463527	1.34772	0.468967	0.856123
	Ntab-K326_AWOJ-SS18260_41135_42266	exon	gene_32837	1.31048	0	-2.42446	0.236049	0.856123
	Ntab-K326_AWOJ-SS18266_245503_248718	exon	gene_32870	0	0.289704	0.975029	0.566984	0.856123
	Ntab-K326_AWOJ-SS182737_45725_50190	exon	gene_32909	0.284887	0	-0.963195	0.48924	0.856123
	Ntab-K326_AWOJ-SS18275_60326_60712	exon	gene_32918	0.130326	0	-0.520467	0.639987	0.856123
	Ntab-K326_AWOJ-SS18277_13377_14658	exon	gene_32921	0.398842	0	-1.22	0.413234	0.856123
	Ntab-K326_AWOJ-SS18277_13842_14658	exon	gene_32921	0	0.827486	1.91008	0.456832	0.856123
	Ntab-K326_AWOJ-SS18288_362589_363088	exon	gene_32979	0	0.292054	0.980766	0.565416	0.856123
	Ntab-K326_AWOJ-SS18295_191298_191484	exon	gene_33027	0	0.63735	1.64362	0.46503	0.856123
	Ntab-K326_AWOJ-SS18298_275337_276529	exon	gene_33041	0.651629	0	-1.66544	0.420767	0.856123
	Ntab-K326_AWOJ-SS18298_588566_589578	exon	gene_33046	0.187303	0.844517	0.654063	0.296621	0.856123
	Ntab-K326_AWOJ-SS18302_234546_234894	exon	gene_33082	1.83146	0.0579409	-1.49981	0.109101	0.856123
	Ntab-K326_AWOJ-SS18311_246849_247132	exon	gene_33116	0	0.231764	0.825822	0.60861	0.856123
	Ntab-K326_AWOJ-SS18315_38740_39768	exon	gene_33131	0	0.292054	0.980766	0.565416	0.856123
	Ntab-K326_AWOJ-SS18317_447234_455826	exon	gene_33140	0	0.584108	1.55926	0.475389	0.856123
	Ntab-K326_AWOJ-SS18317_506957_507273	exon	gene_33144	2.17062	0	-3.04184	0.0562884	0.856123
	Ntab-K326_AWOJ-SS18319_217955_219419	exon	gene_33164	0	0.63735	1.64362	0.46503	0.856123
	Ntab-K326_AWOJ-SS18324_117509_119399	exon	gene_33193	0.746149	0	-1.80205	0.381874	0.856123
	Ntab-K326_AWOJ-SS1833_152829_153676	exon	gene_33220	0.390978	0	-1.20368	0.428541	0.856123
	Ntab-K326_AWOJ-SS18346_330900_331440	exon	gene_33276	0	0.584108	1.55926	0.475389	0.856123
	Ntab-K326_AWOJ-SS18346_345102_358914	exon	gene_33276	1.04261	0	-2.162	0.288648	0.856123
	Ntab-K326_AWOJ-SS18346_353648_358914	exon	gene_33276	0	0.217172	0.785681	0.620123	0.856123
	Ntab-K326_AWOJ-SS18347_73756_76003	exon	gene_33289	0	0.243378	0.856994	0.599769	0.856123
	Ntab-K326_AWOJ-SS18349_74468_75037	exon	gene_33318	1.65234	0.597222	-0.441965	0.433661	0.856123
	Ntab-K326_AWOJ-SS1835_222511_222837	exon	gene_33324	0	0.924838	2.02956	0.435654	0.856123
	Ntab-K326_AWOJ-SS18352_40214_41251	exon	gene_33342	0.341864	0	-1.09731	0.448738	0.856123
	Ntab-K326_AWOJ-SS18355_131153_132224	exon	gene_33362	0.716792	0	-1.76099	0.402896	0.856123
	Ntab-K326_AWOJ-SS18357_142412_147135	exon	gene_33368	0	0.231764	0.825822	0.60861	0.856123
	Ntab-K326_AWOJ-SS18358_190296_190903	exon	gene_33375	0.813981	0	-1.89269	0.352651	0.856123
	Ntab-K326_AWOJ-SS18360_91975_96628	exon	gene_33394	0.170932	0	-0.650557	0.592202	0.856123
	Ntab-K326_AWOJ-SS183634_50186_50656	exon	gene_33412	0.911638	0	-2.01392	0.346457	0.856123
	Ntab-K326_AWOJ-SS183707_1745_2337	exon	gene_33442	0.203495	0	-0.747016	0.55892	0.856123
	Ntab-K326_AWOJ-SS18372_148233_148923	exon	gene_33448	0.678317	0	-1.70534	0.411955	0.856123
	Ntab-K326_AWOJ-SS18372_213950_215286	exon	gene_33450	0	0.389405	1.20039	0.506857	0.856123
	Ntab-K326_AWOJ-SS18380_152183_154213	exon	gene_33490	0.170932	0	-0.650557	0.592202	0.856123
	Ntab-K326_AWOJ-SS18380_153031_153857	exon	gene_33490	0	0.535432	1.47756	0.471297	0.856123
	Ntab-K326_AWOJ-SS18380_153937_154213	exon	gene_33490	2.72584	1.89853	-0.157083	0.239366	0.856123
	Ntab-K326_AWOJ-SS18381_268798_270879	exon	gene_33500	0	0.146027	0.572168	0.684408	0.856123
	Ntab-K326_AWOJ-SS18381_291814_292150	exon	gene_33507	0	0.488636	1.3944	0.45717	0.856123
	Ntab-K326_AWOJ-SS18384_177722_177993	exon	gene_33555	0	0.838731	1.92439	0.249931	0.856123
	Ntab-K326_AWOJ-SS18384_181481_183956	exon	gene_33555	0.284887	0	-0.963195	0.48924	0.856123
	Ntab-K326_AWOJ-SS18384_439183_439522	exon	gene_33544	1.19653	0	-2.31858	0.265315	0.856123
	Ntab-K326_AWOJ-SS18384_452144_454424	exon	gene_33545	0.170932	0	-0.650557	0.592202	0.856123
	Ntab-K326_AWOJ-SS18384_473484_474466	exon	gene_33545	0	0.389405	1.20039	0.506857	0.856123
	Ntab-K326_AWOJ-SS18386_340260_341604	exon	gene_33583	0.455819	0	-1.33308	0.381732	0.856123
	Ntab-K326_AWOJ-SS18386_432653_434961	exon	gene_33588	0	0.146027	0.572168	0.684408	0.856123
	Ntab-K326_AWOJ-SS18386_434627_435836	exon	gene_33588	1.4923	0	-2.57878	0.142072	0.856123
	Ntab-K326_AWOJ-SS18388_160824_161339	exon	gene_33606	0	0.405586	1.23386	0.498159	0.856123
	Ntab-K326_AWOJ-SS1839_8615_11455	exon	gene_33632	0.170932	0	-0.650557	0.592202	0.856123
	Ntab-K326_AWOJ-SS18396_51512_54758	exon	gene_33673	0.521303	0	-1.45295	0.439832	0.856123
	Ntab-K326_AWOJ-SS184_14235_15230	exon	gene_33697	0	0.34073	1.09475	0.534684	0.856123
	Ntab-K326_AWOJ-SS18420_456454_457463	exon	gene_33818	0	0.730135	1.7798	0.471148	0.856123
	Ntab-K326_AWOJ-SS18420_697137_698249	exon	gene_33820	1.35663	0	-2.46522	0.1733	0.856123
	Ntab-K326_AWOJ-SS18437_750893_751119	exon	gene_33975	0	0.705808	1.74532	0.467184	0.856123
	Ntab-K326_AWOJ-SS18437_812973_813401	exon	gene_33976	1.76363	0	-2.78215	0.0932106	0.856123
	Ntab-K326_AWOJ-SS18437_995828_996137	exon	gene_33973	0.284887	0	-0.963195	0.48924	0.856123
	Ntab-K326_AWOJ-SS18439_840307_840632	exon	gene_33995	0	0.389405	1.20039	0.506857	0.856123
	Ntab-K326_AWOJ-SS18441_662093_663749	exon	gene_34017	0	1.14015	2.26319	0.379357	0.856123
	Ntab-K326_AWOJ-SS18441_683986_685323	exon	gene_34017	0.881813	0	-1.97797	0.325042	0.856123
	Ntab-K326_AWOJ-SS18442_252786_254629	exon	gene_34042	0	0.271465	0.929701	0.579453	0.856123
	Ntab-K326_AWOJ-SS18442_3492_4790	exon	gene_34048	0	0.597222	1.5805	0.466969	0.856123
	Ntab-K326_AWOJ-SS18444_20129_20898	exon	gene_34095	0	0.579409	1.55157	0.461629	0.856123
	Ntab-K326_AWOJ-SS18444_20129_21918	exon	gene_34095	0	0.463527	1.34772	0.468967	0.856123
	Ntab-K326_AWOJ-SS18451_517872_518772	exon	gene_34152	0.339159	0	-1.09121	0.474892	0.856123
	Ntab-K326_AWOJ-SS18453_19608_19762	exon	gene_34168	0	0.521468	1.45324	0.454314	0.856123
	Ntab-K326_AWOJ-SS18460_234247_234586	exon	gene_34205	0.271327	0	-0.929354	0.499764	0.856123
	Ntab-K326_AWOJ-SS18460_796388_798091	exon	gene_34209	0	0.405586	1.23386	0.498159	0.856123
	Ntab-K326_AWOJ-SS18463_11496_12920	exon	gene_34244	0.447686	0	-1.31747	0.332201	0.856123
	Ntab-K326_AWOJ-SS18464_166045_168012	exon	gene_34259	0.610486	0	-1.60167	0.439937	0.856123
	Ntab-K326_AWOJ-SS18464_572200_572686	exon	gene_34253	0	0.826245	1.90849	0.256456	0.856123
	Ntab-K326_AWOJ-SS18464_574716_579552	exon	gene_34253	0.626751	0	-1.62722	0.390266	0.856123
	Ntab-K326_AWOJ-SS18464_585038_585349	exon	gene_34253	0	0.271465	0.929701	0.579453	0.856123
	Ntab-K326_AWOJ-SS184676_2381_3309	exon	gene_34309	2.39305	0	-3.16621	0.0741418	0.856123
	Ntab-K326_AWOJ-SS1847_20188_21733	exon	gene_34314	0	0.579409	1.55157	0.461629	0.856123
	Ntab-K326_AWOJ-SS1847_20454_21733	exon	gene_34314	0	0.651515	1.66526	0.468654	0.856123
	Ntab-K326_AWOJ-SS1847_337534_338413	exon	gene_34321	0.740706	0	-1.79453	0.381626	0.856123
	Ntab-K326_AWOJ-SS18472_853202_854304	exon	gene_34382	0	1.03157	2.15009	0.409126	0.856123
	Ntab-K326_AWOJ-SS18475_290534_294307	exon	gene_34417	0.113955	0	-0.464511	0.661854	0.856123
	Ntab-K326_AWOJ-SS18475_294385_294847	exon	gene_34417	0	0.599057	1.58345	0.224446	0.856123
	Ntab-K326_AWOJ-SS18475_51539_52305	exon	gene_34413	0.746149	0	-1.80205	0.381874	0.856123
	Ntab-K326_AWOJ-SS18478_220614_221511	exon	gene_34454	0	0.34073	1.09475	0.534684	0.856123
	Ntab-K326_AWOJ-SS18481_81318_83336	exon	gene_34470	0	0.438081	1.29882	0.481431	0.856123
	Ntab-K326_AWOJ-SS18486_31268_31525	exon	gene_34501	0.569774	0	-1.53568	0.38874	0.856123
	Ntab-K326_AWOJ-SS18489_311278_316629	exon	gene_34529	0	0.363199	1.14448	0.468258	0.856123
	Ntab-K326_AWOJ-SS18489_318612_321165	exon	gene_34529	0.22791	0	-0.815328	0.536237	0.856123
	Ntab-K326_AWOJ-SS18494_198307_198880	exon	gene_34578	1.19685	0	-2.31889	0.0650419	0.856123
	Ntab-K326_AWOJ-SS18494_198307_200109	exon	gene_34578	0	1.41159	2.51231	0.304419	0.856123
	Ntab-K326_AWOJ-SS18494_214242_216634	exon	gene_34588	0	0.217172	0.785681	0.620123	0.856123
	Ntab-K326_AWOJ-SS18494_482357_482762	exon	gene_34581	1.13955	0	-2.26258	0.281103	0.856123
	Ntab-K326_AWOJ-SS18494_482357_483103	exon	gene_34581	1.7663	0	-2.78401	0.145983	0.856123
	Ntab-K326_AWOJ-SS18495_888963_889809	exon	gene_34607	0.271327	0	-0.929354	0.499764	0.856123
	Ntab-K326_AWOJ-SS18495_907015_916241	exon	gene_34607	0	0.488636	1.3944	0.45717	0.856123
	Ntab-K326_AWOJ-SS18495_909349_909728	exon	gene_34607	0.271327	0	-0.929354	0.499764	0.856123
	Ntab-K326_AWOJ-SS18496_27175_28533	exon	gene_34624	0.569774	0	-1.53568	0.38874	0.856123
	Ntab-K326_AWOJ-SS18496_370465_371404	exon	gene_34632	0	0.347645	1.11024	0.530567	0.856123
	Ntab-K326_AWOJ-SS18496_53967_57904	exon	gene_34628	0	0.173823	0.659385	0.657437	0.856123
	Ntab-K326_AWOJ-SS18496_53969_57906	exon	gene_34628	0	0.405586	1.23386	0.498159	0.856123
	Ntab-K326_AWOJ-SS18498_331085_332339	exon	gene_34664	0	0.289704	0.975029	0.566984	0.856123
	Ntab-K326_AWOJ-SS185_112986_113555	exon	gene_34695	0.135663	0	-0.538252	0.633221	0.856123
	Ntab-K326_AWOJ-SS185_154563_159526	exon	gene_34696	0	0.194703	0.721599	0.63883	0.856123
	Ntab-K326_AWOJ-SS18500_490544_491146	exon	gene_34707	0	0.194703	0.721599	0.63883	0.856123
	Ntab-K326_AWOJ-SS18500_490777_491331	exon	gene_34707	0	0.488636	1.3944	0.45717	0.856123
[truncated: 11,961 more rows]
