# Supplementary material for: A transcriptomic profile of topping responsive non-coding RNAs in tobacco roots (Nicotiana tabacum)
Source: BMC Genomics. 2019 Nov 14;20:856. doi: 10.1186/s12864-019-6236-6 (PMC6854694; doi:10.1186/s12864-019-6236-6)
Supplement: Supplementary file 9 — Additional file 9: Table S5. Summary of expression changes of miRNAs between topping treatment (TT) and control (CK) group. [file 12864_2019_6236_MOESM9_ESM.xls]

## Sheet: Sheet1
	Table S5 Summary of expression changes of miRNAs between topping treatment (TT) and control (CK) group
	miRNA	rename	CK (RPM)	TT (RPM)	Log2FC	P-value	Q-value
	nta-m0006-3p	nta-miR172-3	208.663	188.799	-0.144318	0.183908	0.675901
	nta-m0006-5p	nta-miR172-1	5.90837	6.44526	0.125477	0.258528	0.802582
	nta-m0017-3p	nta-miR7972-1	215.89	135.538	-0.671594	0.0804449	0.394582
	nta-m0017-5p	nta-miRX20b	20.5535	22.8948	0.155639	0.0252118	0.183206
	nta-m0019-5p	nta-miRX23e	0.102581	0.271626	1.40486	0.524716	0.999276
	nta-m0020-3p	nta-miR7972-2	215.89	135.538	-0.671594	0.0804449	0.394582
	nta-m0020-5p	nta-miRX20d	17.3965	19.6626	0.176655	0.0320592	0.21649
	nta-m0023-3p	nta-miRX40a	21.1577	18.1168	-0.223858	0.484443	0.999276
	nta-m0024-3p	nta-miR7972-3	215.89	135.538	-0.671594	0.0804449	0.394582
	nta-m0024-5p	nta-miRX20e	20.5535	22.8948	0.155639	0.0252118	0.183206
	nta-m0025-3p	nta-miR7972-4	215.89	135.538	-0.671594	0.0804449	0.394582
	nta-m0026-3p	nta-miR7972-5	215.89	135.538	-0.671594	0.0804449	0.394582
	nta-miR6145f		71.8348	98.784	0.459593	1.21655e-05	0.000918024
	nta-m0026-5p	nta-miRX20a	17.3965	19.6626	0.176655	0.0320592	0.21649
	nta-m0077-5p	nta-miRX230a	2.54499	1.85446	-0.456664	0.954333	0.999417
	nta-m0116-3p	nta-miRX273a	2.89521	3.04625	0.0733633	0.479364	0.999276
	nta-m0322-5p	nta-miRX401a	0.554254	0.329248	-0.751375	0.851203	0.999276
	nta-m0325-3p	nta-miRX166a	0.318404	0.592065	0.894898	0.462663	0.999276
	nta-m0331-3p	nta-miRX404a	0.535853	0.526261	-0.0260591	0.812293	0.999276
	nta-m0368-5p	nta-miRX416a	0.275668	0.267009	-0.0460426	0.87218	0.999276
	nta-m0455-3p	nta-miR10111-1	0.666084	0.769665	0.208526	0.656472	0.999276
	nta-m0457-3p	nta-miR156-20	4.73002	3.42956	-0.463824	0.928208	0.999417
	nta-m0457-5p	nta-miR156-33	202.266	293.319	0.536214	7.1966e-05	0.00236013
	nta-m0461-5p	nta-miRX428a	6.06201	6.00061	-0.0146868	0.409921	0.999276
	nta-m0466-5p	nta-miRX29h	5.8558	5.56834	-0.07262	0.493869	0.999276
	nta-m0467-3p	nta-miRX286a	0.386311	1.0986	1.50783	0.183799	0.675901
	nta-m0474-5p	nta-miR6161-2	1.76386	1.6721	-0.0770688	0.711195	0.999276
	nta-m0484-3p	nta-miRX434a	1.71262	1.07624	-0.670204	0.798793	0.999276
	nta-miR156a		217.526	315.559	0.53672	7.73918e-05	0.00236013
	nta-miR156b		217.526	315.559	0.53672	7.73918e-05	0.00236013
	nta-miR156c		217.526	315.559	0.53672	7.73918e-05	0.00236013
	nta-miR156d		217.526	315.559	0.53672	7.73918e-05	0.00236013
	nta-m0484-5p	nta-miRX436a	6.67238	2.98686	-1.15957	0.183961	0.675901
	nta-m0508-5p	nta-miR3627-1	15.7381	18.6019	0.241189	0.0220424	0.166335
	nta-m0514-5p	nta-miR3627-2	15.7381	18.6019	0.241189	0.0220424	0.166335
	nta-m0535-3p	nta-miRX456a	4.1485	3.72773	-0.154291	0.666978	0.999276
	nta-m0641-3p	nta-miRX12a	1.55489	2.52532	0.699655	0.182781	0.675901
	nta-m0641-5p	nta-miRX15a	1.67678	2.2264	0.409022	0.332619	0.908912
	nta-m0681-3p	nta-miRX22c	0.196406	0.298454	0.60367	0.670775	0.999276
	nta-m0703-3p	nta-miRX31a	2.92708	1.33808	-1.12929	0.395842	0.999276
	nta-m0717-3p	nta-miRX32a	3.03274	0.93508	-1.69746	0.162436	0.646358
	nta-m0717-5p	nta-miR6149-1	2924.99	3022.66	0.0473886	0.000219368	0.0035698
	nta-m0759-3p	nta-miRX39a	1.19135	1.10752	-0.105264	0.781667	0.999276
	nta-m0760-5p	nta-miRX44a	2.24041	1.8404	-0.283744	0.878475	0.999276
	nta-m0796-3p	nta-miRX49c	1.04045	1.00393	-0.051547	0.75843	0.999276
	nta-miR160a		174.03	70.6577	-1.30041	0.000106775	0.00267694
	nta-miR160b		174.03	70.6577	-1.30041	0.000106775	0.00267694
	nta-m0859-5p	nta-miRX60a	0.875375	0.533103	-0.715487	0.831881	0.999276
	nta-miR6153		24.6567	33.5469	0.444203	0.000137756	0.00281426
	nta-miR166a		5716.15	3143.19	-0.862815	0.000200253	0.00341299
	nta-miR166b		5716.15	3143.19	-0.862815	0.000200253	0.00341299
	nta-miR166c		5716.15	3143.19	-0.862815	0.000200253	0.00341299
	nta-miR166d		5716.15	3143.19	-0.862815	0.000200253	0.00341299
	nta-miR166e		5716.15	3143.19	-0.862815	0.000200253	0.00341299
	nta-miR166f		5716.15	3143.19	-0.862815	0.000200253	0.00341299
	nta-miR166g		5716.15	3143.19	-0.862815	0.000200253	0.00341299
	nta-miR166h		5716.15	3143.19	-0.862815	0.000200253	0.00341299
	nta-miR6025b		113.984	138.221	0.278151	0.000201787	0.00341299
	nta-m0909-5p	nta-miRX73a	0.550843	0.398189	-0.468188	0.97348	0.999417
	nta-m0937-5p	nta-miRX76b	0.824853	0.612364	-0.429749	0.98915	0.999417
	nta-miR6149a		2935.59	3039.46	0.0501631	0.000221975	0.0035698
	nta-miR160c		174.03	70.6577	-1.30041	0.000106775	0.00267694
	nta-miR160d		175.083	70.7125	-1.308	7.92299e-05	0.00236013
	nta-miR167a		392.72	448.006	0.190015	0.000337527	0.00479876
	nta-miR167b		392.72	448.006	0.190015	0.000337527	0.00479876
	nta-miR167c		392.72	448.006	0.190015	0.000337527	0.00479876
	nta-miR167d		392.034	449.083	0.196001	0.000325848	0.00479876
	nta-miR167e		392.034	449.083	0.196001	0.000325848	0.00479876
	nta-miR6019a		96.2275	114.632	0.252484	0.000326029	0.00479876
	nta-m0940-5p	nta-miRX78a	2.79038	2.26638	-0.300073	0.88215	0.999276
	nta-m0965-3p	nta-miRX46c	35.1423	21.9923	-0.676209	0.246127	0.787338
	nta-m0965-5p	nta-miRX25i	28.6427	16.6572	-0.78202	0.143842	0.600464
	nta-m0972-3p	nta-miRX414d	3.77821	3.88383	0.0397775	0.454833	0.999276
	nta-m0972-5p	nta-miRX84d	1.69865	1.9575	0.204626	0.480608	0.999276
	nta-miR6025c		129.919	149.824	0.205652	0.000595271	0.00778615
	nta-miR6025d		301.359	337.045	0.161458	0.000948562	0.0122439
	nta-miR6163		34.0917	39.8818	0.22631	0.00102315	0.0130353
	nta-m0986-5p	nta-miRX84c	1.13032	1.50744	0.415373	0.422234	0.999276
	nta-m0992-5p	nta-miRX84b	0.226975	0.545449	1.26491	0.394622	0.999276
	nta-m0993-3p	nta-miRX84e	0.226975	0.545449	1.26491	0.394622	0.999276
	nta-m10009-3p	nta-miRX95a	0.744918	0.640447	-0.218003	0.892258	0.999276
	nta-miR6145e		401.752	431.292	0.10236	0.00233727	0.0279617
	nta-miR6152a		38.4499	44.2598	0.203018	0.00257025	0.0300169
	nta-miR6152b		38.4499	44.2598	0.203018	0.00257025	0.0300169
	nta-m10033-3p	nta-miRX102b	0.185008	0.199779	0.11082	0.846212	0.999276
	nta-m10034-3p	nta-miRX108a	1.04206	1.41287	0.439192	0.425895	0.999276
	nta-m10072-3p	nta-miRX127a	1.9392	2.2387	0.207203	0.448975	0.999276
	nta-m10096-3p	nta-miRX133d	51.9551	28.9525	-0.843577	0.0232449	0.171453
	nta-m10096-5p	nta-miR6151-2	46.5085	31.9384	-0.542203	0.490762	0.999276
	nta-m10132-3p	nta-miR8011-1	3.74913	2.72451	-0.46056	0.939947	0.999417
	nta-m10142-3p	nta-miRX145a	4.10875	1.82994	-1.16691	0.293055	0.840605
	nta-m10142-5p	nta-miRX148a	1.51292	0.904432	-0.742252	0.76256	0.999276
	nta-m10158-5p	nta-miR172-2	2.03696	6.05092	1.57074	0.00142977	0.0177544
	nta-m10185-3p	nta-miRX414b	5.20686	6.54781	0.330599	0.127978	0.570667
	nta-miR156g		158.863	172.887	0.122043	0.00370048	0.0370425
	nta-miR156h		158.863	172.887	0.122043	0.00370048	0.0370425
	nta-miR156i		158.863	172.887	0.122043	0.00370048	0.0370425
	nta-miR156j		158.863	172.887	0.122043	0.00370048	0.0370425
	nta-miR6145c		12.7683	20.2578	0.665907	0.00374623	0.0371217
	nta-m10195-5p	nta-miRX124d	9.74041	8.0989	-0.266257	0.715931	0.999276
	nta-miR1919		12.9801	17.591	0.43853	0.00499029	0.04847
	nta-m10272-3p	nta-miRX181b	0.953075	1.21837	0.354291	0.499722	0.999276
	nta-m10291-5p	nta-miR156-9	151.625	167.017	0.139482	0.0030904	0.0322519
	nta-m10296-5p	nta-miR156-8	342.089	450.361	0.396712	0.000140569	0.00281426
	nta-m10317-3p	nta-miRX46i	33.9776	21.5194	-0.658947	0.279598	0.831919
	nta-m1033-5p	nta-miRX87b	0.279078	0.255262	-0.128692	0.901852	0.999276
	nta-m10361-3p	nta-miRX201a	0.577157	0.230399	-1.32483	0.643388	0.999276
	nta-m10420-3p	nta-miRX51a	1.38858	2.35189	0.760214	0.179489	0.675727
	nta-m10489-3p	nta-miRX212a	0.707206	0.892287	0.335377	0.572027	0.999276
	nta-miR319a		2564.02	2417.34	-0.084985	0.00886313	0.0783309
	nta-miR319b		2564.02	2417.34	-0.084985	0.00886313	0.0783309
	nta-m10507-3p	nta-miRX214a	0.35186	1.74478	2.30997	0.0371225	0.226397
	nta-m10529-5p	nta-miRX225a	3.26325	3.62624	0.152166	0.375737	0.977713
	nta-m10646-5p	nta-miRX16b	4.67002	3.96008	-0.237898	0.761876	0.999276
	nta-m10733-3p	nta-miRX111d	4.85862	5.37463	0.145618	0.285979	0.831919
	nta-miR159		2322.45	2177.34	-0.093083	0.0120352	0.101781
	nta-m10751-5p	nta-miRX281a	0.829526	0.346096	-1.26111	0.601446	0.999276
	nta-m10762-5p	nta-miRX284a	0.222398	0.221959	-0.00285183	0.870596	0.999276
	nta-m10818-5p	nta-miRX23a	0.102581	0.271626	1.40486	0.524716	0.999276
	nta-m10847-5p	nta-miRX86a	3.26374	4.14717	0.3456	0.217639	0.751775
	nta-m10867-3p	nta-miRX301a	1.27395	1.00219	-0.346149	0.953795	0.999417
	nta-m10931-5p	nta-miRX310a	0.632501	0.586076	-0.109979	0.842535	0.999276
	nta-miR6148b		21.1538	23.9993	0.182075	0.0169392	0.135101
	nta-miR171b		399.158	381.436	-0.065518	0.0195666	0.154797
	nta-m10984-3p	nta-miRX321a	0.402338	0.375094	-0.101153	0.870243	0.999276
	nta-m10984-5p	nta-miRX320b	0.481247	0.91401	0.925433	0.352775	0.946818
	nta-miR171c		403.087	383.943	-0.0701997	0.0208085	0.160733
	nta-m11010-5p	nta-miRX339a	1.94956	1.70954	-0.189541	0.800424	0.999276
	nta-m11077-3p	nta-miRX342a	1.44447	1.08993	-0.406307	0.996722	0.999417
	nta-m11099-3p	nta-miRX351a	0.499478	0.351001	-0.508944	0.957189	0.999417
	nta-m11114-3p	nta-miRX355a	1.67783	1.775	0.0812222	0.583703	0.999276
	nta-m11115-5p	nta-miRX357b	0.33811	0.26216	-0.367049	0.983962	0.999417
	nta-m11116-5p	nta-miRX357a	0.33811	0.26216	-0.367049	0.983962	0.999417
	nta-m11134-5p	nta-miRX367a	1.77874	1.76282	-0.0129708	0.653834	0.999276
	nta-m11170-5p	nta-miRX198b	3.45463	2.00664	-0.783747	0.610183	0.999276
	nta-m11234-3p	nta-miRX386a	0.918059	1.07907	0.233133	0.5855	0.999276
	nta-m11308-3p	nta-miRX395a	1.93822	2.06705	0.092842	0.545738	0.999276
	nta-m11308-5p	nta-miR1919-1	744.946	303.329	-1.29625	1.91042e-05	0.00117133
	nta-m11316-5p	nta-miR4376-1	3.54646	2.1175	-0.744019	0.642019	0.999276
	nta-m11319-3p	nta-miRX396a	0.887617	0.827796	-0.100663	0.807982	0.999276
	nta-m11440-3p	nta-miRX397a	0.945484	0.576385	-0.714021	0.826164	0.999276
	nta-m11441-5p	nta-miRX398a	0.56716	0.359212	-0.658918	0.888184	0.999276
	nta-miR477b		65.426	24.4631	-1.41926	6.76545e-06	0.000603355
	nta-m11472-5p	nta-miR6146-2	441.54	510.685	0.209889	0.00012759	0.00267694
	nta-m11501-5p	nta-miRX337c	0.79718	0.604294	-0.399655	0.993827	0.999417
	nta-m11518-5p	nta-miRX399a	10.8035	6.49996	-0.73299	0.431807	0.999276
	nta-m11541-5p	nta-miRX400a	0.750339	1.0448	0.477611	0.476998	0.999276
	nta-m11604-3p	nta-miRX402a	0.708843	0.53259	-0.412441	0.999053	0.999417
	nta-m11635-3p	nta-miRX111b	6.05455	6.57815	0.119662	0.258405	0.802582
	nta-m11635-5p	nta-miRX110e	5.42789	7.59037	0.483779	0.0538406	0.287052
	nta-m11644-3p	nta-miRX403a	0.520275	0.743939	0.515911	0.533938	0.999276
	nta-miR172c		284.452	274.766	-0.0499844	0.0364623	0.226389
	nta-miR172d		284.452	274.766	-0.0499844	0.0364623	0.226389
	nta-miR172e		284.452	274.766	-0.0499844	0.0364623	0.226389
	nta-miR172f		284.452	274.766	-0.0499844	0.0364623	0.226389
	nta-miR172g		284.452	274.766	-0.0499844	0.0364623	0.226389
	nta-miR172h		284.452	274.766	-0.0499844	0.0364623	0.226389
	nta-miR172i		284.452	274.766	-0.0499844	0.0364623	0.226389
	nta-miR482d		264.496	98.6399	-1.423	0.000118905	0.00267694
	nta-miR408		68.4586	24.2563	-1.49687	9.2682e-05	0.00264391
	nta-m11693-5p	nta-miRX405a	17.1837	18.5031	0.106728	0.0638562	0.331444
	nta-miR482a		367.182	107.056	-1.77813	1.37664e-07	2.70098e-05
	nta-miR172a		284.543	274.521	-0.0517293	0.0374415	0.226397
	nta-m11695-3p	nta-miR479-3	113.185	64.8621	-0.80324	0.014215	0.116208
	nta-m11695-5p	nta-miR479-1	17.3665	10.9611	-0.663923	0.427783	0.999276
	nta-miR172j		283.826	273.282	-0.0546198	0.0396561	0.234672
	nta-m11729-3p	nta-miR6020-1	61.7181	58.362	-0.0806651	0.0305516	0.21408
	nta-m11729-5p	nta-miR6020-3	216.176	227.76	0.0753043	0.00821444	0.0750738
	nta-m11730-3p	nta-miRX246c	9.78424	10.6694	0.124943	0.14639	0.600618
	nta-m11730-5p	nta-miR6019-1	86.5524	100.094	0.209707	0.000488049	0.00655857
	nta-m11731-3p	nta-miRX246b	9.78424	10.6694	0.124943	0.14639	0.600618
	nta-m11731-5p	nta-miR6019-2	86.5524	100.094	0.209707	0.000488049	0.00655857
	nta-m11733-3p	nta-miRX245b	83.5568	112.554	0.429793	0.000128253	0.00267694
	nta-m11733-5p	nta-miR6020-2	60.7614	57.2047	-0.0870216	0.0353385	0.226389
	nta-m11763-3p	nta-miR8036-1	826.334	318.096	-1.37726	3.34551e-06	0.00036466
	nta-miR394		45.5163	8.88969	-2.35618	2.16768e-08	5.31624e-06
	nta-miR477a		25.2912	4.92275	-2.3611	2.56261e-07	4.18987e-05
	nta-m11763-5p	nta-miRX406a	33.5568	34.7729	0.0513607	0.117269	0.535108
	nta-miR398		40.4696	22.6783	-0.835525	0.0490089	0.268591
	nta-m11834-3p	nta-miRX407b	0.331706	0.502684	0.599748	0.582389	0.999276
	nta-m11835-3p	nta-miRX407a	0.331706	0.502684	0.599748	0.582389	0.999276
	nta-m11842-5p	nta-miRX408a	0.292733	0.353566	0.272396	0.742099	0.999276
	nta-m11869-3p	nta-miRX409a	0.395635	1.2286	1.63478	0.142175	0.600464
	nta-m11885-3p	nta-miRX411a	5.16587	3.47218	-0.573167	0.777847	0.999276
	nta-miR390b		56.8228	53.1612	-0.0960962	0.0549852	0.290003
	nta-miR390c		56.8228	53.1612	-0.0960962	0.0549852	0.290003
	nta-miR390a		56.5769	52.6354	-0.104181	0.0578488	0.303474
	nta-m11885-5p	nta-miRX410a	0.99564	1.13068	0.18349	0.603448	0.999276
	nta-m1190-5p	nta-miRX412a	0.707131	0.352713	-1.00348	0.724692	0.999276
	nta-m1196-5p	nta-miRX413a	0.132381	0.256059	0.951784	0.61753	0.999276
	nta-m11969-5p	nta-miRX414c	0.302921	0.940675	1.63475	0.199044	0.712634
	nta-m11981-5p	nta-miRX415a	1.18898	0.222077	-2.42059	0.229692	0.776994
	nta-m12059-3p	nta-miRX16a	17.6208	14.0172	-0.330084	0.7872	0.999276
	nta-m12078-3p	nta-miRX417a	0.414132	0.332526	-0.316623	0.961384	0.999417
	nta-m12079-3p	nta-miR482-4	300.962	70.8527	-2.08669	5.94688e-09	2.81494e-06
	nta-m12079-5p	nta-miRX194b	42.9095	18.1551	-1.24092	0.008265	0.0750738
	nta-m12083-5p	nta-miRX399c	2.78207	1.86669	-0.575675	0.833558	0.999276
	nta-m12198-3p	nta-miRX2b	0.706341	1.0329	0.548266	0.450566	0.999276
	nta-m12271-5p	nta-miRX337b	0.79718	0.604294	-0.399655	0.993827	0.999417
	nta-miR6162		11.5791	13.1179	0.18001	0.078414	0.394582
	nta-m12296-5p	nta-miRX418b	0.987054	1.78686	0.856224	0.212737	0.737438
	nta-m12443-3p	nta-miR482-2	152.481	58.559	-1.38067	1.55335e-05	0.00108846
	nta-miR6147		11.7002	13.052	0.157735	0.0899705	0.434784
	nta-m12443-5p	nta-miR482-3	2.97072	2.12518	-0.483226	0.922635	0.999417
	nta-m12445-3p	nta-miR482-6	78.3266	25.6753	-1.60912	9.38562e-07	0.000115091
	nta-m12445-5p	nta-miRX419a	5.12039	2.59441	-0.980848	0.360041	0.946917
	nta-m12447-3p	nta-miR482-1	274.836	63.71	-2.10898	8.60838e-09	2.81494e-06
	nta-m12603-3p	nta-miRX181a	0.953075	1.21837	0.354291	0.499722	0.999276
	nta-miR6025e		54.5788	49.3856	-0.144248	0.104191	0.489048
	nta-m12709-3p	nta-miRX87i	0.893305	0.350401	-1.35014	0.555708	0.999276
	nta-m12709-5p	nta-miRX87j	1.04901	0.502909	-1.06065	0.64158	0.999276
	nta-m12748-5p	nta-miRX399d	4.22616	2.37481	-0.831534	0.528294	0.999276
	nta-m1282-3p	nta-miRX111f	6.05455	6.57815	0.119662	0.258405	0.802582
	nta-m1282-5p	nta-miRX110c	5.42789	7.59037	0.483779	0.0538406	0.287052
	nta-m12828-3p	nta-miRX420a	20.9207	19.6756	-0.0885177	0.219144	0.752248
	nta-miR396b		388.011	343.034	-0.177747	0.118367	0.535108
	nta-miR396c		388.011	343.034	-0.177747	0.118367	0.535108
	nta-miR396a		387.902	342.67	-0.178875	0.120538	0.542422
	nta-m12828-5p	nta-miR6145-1	16.933	23.8754	0.495682	0.000543558	0.00720582
	nta-m12859-3p	nta-miRX421a	0.893872	1.20743	0.433796	0.464137	0.999276
	nta-m12868-5p	nta-miRX422a	3.17672	2.69808	-0.235604	0.800003	0.999276
	nta-m12869-3p	nta-miRX423a	0.631462	1.66383	1.39774	0.116422	0.535108
	nta-m12869-5p	nta-miRX377a	1.11964	2.9348	1.39023	0.0376174	0.226397
	nta-m12950-5p	nta-miRX87g	0.279078	0.255262	-0.128692	0.901852	0.999276
	nta-m13078-3p	nta-miRX424a	0.269188	0.386498	0.521849	0.65216	0.999276
	nta-m13078-5p	nta-miRX425a	0.887221	1.2754	0.523587	0.412142	0.999276
	nta-m1311-3p	nta-miRX426a	2.77632	3.22572	0.216447	0.35704	0.946818
	nta-m1311-5p	nta-miRX414a	5.71169	6.15288	0.107344	0.284704	0.831919
	nta-m13147-3p	nta-miRX427b	2.30498	1.2811	-0.847374	0.629905	0.999276
	nta-m13147-5p	nta-miR7122-1	85.073	57.4293	-0.566913	0.270421	0.831609
	nta-m13149-5p	nta-miRX87h	1.04901	0.502909	-1.06065	0.64158	0.999276
	nta-m13168-3p	nta-miRX316b	0.797695	1.40495	0.816609	0.28131	0.831919
	nta-m1326-3p	nta-miRX429a	1.47751	0.928928	-0.669527	0.813294	0.999276
	nta-m13318-5p	nta-miRX1a	11.6796	11.3396	-0.0426209	0.290177	0.834789
	nta-m13359-3p	nta-miR7757-1	74.1826	48.2713	-0.619914	0.17225	0.665263
	nta-m13359-5p	nta-miRX430a	1.56815	1.15151	-0.445533	0.97276	0.999417
	nta-m13428-5p	nta-miRX17a	3.84716	3.20905	-0.261645	0.813275	0.999276
	nta-m13433-3p	nta-miRX28d	0.519109	0.589067	0.182396	0.708172	0.999276
	nta-m13487-5p	nta-miRX431a	0.22381	0.248219	0.149338	0.817555	0.999276
	nta-m13518-3p	nta-miRX188b	1.32341	1.64695	0.315533	0.453419	0.999276
	nta-miR6161d		72.5383	67.5829	-0.102084	0.144588	0.600618
	nta-m13520-5p	nta-miRX432a	1.35248	1.12953	-0.259877	0.887273	0.999276
	nta-m13581-5p	nta-miRX376b	0.728206	0.859927	0.239868	0.623146	0.999276
	nta-m13590-5p	nta-miRX433a	0.639053	0.636228	-0.00639209	0.784418	0.999276
	nta-m1364-3p	nta-miRX38c	0.819956	1.12956	0.462138	0.466369	0.999276
	nta-m13654-3p	nta-miRX435a	0.224302	0.331729	0.564564	0.66453	0.999276
	nta-m13705-3p	nta-miRX437a	1.10764	2.30305	1.05606	0.113028	0.523019
	nta-m13705-5p	nta-miR1919-2	744.946	303.329	-1.29625	1.91042e-05	0.00117133
	nta-m13715-3p	nta-miRX438a	8.32053	6.57841	-0.338937	0.869062	0.999276
	nta-m13718-5p	nta-miRX439a	0.219233	0.236018	0.106428	0.834301	0.999276
	nta-m13756-3p	nta-miRX440a	1.12465	0.850548	-0.403017	0.994913	0.999417
	nta-m13772-5p	nta-miRX399b	10.8035	6.49996	-0.73299	0.431807	0.999276
	nta-m13776-3p	nta-miRX441a	0.736248	0.719991	-0.0322119	0.784396	0.999276
	nta-m13817-5p	nta-miR3627-4	14.747	17.1644	0.219003	0.0329797	0.220089
	nta-m13834-5p	nta-miRX442a	0.669495	0.618263	-0.114853	0.840786	0.999276
	nta-m13895-5p	nta-miRX281b	0.829526	0.346096	-1.26111	0.601446	0.999276
	nta-m13898-3p	nta-miRX46h	35.1423	21.9923	-0.676209	0.246127	0.787338
	nta-m13898-5p	nta-miRX25c	28.6427	16.6572	-0.78202	0.143842	0.600464
	nta-m13899-3p	nta-miRX319a	1.11493	1.04003	-0.100329	0.785093	0.999276
	nta-miR162a		680.516	573.443	-0.246979	0.179781	0.675727
	nta-miR162b		680.516	573.443	-0.246979	0.179781	0.675727
	nta-m13899-5p	nta-miRX25f	28.6427	16.6572	-0.78202	0.143842	0.600464
	nta-m13963-3p	nta-miRX443a	5.80004	4.53266	-0.355705	0.916271	0.999417
	nta-m13969-5p	nta-miRX29e	7.98344	6.74947	-0.242236	0.699543	0.999276
	nta-m14014-5p	nta-miRX444a	5.71145	5.60896	-0.0261224	0.438256	0.999276
	nta-m14031-3p	nta-miR8036-2	811.801	317.854	-1.35276	6.42289e-06	0.000603355
	nta-miRX17		25.0796	14.69	-0.771683	0.182819	0.675901
	nta-m14031-5p	nta-miRX445a	2.53567	2.98308	0.234435	0.363663	0.953885
	nta-m14052-3p	nta-miRX159a	2.8898	2.01857	-0.517637	0.888408	0.999276
	nta-miR6158a		9.83241	4.91525	-1.00028	0.191227	0.691758
	nta-miR6158b		9.83241	4.91525	-1.00028	0.191227	0.691758
	nta-miR6158c		9.83241	4.91525	-1.00028	0.191227	0.691758
	nta-m14055-5p	nta-miRX446a	0.570304	0.650914	0.190737	0.690294	0.999276
	nta-m14106-3p	nta-miRX427a	2.33288	1.30992	-0.832629	0.638603	0.999276
	nta-m14106-5p	nta-miR7122-2	85.073	57.4293	-0.566913	0.270421	0.831609
	nta-m14131-3p	nta-miRX447b	27.1356	21.2808	-0.350637	0.803666	0.999276
	nta-m14131-5p	nta-miR10111-2	0.423852	0.447118	0.077093	0.784925	0.999276
	nta-m14132-3p	nta-miRX447a	27.1356	21.2808	-0.350637	0.803666	0.999276
	nta-m14132-5p	nta-miR10111-3	0.423852	0.447118	0.077093	0.784925	0.999276
	nta-m14133-5p	nta-miR10111-4	0.423852	0.447118	0.077093	0.784925	0.999276
	nta-m14288-3p	nta-miRX448a	0.838186	0.4878	-0.780981	0.803065	0.999276
	nta-m14347-3p	nta-miRX449a	1.78887	1.29247	-0.468918	0.951629	0.999417
	nta-m14370-3p	nta-miRX450a	7.72828	8.05844	0.0603537	0.261896	0.810473
	nta-m14370-5p	nta-miRX451a	0.938833	1.03313	0.138084	0.644053	0.999276
	nta-m14473-5p	nta-miRX452a	2.17243	1.69329	-0.35948	0.952251	0.999417
	nta-miRX13		4.34643	5.18075	0.253329	0.21931	0.752248
	nta-m14483-3p	nta-miRX278b	11.9711	12.6229	0.0764912	0.147504	0.600618
	nta-m14483-5p	nta-miRX453a	39.7336	14.9779	-1.40752	4.81725e-05	0.00236013
	nta-m14567-3p	nta-miRX454a	0.588063	0.366228	-0.68323	0.875641	0.999276
	nta-m14570-3p	nta-miRX455a	6.13995	5.61192	-0.129733	0.56448	0.999276
	nta-m14581-5p	nta-miRX457a	0.151028	1.39496	3.20734	0.0316501	0.21649
	nta-m14631-5p	nta-miR156-10	151.625	167.017	0.139482	0.0030904	0.0322519
	nta-m14632-3p	nta-miR156-28	0.917758	2.52997	1.46293	0.0472126	0.2602
	nta-m14632-5p	nta-miR156-11	151.625	167.017	0.139482	0.0030904	0.0322519
	nta-m14653-5p	nta-miRX16f	9.57545	8.53661	-0.165677	0.533012	0.999276
	nta-m14735-5p	nta-miRX34b	1.61375	1.82201	0.175117	0.515042	0.999276
	nta-m14779-5p	nta-miRX92b	1.04105	0.546274	-0.930341	0.704238	0.999276
	nta-m14822-5p	nta-miRX418a	0.987054	1.78686	0.856224	0.212737	0.737438
	nta-m14956-5p	nta-miRX151e	0.555495	0.492559	-0.173477	0.884578	0.999276
	nta-m14980-3p	nta-miRX112c	1.21534	1.24487	0.0346239	0.675476	0.999276
	nta-m15058-3p	nta-miRX209a	2.95477	2.47966	-0.252906	0.826267	0.999276
	nta-m15063-3p	nta-miRX458a	1.46744	1.7927	0.288833	0.44919	0.999276
	nta-m15074-3p	nta-miRX202c	1.85353	2.5247	0.445832	0.283937	0.831919
	nta-m15143-3p	nta-miRX459a	0.342687	0.581806	0.763647	0.50336	0.999276
	nta-m15178-3p	nta-miRX460a	0.29424	0.474511	0.689447	0.566543	0.999276
	nta-m15178-5p	nta-miRX461a	0.569416	0.212351	-1.42303	0.616856	0.999276
	nta-m15184-3p	nta-miR156-1	3.58374	5.84699	0.706227	0.0416537	0.241788
	nta-m15184-5p	nta-miR10111-5	0.423852	0.447118	0.077093	0.784925	0.999276
	nta-m15245-5p	nta-miRX87a	1.04901	0.502909	-1.06065	0.64158	0.999276
	nta-m15246-3p	nta-miRX143b	0.706147	0.559054	-0.336982	0.960639	0.999417
	nta-m15326-3p	nta-miRX462a	0.59511	0.614502	0.0462614	0.763229	0.999276
	nta-m15326-5p	nta-miRX16e	9.5952	8.76324	-0.130848	0.473186	0.999276
	nta-m15396-3p	nta-miRX463a	11.0436	10.0943	-0.129666	0.439548	0.999276
	nta-m15418-5p	nta-miRX105a	2.88758	2.16255	-0.417129	0.993096	0.999417
	nta-m15420-5p	nta-miRX464a	0.681321	0.75449	0.147167	0.688581	0.999276
	nta-m1542-3p	nta-miRX133g	47.8201	25.5239	-0.905768	0.0138139	0.113877
	nta-m1542-5p	nta-miR6151-1	8.7702	6.27045	-0.484041	0.866024	0.999276
	nta-m15459-5p	nta-miRX216b	0.300248	0.635206	1.08107	0.399243	0.999276
	nta-m15595-5p	nta-miRX1b	11.6796	11.3396	-0.0426209	0.290177	0.834789
	nta-m15630-3p	nta-miRX2a	0.706341	1.0329	0.548266	0.450566	0.999276
	nta-m15633-3p	nta-miRX3a	0.252273	0.202372	-0.317976	0.970297	0.999417
	nta-m15636-3p	nta-miRX4a	0.710617	1.80653	1.34608	0.108996	0.509168
	nta-m15637-3p	nta-miR6159-1	12.3648	10.221	-0.274707	0.699927	0.999276
	nta-m15637-5p	nta-miRX5a	0.467176	0.353202	-0.403473	0.996918	0.999417
	nta-m15665-3p	nta-miRX6a	0.47989	0.306866	-0.645093	0.902552	0.999276
	nta-m15676-3p	nta-miRX7a	1.79413	2.13005	0.247609	0.434455	0.999276
	nta-m1571-3p	nta-miRX8a	0.669891	0.407253	-0.718	0.851539	0.999276
	nta-m1571-5p	nta-miRX9a	0.800987	0.818989	0.0320645	0.735547	0.999276
	nta-m15719-3p	nta-miRX10a	0.453009	0.583029	0.364027	0.636876	0.999276
	nta-m15747-5p	nta-miRX11a	31.0603	25.0265	-0.311616	0.658462	0.999276
	nta-m15774-3p	nta-miRX13a	0.648944	1.51266	1.22092	0.1644	0.646358
	nta-m1584-5p	nta-miRX14a	0.356191	0.26487	-0.427364	0.993758	0.999417
	nta-m15936-3p	nta-miRX16c	2.18006	0.81009	-1.42822	0.325587	0.902262
	nta-m15937-5p	nta-miR6161-3	5.91742	6.59715	0.156875	0.228665	0.776196
	nta-m15940-3p	nta-miRX18a	10.9645	11.7227	0.0964577	0.147552	0.600618
	nta-m15940-5p	nta-miRX19a	3.43938	3.11172	-0.144433	0.683571	0.999276
	nta-m1594-3p	nta-miRX17c	6.74453	4.76919	-0.499975	0.857504	0.999276
	nta-miR6161c		72.0659	62.9682	-0.194693	0.281594	0.831919
	nta-m15945-3p	nta-miR7972-6	215.89	135.538	-0.671594	0.0804449	0.394582
	nta-m15945-5p	nta-miRX20c	20.3223	22.639	0.155746	0.0260152	0.187654
	nta-m1594-5p	nta-miRX17b	4.15047	2.91217	-0.511184	0.874295	0.999276
	nta-m15966-5p	nta-miRX21a	3.3625	3.09	-0.121925	0.660751	0.999276
	nta-m16039-5p	nta-miRX23h	0.102581	0.271626	1.40486	0.524716	0.999276
	nta-m1613-5p	nta-miRX24e	0.552073	0.532878	-0.0510556	0.822485	0.999276
	nta-m16171-5p	nta-miRX25k	28.6427	16.6572	-0.78202	0.143842	0.600464
	nta-miR6164a		63.6039	56.1216	-0.180561	0.303941	0.856799
	nta-miR6164b		63.6039	56.1216	-0.180561	0.303941	0.856799
	nta-miRX19		8.01762	8.1214	0.0185532	0.301396	0.856799
	nta-m16172-3p	nta-miRX27b	9.92585	12.5902	0.343038	0.0322197	0.21649
	nta-m16172-5p	nta-miRX26b	0.488496	0.468864	-0.0591771	0.836817	0.999276
	nta-m16178-3p	nta-miRX28c	0.519109	0.589067	0.182396	0.708172	0.999276
	nta-m16178-5p	nta-miRX29f	16.8939	14.1359	-0.257142	0.609809	0.999276
	nta-m16181-3p	nta-miRX27a	9.92585	12.5902	0.343038	0.0322197	0.21649
	nta-m16181-5p	nta-miRX26a	0.488496	0.468864	-0.0591771	0.836817	0.999276
	nta-m16184-3p	nta-miRX30a	2.54956	2.06272	-0.305698	0.893119	0.999276
	nta-m16233-5p	nta-miR3627-3	15.7381	18.6019	0.241189	0.0220424	0.166335
	nta-m16267-3p	nta-miRX16d	7.55301	4.95087	-0.60937	0.678579	0.999276
	nta-m16289-3p	nta-miRX33a	0.342366	0.255262	-0.423559	0.99527	0.999417
	nta-m16337-5p	nta-miRX34a	1.61375	1.82201	0.175117	0.515042	0.999276
	nta-miR6024		86.2376	70.8463	-0.283625	0.342393	0.93302
	nta-m16449-3p	nta-miRX35a	0.537959	0.402605	-0.418128	0.996561	0.999417
	nta-m16533-3p	nta-miRX36a	4.79604	6.22791	0.376905	0.117536	0.535108
	nta-m1658-5p	nta-miRX87c	0.545026	0.280978	-0.955871	0.774242	0.999276
	nta-m16678-3p	nta-miRX38b	0.819956	1.12956	0.462138	0.466369	0.999276
	nta-m16766-3p	nta-miRX41a	1.33624	1.21773	-0.133992	0.791377	0.999276
	nta-m16768-3p	nta-miRX43a	2.88486	1.80294	-0.678151	0.733496	0.999276
	nta-m16768-5p	nta-miRX42b	5.44482	5.51771	0.0191842	0.393665	0.999276
	nta-m16886-3p	nta-miRX46b	35.1423	21.9923	-0.676209	0.246127	0.787338
	nta-m16886-5p	nta-miRX45a	10.662	6.88441	-0.631071	0.586454	0.999276
	nta-m16912-5p	nta-miRX47a	0.269188	0.504677	0.906747	0.494657	0.999276
	nta-m16929-3p	nta-miRX48a	0.211888	0.195502	-0.11612	0.910424	0.999417
	nta-m16957-5p	nta-miRX50a	0.222473	0.193679	-0.199967	0.93527	0.999417
	nta-miR6156		3.02824	3.45457	0.190029	0.359158	0.946917
	nta-m17013-3p	nta-miRX51c	0.991115	1.72619	0.800466	0.237344	0.783953
	nta-m17084-5p	nta-miRX52a	0.37224	0.608346	0.708658	0.510405	0.999276
	nta-m17104-3p	nta-miRX53a	1.09723	0.937077	-0.227625	0.876109	0.999276
	nta-m17194-3p	nta-miRX54a	68.7506	66.1838	-0.0548928	0.0434025	0.247545
	nta-m17194-5p	nta-miR6144-1	80.3795	57.8959	-0.473367	0.661879	0.999276
	nta-m17208-3p	nta-miR156-34	0.930247	2.62486	1.49655	0.0407361	0.23787
	nta-m17208-5p	nta-miR156-12	151.625	167.017	0.139482	0.0030904	0.0322519
	nta-m17233-5p	nta-miRX55a	7.48458	6.37042	-0.232532	0.692169	0.999276
	nta-m17255-3p	nta-miR156-27	0.945654	2.5982	1.45813	0.0447081	0.253518
	nta-m17255-5p	nta-miR156-13	151.625	167.017	0.139482	0.0030904	0.0322519
	nta-m17259-5p	nta-miRX56a	0.349017	0.436993	0.324314	0.696319	0.999276
	nta-m17275-5p	nta-miRX25g	28.6427	16.6572	-0.78202	0.143842	0.600464
	nta-m17288-5p	nta-miRX57a	0.225317	0.135884	-0.729582	0.91051	0.999417
	nta-m17350-5p	nta-miRX58a	0.596392	0.60592	0.0228671	0.77571	0.999276
	nta-m17381-3p	nta-miRX59a	0.724271	0.883088	0.286027	0.596627	0.999276
	nta-m17400-3p	nta-miRX61a	17.4256	13.9418	-0.321784	0.766808	0.999276
	nta-m17400-5p	nta-miR6149-2	2924.99	3022.66	0.0473886	0.000219368	0.0035698
	nta-m17402-5p	nta-miRX62a	0.808653	1.41753	0.809788	0.281305	0.831919
	nta-m17426-5p	nta-miRX63a	26.1301	23.7659	-0.136822	0.247197	0.787338
	nta-m17479-5p	nta-miRX64b	1.74241	1.97911	0.183768	0.491749	0.999276
	nta-m17482-3p	nta-miRX65a	0.276683	0.291983	0.0776491	0.825273	0.999276
	nta-m17487-3p	nta-miR6145-3	7.50927	11.0219	0.553623	0.0132808	0.111355
	nta-m17487-5p	nta-miR6145-5	315.978	337.916	0.0968425	0.00857142	0.0771427
	nta-m17498-5p	nta-miRX66a	0.881681	0.552319	-0.674755	0.852482	0.999276
	nta-m17527-3p	nta-miRX67a	0.373898	0.256576	-0.54326	0.950347	0.999417
	nta-m17596-3p	nta-miR5303-2	5.00928	2.02228	-1.30862	0.179054	0.675727
	nta-m17596-5p	nta-miR5303-1	11.354	10.249	-0.14771	0.464769	0.999276
	nta-m17661-5p	nta-miR10111-6	0.423852	0.447118	0.077093	0.784925	0.999276
	nta-m1770-5p	nta-miRX68a	82.7633	167.506	1.01715	3.78222e-07	5.30051e-05
	nta-m17722-3p	nta-miRX69a	2.80453	3.39444	0.275415	0.30601	0.86016
	nta-m17738-5p	nta-miRX24c	0.552073	0.532878	-0.0510556	0.822485	0.999276
	nta-m17752-3p	nta-miR156-21	4.73002	3.42956	-0.463824	0.928208	0.999417
	nta-m17752-5p	nta-miR156-2	204.616	297.266	0.538835	7.48055e-05	0.00236013
	nta-m1789-5p	nta-miRX29k	7.98344	6.74947	-0.242236	0.699543	0.999276
	nta-m17906-3p	nta-miR403-1	199.038	242.56	0.285296	9.43293e-05	0.00264391
	nta-m17906-5p	nta-miRX11b	31.0603	25.0265	-0.311616	0.658462	0.999276
	nta-m17973-5p	nta-miRX70a	0.483032	0.202372	-1.25511	0.691963	0.999276
	nta-m18008-5p	nta-miRX71a	10.3013	7.86839	-0.388683	0.955597	0.999417
	nta-m18043-3p	nta-miRX72a	8.60369	6.01413	-0.516599	0.810475	0.999276
	nta-m18226-5p	nta-miRX74a	0.546886	0.393711	-0.474103	0.970891	0.999417
	nta-m18349-3p	nta-miRX75a	2.02432	1.83188	-0.144112	0.754207	0.999276
	nta-m18354-3p	nta-miRX22b	0.196406	0.298454	0.60367	0.670775	0.999276
	nta-m18425-3p	nta-miRX77a	3.54542	3.54577	0.000143045	0.512112	0.999276
	nta-m18512-3p	nta-miRX79a	4.11724	3.11417	-0.402828	0.990026	0.999417
	nta-m18533-3p	nta-miRX80a	3.12739	1.87307	-0.739556	0.66643	0.999276
	nta-m1858-3p	nta-miRX81a	0.174348	0.197613	0.18071	0.828798	0.999276
	nta-m18620-5p	nta-miRX82a	1.1637	0.828649	-0.489889	0.947153	0.999417
	nta-m18659-5p	nta-miRX83a	1.16926	1.33014	0.185976	0.571713	0.999276
	nta-m18721-5p	nta-miRX85a	1.45911	0.497606	-1.55201	0.377676	0.978773
	nta-m18723-3p	nta-miR396-1	7.56938	9.32543	0.300995	0.0796881	0.394582
	nta-m18846-3p	nta-miR170-1	243.963	233.045	-0.0660533	0.0336023	0.220947
	nta-m18936-5p	nta-miRX87f	0.279078	0.255262	-0.128692	0.901852	0.999276
	nta-m18942-5p	nta-miRX16g	7.61915	6.59547	-0.208154	0.648287	0.999276
	nta-m18948-5p	nta-miRX88a	0.170862	0.127645	-0.420693	0.997399	0.999417
	nta-m18949-3p	nta-miRX89a	0.558755	0.65898	0.238017	0.667869	0.999276
	nta-m19010-3p	nta-miRX90a	1.06724	0.894742	-0.254335	0.896025	0.999276
	nta-m19013-3p	nta-miRX91a	0.353347	0.305896	-0.208045	0.921706	0.999417
	nta-m19019-5p	nta-miRX92a	1.04105	0.546274	-0.930341	0.704238	0.999276
	nta-m19036-3p	nta-miRX93a	14.9529	10.8209	-0.466606	0.866195	0.999276
	nta-m19117-5p	nta-miRX94a	0.398725	0.174861	-1.18918	0.736995	0.999276
	nta-m19178-3p	nta-miRX96a	0.486743	0.351316	-0.47039	0.974126	0.999417
	nta-m19189-3p	nta-miRX97a	1.44813	1.48697	0.0381913	0.644841	0.999276
	nta-m1920-3p	nta-miRX98a	4.55131	8.06665	0.825688	0.00940995	0.0816917
	nta-m19248-3p	nta-miRX99a	0.662	0.775592	0.228467	0.645973	0.999276
	nta-m19309-3p	nta-miRX100a	1.63136	1.33421	-0.290084	0.901463	0.999276
	nta-m19323-5p	nta-miRX63b	26.1301	23.7659	-0.136822	0.247197	0.787338
	nta-m19328-3p	nta-miRX101a	2.78195	2.56766	-0.115644	0.683019	0.999276
	nta-m19328-5p	nta-miRX38a	4.53921	5.74599	0.340116	0.149324	0.605317
	nta-m19357-5p	nta-miRX103a	6.02084	7.10112	0.238083	0.158942	0.636416
	nta-m19372-3p	nta-miRX104a	2.86232	0.992414	-1.52817	0.22437	0.766925
	nta-m19373-5p	nta-miRX105b	2.88758	2.16255	-0.417129	0.993096	0.999417
	nta-m19379-5p	nta-miR156-14	151.625	167.017	0.139482	0.0030904	0.0322519
	nta-m19398-5p	nta-miRX29m	5.8558	5.56834	-0.07262	0.493869	0.999276
	nta-m19407-3p	nta-miRX106a	3.82976	2.67658	-0.516863	0.872575	0.999276
	nta-m19457-3p	nta-miRX107a	1.35308	0.821893	-0.719229	0.789476	0.999276
	nta-m19457-5p	nta-miR2111-1	11.1704	5.07673	-1.13771	0.0938266	0.444656
	nta-m1946-3p	nta-miRX109a	6.33659	6.43818	0.0229466	0.352949	0.946818
	nta-m1948-5p	nta-miRX110a	5.42789	7.59037	0.483779	0.0538406	0.287052
	nta-m1949-3p	nta-miRX111a	4.85862	5.37463	0.145618	0.285979	0.831919
	nta-m19494-5p	nta-miRX112b	5.47572	5.86751	0.0996988	0.302734	0.856799
	nta-m1949-5p	nta-miRX110d	5.42789	7.59037	0.483779	0.0538406	0.287052
	nta-m19499-5p	nta-miRX113a	0.572751	0.246451	-1.21661	0.678416	0.999276
	nta-m19570-3p	nta-miRX114b	0.965861	0.914983	-0.07807	0.784768	0.999276
	nta-m19611-5p	nta-miRX49e	0.424471	0.415492	-0.0308449	0.834806	0.999276
	nta-m1962-5p	nta-miRX115a	1.06822	1.39928	0.389472	0.45194	0.999276
	nta-m1965-3p	nta-miRX116a	1.81428	2.27954	0.329341	0.369846	0.967517
	nta-m1965-5p	nta-miR6161-4	5.91742	6.59715	0.156875	0.228665	0.776196
	nta-m19663-3p	nta-miRX28b	0.519109	0.589067	0.182396	0.708172	0.999276
	nta-m19663-5p	nta-miRX29i	15.3345	13.0805	-0.229368	0.563875	0.999276
	nta-m19681-3p	nta-miRX118a	6.86944	4.1683	-0.720734	0.54561	0.999276
	nta-m19681-5p	nta-miRX117a	4.47652	1.40745	-1.66929	0.0952282	0.449129
	nta-m19707-3p	nta-miR4376-4	0.180431	0.619261	1.7791	0.275921	0.831919
	nta-m19707-5p	nta-miR4376-2	4.56824	2.49413	-0.873102	0.474618	0.999276
	nta-m19717-3p	nta-miR479-4	112.949	64.7799	-0.802058	0.0144551	0.117194
	nta-m19717-5p	nta-miR479-2	17.1393	10.8946	-0.653696	0.448821	0.999276
	nta-m19765-3p	nta-miRX120a	0.913086	0.16605	-2.45913	0.286635	0.831919
	nta-m19765-5p	nta-miRX119a	4.30761	1.63459	-1.39796	0.177631	0.675727
	nta-m19770-3p	nta-miRX121a	4.30015	4.88794	0.184838	0.279146	0.831919
	nta-m19770-5p	nta-miR6145-6	125.034	113.271	-0.142544	0.084855	0.412093
	nta-m19773-5p	nta-miRX122a	43.7157	38.7085	-0.175501	0.201835	0.715842
	nta-m19867-5p	nta-miRX123a	1.15728	0.753922	-0.618247	0.865651	0.999276
	nta-m1991-3p	nta-miRX46e	35.1423	21.9923	-0.676209	0.246127	0.787338
	nta-m1991-5p	nta-miRX25j	29.4091	17.0796	-0.783987	0.136653	0.600464
	nta-m20014-5p	nta-miRX124a	9.74041	8.0989	-0.266257	0.715931	0.999276
	nta-m20050-3p	nta-miRX125a	5.33514	4.91328	-0.118839	0.576131	0.999276
	nta-m20051-3p	nta-miRX22a	0.196406	0.298454	0.60367	0.670775	0.999276
	nta-m20064-3p	nta-miRX46a	35.1423	21.9923	-0.676209	0.246127	0.787338
	nta-m20064-5p	nta-miRX25d	29.4091	17.0796	-0.783987	0.136653	0.600464
	nta-m20101-3p	nta-miRX124b	9.54235	8.04909	-0.245519	0.679263	0.999276
	nta-m20167-5p	nta-miRX126a	0.341029	0.33307	-0.034068	0.853049	0.999276
	nta-m20324-5p	nta-miRX128a	3.2103	3.41268	0.0881985	0.441466	0.999276
	nta-m2048-5p	nta-miRX129a	8.82751	9.45612	0.0992424	0.191127	0.691758
	nta-m20523-3p	nta-miRX130a	0.348525	0.256458	-0.442539	0.988252	0.999417
	nta-m20546-3p	nta-miRX131a	0.37857	0.49701	0.392714	0.65281	0.999276
	nta-m20589-3p	nta-miRX132a	2.3715	2.04782	-0.211707	0.802699	0.999276
	nta-m20702-5p	nta-miRX87e	0.279078	0.255262	-0.128692	0.901852	0.999276
	nta-m20720-5p	nta-miRX23d	0.102581	0.271626	1.40486	0.524716	0.999276
	nta-m20730-3p	nta-miRX39b	1.19135	1.10752	-0.105264	0.781667	0.999276
	nta-m20738-5p	nta-miRX134a	0.418633	0.0686266	-2.60885	0.450778	0.999276
	nta-m20757-3p	nta-miRX135a	201.72	119.331	-0.757382	0.0265006	0.18976
	nta-m20804-3p	nta-miRX136a	25.3271	15.3663	-0.720913	0.245614	0.787338
	nta-m20804-5p	nta-miR6145-7	68.6099	94.7858	0.466255	9.86648e-06	0.000806584
	nta-m20874-3p	nta-miRX137a	18.585	18.2614	-0.0253445	0.171358	0.665263
	nta-m20874-5p	nta-miR6146-1	440.858	510.038	0.210293	0.000127717	0.00267694
	nta-m20883-3p	nta-miRX138a	0.85198	1.2868	0.594895	0.380872	0.983252
	nta-m20883-5p	nta-miRX139a	8.9422	14.5204	0.699378	0.0014035	0.0176517
	nta-m2089-5p	nta-miRX140a	1.70381	1.28238	-0.409937	0.999417	0.999417
	nta-m20912-5p	nta-miRX23c	0.102581	0.271626	1.40486	0.524716	0.999276
	nta-m20927-5p	nta-miRX24d	0.552073	0.532878	-0.0510556	0.822485	0.999276
	nta-m20938-3p	nta-miRX141a	1.85086	1.67426	-0.144672	0.765152	0.999276
	nta-m21030-5p	nta-miRX142a	13.4759	13.2207	-0.0275761	0.235685	0.783953
	nta-m21044-3p	nta-miRX143a	0.706147	0.559054	-0.336982	0.960639	0.999417
	nta-m21094-5p	nta-miRX144a	0.208724	0.122342	-0.770679	0.903524	0.999276
	nta-m21095-5p	nta-miRX144b	0.208724	0.122342	-0.770679	0.903524	0.999276
	nta-m21107-3p	nta-miRX146a	3.89958	3.75288	-0.0553216	0.556041	0.999276
	nta-m21126-5p	nta-miRX147a	4.95079	3.78988	-0.385505	0.964737	0.999417
	nta-m21196-3p	nta-miRX149a	5.82568	6.29873	0.112635	0.274604	0.831919
	nta-m21198-5p	nta-miRX87d	1.04901	0.502909	-1.06065	0.64158	0.999276
	nta-m21229-3p	nta-miRX150a	8.39796	7.79831	-0.106878	0.464335	0.999276
	nta-m2124-3p	nta-miRX46j	35.1423	21.9923	-0.676209	0.246127	0.787338
	nta-m21277-5p	nta-miRX151d	0.555495	0.492559	-0.173477	0.884578	0.999276
	nta-m21434-5p	nta-miRX42a	2.77479	3.14659	0.181413	0.387689	0.995609
	nta-m21517-5p	nta-miRX152a	0.808729	0.68387	-0.241933	0.902057	0.999276
	nta-m21621-5p	nta-miRX153a	1.53912	1.11316	-0.467438	0.956255	0.999417
	nta-m21632-3p	nta-miRX28a	0.607865	0.69222	0.18748	0.682614	0.999276
	nta-m21632-5p	nta-miRX29g	16.8939	14.1359	-0.257142	0.609809	0.999276
	nta-m21636-3p	nta-miRX154a	0.211246	0.629015	1.57417	0.303359	0.856799
	nta-m21648-5p	nta-miRX155b	1.17703	0.412557	-1.51249	0.441083	0.999276
	nta-m21750-5p	nta-miRX29l	7.98344	6.74947	-0.242236	0.699543	0.999276
	nta-m21752-3p	nta-miRX46d	35.1423	21.9923	-0.676209	0.246127	0.787338
	nta-m21752-5p	nta-miRX25h	28.6427	16.6572	-0.78202	0.143842	0.600464
	nta-m21773-3p	nta-miRX156a	0.166436	0.335348	1.0107	0.554916	0.999276
	nta-m21773-5p	nta-miRX84a	1.02742	1.07122	0.0602329	0.682574	0.999276
	nta-m21849-5p	nta-miR6161-5	1.76386	1.6721	-0.0770688	0.711195	0.999276
	nta-m21875-5p	nta-miRX157a	0.273839	0.661517	1.27245	0.34695	0.942819
	nta-m21944-5p	nta-miRX90b	1.0519	0.987008	-0.0918686	0.785232	0.999276
	nta-m21981-5p	nta-miRX158a	2.62971	2.65946	0.0162283	0.55626	0.999276
	nta-m22052-5p	nta-miRX155a	1.17703	0.412557	-1.51249	0.441083	0.999276
	nta-m22100-3p	nta-miRX159b	1.03209	0.814849	-0.340964	0.955025	0.999417
	nta-m22199-5p	nta-miRX151a	0.555495	0.492559	-0.173477	0.884578	0.999276
	nta-m22286-3p	nta-miRX160b	3.16406	0.92385	-1.77605	0.135489	0.600464
	nta-m22329-3p	nta-miRX161a	4.11707	4.22594	0.0376542	0.43763	0.999276
	nta-m22335-5p	nta-miRX162a	0.608635	0.638568	0.0692635	0.747967	0.999276
	nta-m22394-5p	nta-miRX64a	1.74241	1.97911	0.183768	0.491749	0.999276
	nta-m22415-3p	nta-miR6025-1	219.787	222.181	0.015631	0.0150936	0.121367
	nta-m22416-3p	nta-miRX163a	428.938	365.294	-0.23171	0.150361	0.607013
	nta-m22419-5p	nta-miRX164a	0.574056	0.765866	0.415899	0.56708	0.999276
	nta-m22422-5p	nta-miRX165a	0.573072	0.258371	-1.14927	0.700426	0.999276
	nta-m22425-3p	nta-miR7972-7	215.89	135.538	-0.671594	0.0804449	0.394582
	nta-m22452-3p	nta-miRX166b	0.318404	0.592065	0.894898	0.462663	0.999276
	nta-m2250-3p	nta-miRX168a	15.4304	9.40712	-0.713954	0.375049	0.977713
	nta-m2250-5p	nta-miRX167a	1.02712	1.07465	0.0652595	0.679141	0.999276
	nta-m2251-3p	nta-miR7757-2	74.1826	48.2713	-0.619914	0.17225	0.665263
	nta-m2251-5p	nta-miRX169b	0.84968	0.808215	-0.0721801	0.794112	0.999276
	nta-m2252-3p	nta-miRX170a	72.8935	47.4087	-0.620639	0.174589	0.670321
	nta-m2252-5p	nta-miRX169a	0.84968	0.808215	-0.0721801	0.794112	0.999276
	nta-m22598-5p	nta-miR171-2	8.44406	10.8222	0.357981	0.0433841	0.247545
	nta-m22607-3p	nta-miR6161-6	3.38876	3.40451	0.00668907	0.514471	0.999276
	nta-m22639-5p	nta-miRX171a	0.473581	0.183526	-1.36762	0.663106	0.999276
	nta-m22659-3p	nta-miRX172a	5.31773	5.28653	-0.00849095	0.4326	0.999276
	nta-m22665-5p	nta-miRX173a	0.41487	0.428182	0.0455639	0.801733	0.999276
	nta-m22674-3p	nta-miRX174a	0.9283	0.739207	-0.328611	0.949679	0.999417
	nta-m22678-3p	nta-miRX175a	0.741293	0.693024	-0.0971373	0.822161	0.999276
	nta-m22688-3p	nta-miRX176a	5.08761	4.5396	-0.164423	0.647781	0.999276
	nta-m22726-5p	nta-miRX177a	0.62169	0.54756	-0.183179	0.883106	0.999276
	nta-m22890-3p	nta-miR6154-1	0.241046	0.58166	1.27087	0.378139	0.978773
	nta-m22890-5p	nta-miRX178a	1.74664	1.63451	-0.0957246	0.728847	0.999276
	nta-m22904-5p	nta-miRX151c	0.555495	0.492559	-0.173477	0.884578	0.999276
	nta-m22916-3p	nta-miRX179a	0.518371	0.319982	-0.695993	0.878038	0.999276
	nta-m22927-3p	nta-miRX180a	20.1599	22.1188	0.133788	0.0337839	0.220947
	nta-m22927-5p	nta-miR6146-3	441.54	510.685	0.209889	0.00012759	0.00267694
	nta-m2294-3p	nta-miRX49a	0.541123	0.663285	0.293671	0.643269	0.999276
	nta-m2298-5p	nta-miRX182a	0.327204	0.168216	-0.959874	0.822981	0.999276
	nta-m2302-5p	nta-miRX49d	1.21037	1.08391	-0.15921	0.819831	0.999276
	nta-m23028-3p	nta-miRX183a	0.481643	0.382335	-0.333128	0.965765	0.999417
	nta-m23138-5p	nta-miRX184a	0.0871738	0.657902	2.91591	0.155469	0.625062
	nta-m23185-3p	nta-miRX107b	1.35308	0.821893	-0.719229	0.789476	0.999276
	nta-m23185-5p	nta-miR2111-2	11.1704	5.07673	-1.13771	0.0938266	0.444656
	nta-m23216-3p	nta-miRX185a	0.850077	0.665854	-0.352388	0.965937	0.999417
	nta-m23216-5p	nta-miRX186a	60.7871	32.6892	-0.894951	0.00651719	0.0620715
	nta-m23248-5p	nta-miRX187a	1.93541	1.86789	-0.0512289	0.674597	0.999276
	nta-m23349-3p	nta-miRX188a	1.32341	1.64695	0.315533	0.453419	0.999276
	nta-m23366-3p	nta-miRX189c	3.27833	2.73189	-0.263061	0.829054	0.999276
	nta-m23367-3p	nta-miRX190b	7.73729	7.2706	-0.0897536	0.45672	0.999276
	nta-m23442-5p	nta-miRX191a	21.0892	16.0054	-0.397945	0.963312	0.999417
	nta-m23450-5p	nta-miRX192a	4.25482	3.93905	-0.111249	0.607995	0.999276
	nta-m23451-3p	nta-miRX193a	0.534794	0.304897	-0.810659	0.83054	0.999276
	nta-m23518-3p	nta-miR482-5	300.962	70.8527	-2.08669	5.94688e-09	2.81494e-06
	nta-m23518-5p	nta-miRX194a	42.9095	18.1551	-1.24092	0.008265	0.0750738
	nta-m23570-3p	nta-miRX195a	2.12584	3.69623	0.798021	0.0842889	0.41138
	nta-m23587-3p	nta-miRX196a	1.10581	1.23756	0.162395	0.598902	0.999276
	nta-m23611-3p	nta-miRX197a	1.05484	0.344727	-1.6135	0.434331	0.999276
	nta-m23617-3p	nta-miRX197b	1.05484	0.344727	-1.6135	0.434331	0.999276
	nta-m2366-5p	nta-miRX198a	3.2628	2.27094	-0.52282	0.875894	0.999276
	nta-m23698-5p	nta-miRX199a	0.432288	0.377974	-0.193703	0.907089	0.999417
	nta-m23708-3p	nta-miRX189a	3.27833	2.73189	-0.263061	0.829054	0.999276
	nta-m23729-5p	nta-miRX200a	3.89807	1.62044	-1.26638	0.255039	0.801902
	nta-m23944-5p	nta-miR6146-4	428.439	498.674	0.21901	0.000120898	0.00267694
	nta-m23947-5p	nta-miR6146-5	428.439	498.674	0.21901	0.000120898	0.00267694
	nta-m23981-3p	nta-miRX202b	1.85353	2.5247	0.445832	0.283937	0.831919
	nta-m24023-3p	nta-miRX203a	0.165024	0.707049	2.09913	0.205307	0.724483
	nta-m24063-5p	nta-miRX25e	28.6427	16.6572	-0.78202	0.143842	0.600464
	nta-m24201-3p	nta-miRX204a	0.570998	0.232937	-1.29355	0.654692	0.999276
	nta-m24223-5p	nta-miRX205a	0.152611	0.144695	-0.0768401	0.913213	0.999417
	nta-m24235-5p	nta-miRX23f	0.102581	0.271626	1.40486	0.524716	0.999276
	nta-m24351-5p	nta-miRX206a	1.07099	1.21529	0.182356	0.590849	0.999276
	nta-m24390-3p	nta-miRX208a	0.0731029	0.240035	1.71525	0.505758	0.999276
	nta-m2439-3p	nta-miRX207a	2.88644	4.0117	0.474924	0.164563	0.646358
	nta-m2439-5p	nta-miR6145-4	126.634	113.171	-0.162159	0.111012	0.516126
	nta-m24411-3p	nta-miRX209b	2.95477	2.47966	-0.252906	0.826267	0.999276
	nta-m24426-5p	nta-miR530-1	13.9462	3.33167	-2.06555	0.000309654	0.00479876
	nta-m24462-3p	nta-miRX210a	1.32238	1.21165	-0.126164	0.786409	0.999276
	nta-m24468-3p	nta-miR164-1	0.32095	0.192708	-0.73593	0.891303	0.999276
	nta-m24468-5p	nta-miRX211a	2.41875	1.16295	-1.05647	0.482167	0.999276
	nta-m24508-5p	nta-miRX213a	1.02964	0.955749	-0.10744	0.79817	0.999276
	nta-m24589-3p	nta-miR164-2	0.32095	0.192708	-0.73593	0.891303	0.999276
	nta-m24589-5p	nta-miRX211b	2.41875	1.16295	-1.05647	0.482167	0.999276
	nta-m2466-3p	nta-miRX215a	1.04047	0.636228	-0.709625	0.820241	0.999276
	nta-m24682-5p	nta-miRX216a	0.300248	0.635206	1.08107	0.399243	0.999276
	nta-m24722-3p	nta-miRX217a	0.279848	0.219366	-0.3513	0.980083	0.999417
	nta-m2476-3p	nta-miRX160a	1.2672	0.788483	-0.684496	0.817512	0.999276
	nta-m2476-5p	nta-miRX218a	0.742277	0.331701	-1.16207	0.656728	0.999276
	nta-m24773-3p	nta-miRX219a	0.783184	0.911823	0.219401	0.622899	0.999276
	nta-m24782-3p	nta-miRX220b	2.78022	2.1569	-0.366238	0.953173	0.999417
	nta-m24796-3p	nta-miRX221a	1.50433	2.10904	0.48746	0.307769	0.862632
	nta-m24796-5p	nta-miRX29b	7.98344	6.74947	-0.242236	0.699543	0.999276
	nta-m2482-3p	nta-miRX222b	0.590062	0.668134	0.17927	0.691555	0.999276
	nta-m2484-3p	nta-miRX223a	0.831128	0.96776	0.219577	0.612343	0.999276
	nta-m24856-5p	nta-miRX224a	0.68008	0.983434	0.532124	0.468009	0.999276
	nta-m24863-5p	nta-miRX226a	0.466855	0.715468	0.615913	0.506204	0.999276
	nta-m24875-3p	nta-miRX227a	1.37376	1.00993	-0.443883	0.975702	0.999417
	nta-m24914-3p	nta-miRX111e	6.05455	6.57815	0.119662	0.258405	0.802582
	nta-m24914-5p	nta-miRX110b	5.42789	7.59037	0.483779	0.0538406	0.287052
	nta-m24919-5p	nta-miRX29n	16.8939	14.1359	-0.257142	0.609809	0.999276
	nta-m24950-3p	nta-miR398-1	10.0165	7.04444	-0.507826	0.812108	0.999276
	nta-m24950-5p	nta-miRX228a	2.32912	2.06113	-0.176347	0.769138	0.999276
	nta-m24970-3p	nta-miRX229a	1.3796	1.6614	0.268151	0.478073	0.999276
	nta-m2502-3p	nta-miRX155c	1.17703	0.412557	-1.51249	0.441083	0.999276
	nta-m25029-3p	nta-miRX190a	7.73729	7.2706	-0.0897536	0.45672	0.999276
	nta-m25041-5p	nta-miRX231a	4.64967	4.92904	0.0841757	0.358514	0.946917
	nta-m25093-3p	nta-miRX232a	3.42222	2.03641	-0.748904	0.643405	0.999276
	nta-m25130-5p	nta-miRX233a	0.331952	0.260908	-0.347429	0.976878	0.999417
	nta-m25182-5p	nta-miRX234a	1.1802	0.631749	-0.901606	0.701108	0.999276
	nta-m25213-5p	nta-miRX235a	1.19331	0.653507	-0.868691	0.717181	0.999276
	nta-m25227-3p	nta-miRX222a	0.513795	0.591268	0.202621	0.699121	0.999276
	nta-m25262-3p	nta-miRX236b	0.587294	0.366654	-0.679662	0.877256	0.999276
	nta-m25273-3p	nta-miRX189b	3.27833	2.73189	-0.263061	0.829054	0.999276
	nta-m25286-5p	nta-miRX237a	0.218988	0.32115	0.5524	0.672864	0.999276
	nta-m25344-5p	nta-miRX71b	19.8324	15.6395	-0.342666	0.822733	0.999276
	nta-m25468-5p	nta-miRX24a	0.552073	0.532878	-0.0510556	0.822485	0.999276
	nta-m2549-3p	nta-miRX46k	26.5649	15.7792	-0.751494	0.193916	0.696818
	nta-m25539-3p	nta-miRX220a	2.78022	2.1569	-0.366238	0.953173	0.999417
	nta-m25554-5p	nta-miRX238a	0.757085	0.783404	0.049301	0.732183	0.999276
	nta-m25576-5p	nta-miRX239a	3.9875	4.12929	0.0504104	0.431021	0.999276
	nta-m2559-5p	nta-miRX17d	4.15047	2.91217	-0.511184	0.874295	0.999276
	nta-m25641-5p	nta-miRX240a	0.558926	0.500316	-0.159818	0.877307	0.999276
	nta-m25645-3p	nta-miRX241a	0.644026	1.50315	1.2228	0.165378	0.646358
	nta-m25655-3p	nta-miRX242a	0.513795	0.581317	0.178134	0.711808	0.999276
	nta-m25719-5p	nta-miRX243a	0.239142	0.140335	-0.768999	0.897218	0.999276
	nta-m2577-3p	nta-miR156-22	5.33082	3.79094	-0.491803	0.884521	0.999276
	nta-m2577-5p	nta-miR10111-7	205.544	297.835	0.535064	7.93928e-05	0.00236013
	nta-m25819-5p	nta-miRX244a	0.40854	0.337257	-0.276628	0.944955	0.999417
	nta-m25918-3p	nta-miRX245c	83.5568	112.554	0.429793	0.000128253	0.00267694
	nta-m25918-5p	nta-miR6020-5	216.22	227.989	0.0764637	0.00808995	0.0750738
	nta-m25919-3p	nta-miRX246a	9.78424	10.6694	0.124943	0.14639	0.600618
	nta-m25919-5p	nta-miR6019-3	86.5524	100.094	0.209707	0.000488049	0.00655857
	nta-m25928-3p	nta-miRX245a	83.4385	112.425	0.430182	0.000125081	0.00267694
	nta-m25928-5p	nta-miR6020-4	216.176	227.76	0.0753043	0.00821444	0.0750738
	nta-m25952-5p	nta-miRX247a	1.94438	1.66682	-0.222213	0.830637	0.999276
	nta-m25956-3p	nta-miRX248a	1.1941	0.657981	-0.859805	0.721921	0.999276
	nta-m25974-5p	nta-miRX249a	8.68602	5.02454	-0.789704	0.411983	0.999276
	nta-m26095-3p	nta-miRX250a	0.668682	0.665052	-0.00785155	0.780435	0.999276
	nta-m26098-3p	nta-miRX251a	3.8332	3.40959	-0.168954	0.697328	0.999276
	nta-m26170-5p	nta-miRX171b	0.473581	0.183526	-1.36762	0.663106	0.999276
	nta-m26212-3p	nta-miRX253a	3.69443	3.51043	-0.0737031	0.588106	0.999276
	nta-m2621-3p	nta-miRX252a	1.5171	1.27551	-0.250243	0.872875	0.999276
	nta-m26237-3p	nta-miRX254a	0.910124	0.372755	-1.28784	0.574399	0.999276
	nta-m2637-3p	nta-miRX41b	1.33624	1.21773	-0.133992	0.791377	0.999276
	nta-m2637-5p	nta-miRX255a	14.3837	17.4125	0.275684	0.0203837	0.158702
	nta-m2644-5p	nta-miR477-1	10.411	1.29013	-3.01252	3.33194e-05	0.00192273
	nta-m2664-3p	nta-miRX256a	0.13854	0.0760684	-0.864929	0.902509	0.999276
	nta-m2775-5p	nta-miRX257a	6.93461	3.17234	-1.12827	0.191803	0.691758
	nta-m2830-3p	nta-miRX102a	0.439184	0.650887	0.567579	0.542501	0.999276
	nta-m2850-3p	nta-miRX258a	0.230386	0.463482	1.00846	0.488144	0.999276
	nta-m2899-3p	nta-miRX259a	0.298741	0.4811	0.68744	0.564444	0.999276
	nta-m2958-5p	nta-miRX260a	2.51932	4.6719	0.890974	0.0395611	0.234672
	nta-m2973-3p	nta-miRX261a	8.55123	3.4452	-1.31154	0.078346	0.394582
	nta-m2973-5p	nta-miR6151-3	47.2018	32.8285	-0.523892	0.548789	0.999276
	nta-m3009-5p	nta-miRX262a	0.841245	0.723925	-0.216685	0.884744	0.999276
	nta-m3037-5p	nta-miRX123b	1.15728	0.753922	-0.618247	0.865651	0.999276
	nta-m3058-3p	nta-miR827-1	8.2894	9.83813	0.247116	0.0932275	0.444656
	nta-m3067-5p	nta-miRX263a	0.813305	0.956817	0.234446	0.606915	0.999276
	nta-m3071-3p	nta-miRX264a	0.615285	0.840194	0.449467	0.535003	0.999276
	nta-m3110-3p	nta-miR156-37	3.0608	3.98933	0.382236	0.207643	0.724901
	nta-m3110-5p	nta-miR10111-8	0.423852	0.447118	0.077093	0.784925	0.999276
	nta-m3111-5p	nta-miR10111-9	205.544	297.835	0.535064	7.93928e-05	0.00236013
	nta-m3114-3p	nta-miR156-38	3.0608	3.98933	0.382236	0.207643	0.724901
	nta-m3114-5p	nta-miR10111-10	0.423852	0.447118	0.077093	0.784925	0.999276
	nta-m3115-3p	nta-miR156-3	204.616	297.266	0.538835	7.48055e-05	0.00236013
	nta-m3115-5p	nta-miRX265a	0.39541	0.39109	-0.0158456	0.833827	0.999276
	nta-m3116-3p	nta-miR156-4	204.616	297.266	0.538835	7.48055e-05	0.00236013
	nta-m3116-5p	nta-miR156-39	49.5815	39.3752	-0.332516	0.660691	0.999276
	nta-m3117-3p	nta-miR156-23	4.73002	3.42956	-0.463824	0.928208	0.999417
	nta-m3117-5p	nta-miR156-5	204.616	297.266	0.538835	7.48055e-05	0.00236013
	nta-m3155-3p	nta-miR156-29	0.917758	2.52997	1.46293	0.0472126	0.2602
	nta-m3155-5p	nta-miR156-15	151.625	167.017	0.139482	0.0030904	0.0322519
	nta-m3156-3p	nta-miR156-30	0.917758	2.52997	1.46293	0.0472126	0.2602
	nta-m3156-5p	nta-miR156-16	151.625	167.017	0.139482	0.0030904	0.0322519
	nta-m3157-3p	nta-miR156-31	0.917758	2.52997	1.46293	0.0472126	0.2602
	nta-m3157-5p	nta-miR156-17	144.907	157.832	0.123263	0.00386302	0.0378962
	nta-m3158-3p	nta-miR156-32	0.917758	2.52997	1.46293	0.0472126	0.2602
	nta-m3158-5p	nta-miR156-18	151.625	167.017	0.139482	0.0030904	0.0322519
	nta-m3159-5p	nta-miRX266a	1.87472	1.05172	-0.833927	0.67287	0.999276
	nta-m3216-5p	nta-miRX267a	3.60631	4.07623	0.176711	0.329003	0.904726
	nta-m3244-3p	nta-miRX189d	3.27833	2.73189	-0.263061	0.829054	0.999276
	nta-m3254-3p	nta-miRX268a	0.596392	0.486285	-0.294458	0.942531	0.999417
	nta-m3254-5p	nta-miRX268b	1.25649	0.62933	-0.997508	0.641755	0.999276
	nta-m3270-5p	nta-miRX269a	6.6205	6.39122	-0.0508484	0.436928	0.999276
	nta-m3303-3p	nta-miR156-35	0.930247	2.62486	1.49655	0.0407361	0.23787
	nta-m3330-5p	nta-miRX173b	0.41487	0.428182	0.0455639	0.801733	0.999276
	nta-m3331-3p	nta-miRX270a	0.593794	0.577383	-0.0404344	0.810324	0.999276
	nta-m3354-3p	nta-miRX271a	0.707655	0.605355	-0.225264	0.899041	0.999276
	nta-m3375-5p	nta-miRX272a	1.21994	0.732168	-0.736565	0.789533	0.999276
	nta-m3391-3p	nta-miRX112a	1.21534	1.24487	0.0346239	0.675476	0.999276
	nta-m3524-3p	nta-miRX274a	1.47351	1.02877	-0.518333	0.91968	0.999417
	nta-m3609-3p	nta-miRX275a	4.08694	4.86035	0.25004	0.236205	0.783953
	nta-m3736-5p	nta-miRX276a	7.06436	9.53954	0.433361	0.0397101	0.234672
	nta-m3823-3p	nta-miRX277b	6.59014	3.50659	-0.910241	0.356789	0.946818
	nta-m3830-3p	nta-miRX278a	9.22872	9.04095	-0.0296569	0.329243	0.904726
	nta-m3991-5p	nta-miRX279a	0.989877	1.08004	0.125762	0.643548	0.999276
	nta-m3995-3p	nta-miRX280a	0.994871	0.498576	-0.996695	0.679259	0.999276
	nta-m4021-5p	nta-miRX29a	16.8939	14.1359	-0.257142	0.609809	0.999276
	nta-m4037-3p	nta-miRX282a	13.2542	12.0918	-0.132428	0.402004	0.999276
	nta-m4170-5p	nta-miRX283a	0.500537	0.56686	0.179516	0.714679	0.999276
	nta-m4251-5p	nta-miRX285a	9.53321	9.39295	-0.0213845	0.310269	0.867163
	nta-m4257-5p	nta-miRX123c	1.15728	0.753922	-0.618247	0.865651	0.999276
	nta-m4262-3p	nta-miRX286b	0.386311	1.0986	1.50783	0.183799	0.675901
	nta-m4276-3p	nta-miRX46f	35.1423	21.9923	-0.676209	0.246127	0.787338
	nta-m4276-5p	nta-miRX25l	28.6427	16.6572	-0.78202	0.143842	0.600464
	nta-m4291-5p	nta-miRX287a	10.241	7.66048	-0.418852	0.983548	0.999417
	nta-m4324-3p	nta-miRX133f	47.8201	25.5239	-0.905768	0.0138139	0.113877
	nta-m4324-5p	nta-miR6151-4	46.8481	32.1725	-0.542165	0.489306	0.999276
	nta-m4363-5p	nta-miRX288a	0.345531	0.4202	0.282262	0.716354	0.999276
	nta-m4394-5p	nta-miRX289a	0.798786	1.67156	1.06531	0.174926	0.670321
	nta-m4483-5p	nta-miRX287b	10.241	7.66048	-0.418852	0.983548	0.999417
	nta-m4521-3p	nta-miR167-1	0.423381	0.445315	0.0728716	0.787016	0.999276
	nta-m4550-5p	nta-miRX42c	5.44482	5.51771	0.0191842	0.393665	0.999276
	nta-m4581-3p	nta-miRX290a	1.03432	0.954217	-0.116286	0.80381	0.999276
	nta-m4728-5p	nta-miRX124c	9.74041	8.0989	-0.266257	0.715931	0.999276
	nta-m4783-3p	nta-miRX291a	0.466759	0.774368	0.730341	0.450673	0.999276
	nta-m4827-5p	nta-miRX292a	1.88647	1.70096	-0.14934	0.7672	0.999276
	nta-m4855-3p	nta-miRX133e	42.9905	23.1858	-0.890779	0.0232129	0.171453
	nta-m4855-5p	nta-miR6151-5	50.7279	35.3929	-0.519319	0.550532	0.999276
	nta-m4879-5p	nta-miRX293a	0.333117	0.304218	-0.130924	0.893708	0.999276
	nta-m4881-5p	nta-miRX294a	0.478383	0.496438	0.053447	0.783552	0.999276
	nta-m5014-5p	nta-miRX295a	2.07712	2.06133	-0.0110043	0.62614	0.999276
	nta-m5042-5p	nta-miRX49b	0.729146	0.621171	-0.231218	0.900908	0.999276
	nta-m5047-3p	nta-miRX296a	6.26419	4.88767	-0.35798	0.916621	0.999417
	nta-m5120-5p	nta-miR530-2	13.9462	3.33167	-2.06555	0.000309654	0.00479876
	nta-m5162-3p	nta-miRX236c	0.587294	0.366654	-0.679662	0.877256	0.999276
	nta-m5235-3p	nta-miRX297a	0.207141	0.28939	0.4824	0.706927	0.999276
	nta-m5291-5p	nta-miRX298b	0.19307	0.127219	-0.601817	0.94911	0.999417
	nta-m5351-3p	nta-miRX299a	0.909878	0.628415	-0.533955	0.927909	0.999417
	nta-m5351-5p	nta-miRX249b	8.68602	5.02454	-0.789704	0.411983	0.999276
	nta-m5392-5p	nta-miRX241b	0.815133	1.61195	0.983695	0.202129	0.715842
	nta-m5394-3p	nta-miRX241d	0.644026	1.50315	1.2228	0.165378	0.646358
	nta-m5450-3p	nta-miRX300a	0.199079	0.0956834	-1.057	0.84009	0.999276
	nta-m5502-5p	nta-miR10111-11	0.423852	0.447118	0.077093	0.784925	0.999276
	nta-m5515-3p	nta-miRX22d	0.196406	0.298454	0.60367	0.670775	0.999276
	nta-m5563-5p	nta-miRX76a	0.824853	0.612364	-0.429749	0.98915	0.999417
	nta-m5626-5p	nta-miRX302a	12.6094	10.9122	-0.208558	0.558149	0.999276
	nta-m5652-5p	nta-miRX303a	1.19022	1.68915	0.505072	0.35343	0.946818
	nta-m5656-3p	nta-miRX304a	4.17873	3.68695	-0.180636	0.699767	0.999276
	nta-m5749-5p	nta-miRX305a	1.21072	1.56967	0.374596	0.433171	0.999276
	nta-m5823-3p	nta-miRX306a	0.53103	0.363146	-0.548243	0.93868	0.999417
	nta-m5868-3p	nta-miRX133a	50.3665	28.1949	-0.837029	0.0275782	0.194635
	nta-m5909-3p	nta-miRX307c	398.464	402.467	0.0144223	0.00915641	0.0802004
	nta-m5912-3p	nta-miRX307a	415.903	416.465	0.0019503	0.0114583	0.0977442
	nta-m5912-5p	nta-miRX308a	12.349	11.7634	-0.0700846	0.316608	0.882365
	nta-m5948-5p	nta-miRX23i	0.102581	0.271626	1.40486	0.524716	0.999276
	nta-m5949-5p	nta-miRX309a	1.38815	2.03248	0.55008	0.289131	0.834789
	nta-m6005-3p	nta-miRX312a	0.597633	0.457634	-0.385065	0.987529	0.999417
	nta-m6005-5p	nta-miRX311a	0.94697	0.58488	-0.695178	0.836127	0.999276
	nta-m6036-5p	nta-miRX275c	0.162105	0.326454	1.00995	0.56037	0.999276
	nta-m6045-5p	nta-miRX64c	1.74241	1.97911	0.183768	0.491749	0.999276
	nta-m6067-5p	nta-miRX313a	3.80561	3.02361	-0.331854	0.902379	0.999276
	nta-m6068-5p	nta-miRX313b	3.80561	3.02361	-0.331854	0.902379	0.999276
	nta-m6074-3p	nta-miRX314a	1.72579	1.14142	-0.596428	0.852741	0.999276
	nta-m6119-5p	nta-miRX114a	0.965861	0.914983	-0.07807	0.784768	0.999276
	nta-m6160-5p	nta-miRX315a	1.51392	1.00257	-0.594586	0.86329	0.999276
	nta-m6186-3p	nta-miR6161-1	3.66222	2.0716	-0.821973	0.5655	0.999276
	nta-m6197-3p	nta-miRX316a	0.797695	1.40495	0.816609	0.28131	0.831919
	nta-m6274-5p	nta-miRX23b	0.102581	0.271626	1.40486	0.524716	0.999276
	nta-m6302-5p	nta-miR10111-12	0.423852	0.447118	0.077093	0.784925	0.999276
	nta-m6307-3p	nta-miR156-24	4.73002	3.42956	-0.463824	0.928208	0.999417
	nta-m6307-5p	nta-miR156-6	204.616	297.266	0.538835	7.48055e-05	0.00236013
	nta-m6314-5p	nta-miRX317a	2.29863	1.54736	-0.570965	0.852665	0.999276
	nta-m6323-5p	nta-miRX318a	1.93903	2.01051	0.0522244	0.581321	0.999276
	nta-m6329-3p	nta-miRX108c	1.04206	1.41287	0.439192	0.425895	0.999276
	nta-m6379-3p	nta-miRX319b	1.11493	1.04003	-0.100329	0.785093	0.999276
	nta-m6379-5p	nta-miRX25b	28.6427	16.6572	-0.78202	0.143842	0.600464
	nta-m6386-5p	nta-miRX320a	0.481247	0.91401	0.925433	0.352775	0.946818
	nta-m6505-5p	nta-miRX322a	0.334946	0.100959	-1.73016	0.636033	0.999276
	nta-m6527-3p	nta-miRX323a	0.340141	0.361895	0.0894385	0.801639	0.999276
	nta-m6541-3p	nta-miRX324a	2.94579	1.37325	-1.10107	0.410784	0.999276
	nta-m6541-5p	nta-miRX325a	1.2656	0.850004	-0.574277	0.888211	0.999276
	nta-m6565-5p	nta-miRX29d	16.8939	14.1359	-0.257142	0.609809	0.999276
	nta-m6566-5p	nta-miRX29c	16.8939	14.1359	-0.257142	0.609809	0.999276
	nta-m6600-5p	nta-miRX326a	1.15995	1.70584	0.556424	0.328811	0.904726
	nta-m6601-3p	nta-miRX328a	1.20325	1.32786	0.142161	0.59795	0.999276
	nta-m6601-5p	nta-miRX327a	2.18981	1.93392	-0.17928	0.778804	0.999276
	nta-m6604-3p	nta-miRX41c	1.33624	1.21773	-0.133992	0.791377	0.999276
	nta-m6604-5p	nta-miRX255b	14.3837	17.4125	0.275684	0.0203837	0.158702
	nta-m6610-5p	nta-miRX329a	1.38046	0.754209	-0.872118	0.694858	0.999276
	nta-m6649-5p	nta-miRX23g	0.102581	0.271626	1.40486	0.524716	0.999276
	nta-m6674-3p	nta-miRX330a	1.3449	0.853113	-0.656693	0.830033	0.999276
	nta-m6690-3p	nta-miRX331c	0.754071	1.72984	1.19786	0.141169	0.600464
	nta-m6729-5p	nta-miRX14b	0.356191	0.26487	-0.427364	0.993758	0.999417
	nta-m6752-5p	nta-miRX332a	0.333363	0.253921	-0.392717	0.993481	0.999417
	nta-m6798-5p	nta-miRX333a	0.440446	0.495893	0.171066	0.735736	0.999276
	nta-m6822-3p	nta-miRX335a	6.89296	3.45477	-0.996533	0.276559	0.831919
	nta-m6822-5p	nta-miRX334a	11.8099	8.74467	-0.433525	0.950893	0.999417
	nta-m6864-3p	nta-miRX51b	0.991115	1.72619	0.800466	0.237344	0.783953
	nta-m6888-5p	nta-miRX336a	1.49667	2.24923	0.587677	0.24949	0.789544
	nta-m6912-5p	nta-miRX337a	0.79718	0.604294	-0.399655	0.993827	0.999417
	nta-m6915-3p	nta-miRX338a	1.37832	0.82737	-0.736302	0.776794	0.999276
	nta-m6921-3p	nta-miRX46g	33.6802	21.3227	-0.659512	0.277494	0.831919
	nta-m6921-5p	nta-miRX25a	28.6427	16.6572	-0.78202	0.143842	0.600464
	nta-m7053-5p	nta-miRX340a	2.19353	1.97372	-0.152333	0.752461	0.999276
	nta-m7105-3p	nta-miRX39c	1.19135	1.10752	-0.105264	0.781667	0.999276
	nta-m7237-3p	nta-miRX307b	415.903	416.465	0.0019503	0.0114583	0.0977442
	nta-m7237-5p	nta-miRX308b	12.4268	11.8132	-0.0730553	0.319588	0.888147
	nta-m7248-3p	nta-miRX341a	0.328787	0.428636	0.382601	0.679457	0.999276
	nta-m7259-5p	nta-miRX303b	1.19022	1.68915	0.505072	0.35343	0.946818
	nta-m7310-5p	nta-miRX83b	1.16926	1.33014	0.185976	0.571713	0.999276
	nta-m7451-5p	nta-miRX151b	0.555495	0.492559	-0.173477	0.884578	0.999276
	nta-m7466-5p	nta-miR5303-3	2.11644	1.28554	-0.719263	0.738417	0.999276
	nta-m7476-5p	nta-miRX343a	0.210306	0.306783	0.544728	0.681879	0.999276
	nta-m7487-5p	nta-miRX281c	0.829526	0.346096	-1.26111	0.601446	0.999276
	nta-m7643-3p	nta-miRX344a	0.511816	0.688203	0.427209	0.583033	0.999276
	nta-m7643-5p	nta-miRX345a	1.13578	1.34042	0.239003	0.54002	0.999276
	nta-m7662-3p	nta-miRX346a	1.87601	1.59101	-0.237722	0.847541	0.999276
	nta-m7662-5p	nta-miRX347a	1.9716	2.26528	0.200327	0.450858	0.999276
	nta-m7801-3p	nta-miR4376-5	0.180431	0.619261	1.7791	0.275921	0.831919
	nta-miR1446		92.2542	59.6103	-0.630054	0.477156	0.999276
	nta-miR168a		148.302	122.071	-0.280822	0.729146	0.999276
	nta-miR168b		148.302	122.071	-0.280822	0.729146	0.999276
	nta-miR168c		148.302	122.071	-0.280822	0.729146	0.999276
	nta-miR168d		148.264	122.048	-0.280714	0.728991	0.999276
	nta-miR168e		148.264	122.048	-0.280714	0.728991	0.999276
	nta-miR169a		6.10672	5.23809	-0.221357	0.703331	0.999276
	nta-miR169b		6.10672	5.23809	-0.221357	0.703331	0.999276
	nta-miR169c		6.10672	5.23809	-0.221357	0.703331	0.999276
	nta-miR169d		6.10672	5.23809	-0.221357	0.703331	0.999276
	nta-miR169e		6.10672	5.23809	-0.221357	0.703331	0.999276
	nta-miR169f		6.10672	5.23809	-0.221357	0.703331	0.999276
	nta-miR169g		6.10672	5.23809	-0.221357	0.703331	0.999276
	nta-miR169h		6.10672	5.23809	-0.221357	0.703331	0.999276
	nta-miR169i		6.10672	5.23809	-0.221357	0.703331	0.999276
	nta-miR169j		6.10672	5.23809	-0.221357	0.703331	0.999276
	nta-miR169k		6.10672	5.23809	-0.221357	0.703331	0.999276
	nta-miR169l		6.10672	5.23809	-0.221357	0.703331	0.999276
	nta-miR169m		6.10672	5.23809	-0.221357	0.703331	0.999276
	nta-miR169o		6.10672	5.23809	-0.221357	0.703331	0.999276
	nta-miR169p		6.10672	5.23809	-0.221357	0.703331	0.999276
	nta-miR169q		6.09424	5.16989	-0.237311	0.728316	0.999276
	nta-miR169r		6.09424	5.16989	-0.237311	0.728316	0.999276
	nta-miR169s		6.09424	5.16989	-0.237311	0.728316	0.999276
	nta-miR169t		6.3813	5.51479	-0.210544	0.680089	0.999276
	nta-miR171a		1.62286	1.69505	0.0627908	0.605153	0.999276
	nta-miR395a		2.75987	3.01376	0.126966	0.438591	0.999276
	nta-miR395b		2.75987	3.01376	0.126966	0.438591	0.999276
	nta-miR395c		2.75987	3.01376	0.126966	0.438591	0.999276
	nta-miR397		12.7156	8.07035	-0.655892	0.510546	0.999276
	nta-miR5303a		19.314	16.1829	-0.255172	0.580346	0.999276
	nta-miR5303b		19.314	16.1829	-0.255172	0.580346	0.999276
	nta-miR6021		455.986	351.661	-0.374807	0.498187	0.999276
	nta-miR6148a		19.2211	16.4396	-0.225514	0.50906	0.999276
	nta-miR6150		4.07942	3.42209	-0.253485	0.797233	0.999276
	nta-miR6151a		62.0596	45.4132	-0.450543	0.814791	0.999276
	nta-miR6151b		62.0596	45.4132	-0.450543	0.814791	0.999276
	nta-miR6151c		62.0596	45.4132	-0.450543	0.814791	0.999276
	nta-miR6151d		62.0596	45.4132	-0.450543	0.814791	0.999276
	nta-miR6151e		62.0596	45.4132	-0.450543	0.814791	0.999276
	nta-miR6151f		69.3069	50.7124	-0.450662	0.818155	0.999276
	nta-miR6151g		72.9898	53.9428	-0.436264	0.873475	0.999276
	nta-miR6151h		72.9898	53.9428	-0.436264	0.873475	0.999276
	nta-miR6154a		0.703474	0.781838	0.152371	0.680755	0.999276
	nta-miR6157		33.6025	22.3687	-0.587091	0.435848	0.999276
	nta-miR6160		18.6822	14.7624	-0.339741	0.807067	0.999276
	nta-miR6161a		47.314	38.817	-0.285581	0.488773	0.999276
	nta-miR6161b		47.314	38.817	-0.285581	0.488773	0.999276
	nta-miRX20		0.168189	0.0288246	-2.54471	0.638858	0.999276
	nta-miRX27		2.37674	2.23095	-0.0913233	0.681541	0.999276
	nta-m7801-5p	nta-miR4376-3	4.56824	2.49413	-0.873102	0.474618	0.999276
	nta-m7904-5p	nta-miRX347b	1.9716	2.26528	0.200327	0.450858	0.999276
	nta-m7909-3p	nta-miRX236a	0.587294	0.366654	-0.679662	0.877256	0.999276
	nta-m7917-3p	nta-miRX108b	1.04206	1.41287	0.439192	0.425895	0.999276
	nta-m7946-3p	nta-miR171-1	243.945	233.082	-0.065718	0.0335003	0.220947
	nta-m7968-5p	nta-miR166-1	3.7264	3.74753	0.00815795	0.492596	0.999276
	nta-m8027-3p	nta-miRX348a	2.06883	2.32506	0.168452	0.466713	0.999276
	nta-m8056-5p	nta-miRX349a	4.61844	6.6046	0.516064	0.0637998	0.331444
	nta-m8074-5p	nta-miRX350a	4.49435	4.10474	-0.130822	0.62345	0.999276
	nta-m8126-3p	nta-miRX133c	42.9905	23.1858	-0.890779	0.0232129	0.171453
	nta-m8126-5p	nta-miR6151-6	50.7279	35.3929	-0.519319	0.550532	0.999276
	nta-m8141-3p	nta-miRX352a	11.8527	11.8453	-0.000897159	0.231946	0.781921
	nta-m8141-5p	nta-miRX353a	1.48112	0.951989	-0.637674	0.834782	0.999276
	nta-m8148-3p	nta-miRX354a	0.495543	0.426189	-0.217518	0.911806	0.999417
	nta-m8180-3p	nta-miR7972-8	215.89	135.538	-0.671594	0.0804449	0.394582
	nta-m8180-5p	nta-miRX20f	20.3518	22.6294	0.153042	0.0266998	0.189801
	nta-m8210-3p	nta-miRX356a	10.4922	7.55163	-0.47446	0.872312	0.999276
	nta-m8269-5p	nta-miRX358a	0.402413	0.507016	0.333356	0.670881	0.999276
	nta-m8320-3p	nta-miR5303-4	3.25937	1.83587	-0.82813	0.58255	0.999276
	nta-m8320-5p	nta-miRX359a	2.29304	1.43514	-0.676064	0.763187	0.999276
	nta-m8378-5p	nta-miRX360a	0.59822	0.724272	0.275855	0.636139	0.999276
	nta-m8392-3p	nta-miRX361a	0.993138	1.14027	0.19931	0.593245	0.999276
	nta-m8394-3p	nta-miRX361b	0.993138	1.14027	0.19931	0.593245	0.999276
	nta-m8397-5p	nta-miRX362a	0.127634	0.187062	0.551509	0.747462	0.999276
	nta-m8434-3p	nta-miR156-25	5.50192	3.90546	-0.494442	0.878967	0.999276
	nta-m8434-5p	nta-miR156-36	194.6	289.63	0.573699	5.7643e-05	0.00236013
	nta-m8557-3p	nta-miRX363a	0.418463	0.774424	0.888025	0.402861	0.999276
	nta-m8616-5p	nta-miR156-19	151.625	167.017	0.139482	0.0030904	0.0322519
	nta-m8621-5p	nta-miRX171c	0.473581	0.183526	-1.36762	0.663106	0.999276
	nta-m8664-5p	nta-miRX275b	0.162105	0.326454	1.00995	0.56037	0.999276
	nta-m8681-3p	nta-miRX364a	6.7279	10.9383	0.701155	0.00550769	0.052971
	nta-m8681-5p	nta-miRX365a	3.92805	3.47761	-0.175719	0.702296	0.999276
	nta-m8706-3p	nta-miRX366a	0.248466	0.647233	1.38124	0.330608	0.905941
	nta-m8715-3p	nta-miRX331b	0.873075	0.957836	0.133674	0.658757	0.999276
	nta-m8749-3p	nta-miRX331a	0.873075	0.957836	0.133674	0.658757	0.999276
	nta-m8766-5p	nta-miRX368a	0.889617	1.57822	0.82704	0.250304	0.789544
	nta-m8828-3p	nta-miRX369a	32.3636	13.9862	-1.21037	0.00196077	0.0240439
	nta-m8828-5p	nta-miRX302b	12.6469	10.9236	-0.211335	0.563188	0.999276
	nta-m8843-5p	nta-miRX370a	0.281902	0.227807	-0.307382	0.964947	0.999417
	nta-m8896-5p	nta-miRX371a	1.86609	3.11929	0.741196	0.12712	0.569429
	nta-m8932-3p	nta-miRX372a	0.404959	0.265269	-0.61032	0.923205	0.999417
	nta-m8948-5p	nta-miRX279b	0.0731029	0.323119	2.14407	0.386916	0.995609
	nta-m8964-5p	nta-miRX373a	0.252273	0.144695	-0.801971	0.885485	0.999276
	nta-m9030-5p	nta-miRX29j	3.37542	3.2523	-0.0536067	0.58194	0.999276
	nta-m9031-3p	nta-miRX202a	1.85353	2.5247	0.445832	0.283937	0.831919
	nta-m9062-3p	nta-miRX374a	2.31992	2.62152	0.176333	0.43401	0.999276
	nta-m9129-3p	nta-miRX375a	0.163517	0.228177	0.480718	0.738888	0.999276
	nta-m9205-5p	nta-miRX24b	0.552073	0.532878	-0.0510556	0.822485	0.999276
	nta-m9242-5p	nta-miRX376a	0.728206	0.859927	0.239868	0.623146	0.999276
	nta-m9403-5p	nta-miRX368b	0.889617	1.57822	0.82704	0.250304	0.789544
	nta-m9428-5p	nta-miRX377c	1.11964	2.9348	1.39023	0.0376174	0.226397
	nta-m9429-5p	nta-miRX377b	1.11964	2.9348	1.39023	0.0376174	0.226397
	nta-m9455-5p	nta-miRX241e	0.815133	1.61195	0.983695	0.202129	0.715842
	nta-m9458-3p	nta-miRX241c	0.644026	1.50315	1.2228	0.165378	0.646358
	nta-m9526-3p	nta-miRX111c	4.85862	5.37463	0.145618	0.285979	0.831919
	nta-m9526-5p	nta-miRX378a	68.8615	77.9287	0.178457	0.00213824	0.0258965
	nta-m9527-3p	nta-miRX379a	0.365193	0.481211	0.398009	0.656188	0.999276
	nta-m9593-5p	nta-miRX380a	0.48731	0.201946	-1.27087	0.686051	0.999276
	nta-m9601-3p	nta-miRX381a	0.235208	0.189228	-0.31381	0.970007	0.999417
	nta-m9628-3p	nta-miR827-2	8.2894	9.83813	0.247116	0.0932275	0.444656
	nta-m9636-3p	nta-miRX382a	0.526977	0.202344	-1.38093	0.642071	0.999276
	nta-m9658-3p	nta-miRX383a	0.659754	1.34232	1.02472	0.233995	0.783445
	nta-m9658-5p	nta-miRX384b	0.1994	0.0913785	-1.12574	0.82536	0.999276
	nta-m9663-3p	nta-miRX383b	0.659754	1.34232	1.02472	0.233995	0.783445
	nta-m9663-5p	nta-miRX384a	0.1994	0.0913785	-1.12574	0.82536	0.999276
	nta-m9731-3p	nta-miRX385a	1.58924	1.64247	0.0475292	0.621476	0.999276
	nta-m9731-5p	nta-miR6145-2	44.3143	52.7574	0.2516	0.000435439	0.00610237
	nta-m9742-3p	nta-miRX133b	51.1593	28.9085	-0.823505	0.0311341	0.21649
	nta-m9743-3p	nta-miRX54b	68.7506	66.1838	-0.0548928	0.0434025	0.247545
	nta-m9743-5p	nta-miR6144-2	80.3795	57.8959	-0.473367	0.661879	0.999276
	nta-m9782-3p	nta-miRX387a	4.45117	3.22096	-0.466696	0.926637	0.999417
	nta-m9782-5p	nta-miRX388a	1.60239	2.49463	0.638596	0.206239	0.724901
	nta-m9852-5p	nta-miRX389a	0.460108	0.493446	0.100919	0.764542	0.999276
	nta-m9860-3p	nta-miR156-26	4.73002	3.42956	-0.463824	0.928208	0.999417
	nta-m9860-5p	nta-miR156-7	204.616	297.266	0.538835	7.48055e-05	0.00236013
	nta-m9889-3p	nta-miRX277a	6.59014	3.50659	-0.910241	0.356789	0.946818
	nta-m9893-3p	nta-miRX390a	0.369865	0.592863	0.680697	0.524467	0.999276
	nta-m9893-5p	nta-miR169-1	1.5105	2.00706	0.410054	0.357108	0.946818
	nta-m9895-3p	nta-miRX391a	1.45809	1.55133	0.0894268	0.602968	0.999276
	nta-m9895-5p	nta-miRX392a	1.4054	0.991763	-0.502914	0.932568	0.999417
	nta-m9920-3p	nta-miRX393a	0.141629	0.524094	1.88771	0.301347	0.856799
	nta-m9938-5p	nta-miRX394a	1.61284	1.16152	-0.473592	0.95043	0.999417
	nta-m9940-5p	nta-miRX298a	0.19307	0.127219	-0.601817	0.94911	0.999417
	nta-miR164a		318.681	238.36	-0.418966	0.958697	0.999417
	nta-miR164b		318.681	238.36	-0.418966	0.958697	0.999417
	nta-miR164c		316.685	236.984	-0.418255	0.959053	0.999417
	nta-miR399a		0.469924	0.349548	-0.426935	0.993013	0.999417
	nta-miR399b		0.469924	0.349548	-0.426935	0.993013	0.999417
	nta-miR399c		0.469924	0.349548	-0.426935	0.993013	0.999417
	nta-miR399d		0.469924	0.349548	-0.426935	0.993013	0.999417
	nta-miR399e		0.469924	0.349548	-0.426935	0.993013	0.999417
	nta-miR399f		0.469924	0.349548	-0.426935	0.993013	0.999417
	nta-miR399g		0.469924	0.349548	-0.426935	0.993013	0.999417
	nta-miR6155		118.624	86.556	-0.454692	0.969551	0.999417
