# Supplementary material for: A transcriptomic profile of topping responsive non-coding RNAs in tobacco roots (Nicotiana tabacum)
Source: BMC Genomics. 2019 Nov 14;20:856. doi: 10.1186/s12864-019-6236-6 (PMC6854694; doi:10.1186/s12864-019-6236-6)
Supplement: Supplementary file 10 — Additional file 10: Table S6. Summary of expression changes of lncRNAs between topping treatment (TT) and control (CK) group. [file 12864_2019_6236_MOESM10_ESM.xls]

## Sheet: Sheet1
	Table S6 Summary of expression changes of lncRNAs between topping treatment (TT) and control (CK) group
	lncRNA	Type	gene_id	CK (FPKM)	TT (FPKM)	Log2FC	P-value	Q-value
	TCONS_00000328	poly(A) RNA-seq	-	0	0	0	1	1
	TCONS_00000349	poly(A) RNA-seq	gene_82	0.206124	0.284516	0.464995	1	1
	TCONS_00000390	poly(A) RNA-seq	-	0	0.0165879	0.871367	1	1
	TCONS_00000420	poly(A) RNA-seq	-	0	0	0	1	1
	TCONS_00000421	poly(A) RNA-seq	-	0	0	0	1	1
	TCONS_00000429	poly(A) RNA-seq	-	0	0	0	1	1
	TCONS_00000435	poly(A) RNA-seq	-	0	0	0	1	1
	TCONS_00000752	poly(A) RNA-seq	-	0	0	0	1	1
	TCONS_00000797	poly(A) RNA-seq	-	0	0	0	1	1
	TCONS_00001111	poly(A) RNA-seq	-	0.0255082	0.105417	2.04708	1	1
	TCONS_00001112	poly(A) RNA-seq	-	0	0.863263	5.46477	1	1
	TCONS_00001314	poly(A) RNA-seq	-	0	0	0	1	1
	TCONS_00001315	poly(A) RNA-seq	-	0	0	0	1	1
	TCONS_00001397	poly(A) RNA-seq	-	0.00291598	0.00988406	1.76112	1	1
	TCONS_00001398	poly(A) RNA-seq	-	0.00296503	0.0053089	0.840364	1	1
	TCONS_00001571	poly(A) RNA-seq	-	0	0	0	1	1
	TCONS_00001850	poly(A) RNA-seq	-	0	0.0624908	0.272982	1	1
	TCONS_00001978	poly(A) RNA-seq	gene_431	0.38916	0.177746	-1.13054	0.1015	0.512624
	TCONS_00002035	poly(A) RNA-seq	-	0.267557	0	-0.919803	1	1
	TCONS_00002158	poly(A) RNA-seq	gene_478	0.410306	0.423263	0.044854	0.8968	0.960916
	TCONS_00002221	poly(A) RNA-seq	gene_499	0.341868	0.561741	0.716465	0.2793	0.638915
	TCONS_00002261	poly(A) RNA-seq	gene_510	0.0890709	0.277773	1.64088	1	1
	TCONS_00002293	poly(A) RNA-seq	-	0	0	0	1	1
	TCONS_00002294	poly(A) RNA-seq	-	0	0	0	1	1
	TCONS_00002480	poly(A) RNA-seq	gene_553	0.408533	0.599621	0.553601	0.1469	0.559653
	TCONS_00002757	poly(A) RNA-seq	-	3.30466	4.50481	0.446964	0.00475	0.083455
	TCONS_00002830	poly(A) RNA-seq	-	0	0	0	1	1
	TCONS_00002831	poly(A) RNA-seq	-	0.00400903	0	-0.0191517	1	1
	TCONS_00002969	poly(A) RNA-seq	-	0	0	0	1	1
	TCONS_00002970	poly(A) RNA-seq	-	0.267545	0.362993	0.440162	0.38545	0.709768
	TCONS_00003111	poly(A) RNA-seq	gene_697	0.630082	0	-1.6324	0.1356	0.547942
	TCONS_00003286	poly(A) RNA-seq	gene_718	0.0293872	9.9275e-06	-11.5315	1	1
	TCONS_00003595	poly(A) RNA-seq	gene_800	9.42162	8.32201	-0.179042	0.59825	0.8312
	TCONS_00003754	poly(A) RNA-seq	-	0.391638	0.559861	0.515548	0.2159	0.616335
	TCONS_00003829	poly(A) RNA-seq	-	0	0	0	1	1
	TCONS_00003830	poly(A) RNA-seq	-	0	0	0	1	1
	TCONS_00003944	poly(A) RNA-seq	-	0	0	0	1	1
	TCONS_00003978	poly(A) RNA-seq	-	0	0	0	1	1
	TCONS_00004014	poly(A) RNA-seq	-	0.959271	1.89461	0.981891	0.6627	0.863416
	TCONS_00004087	poly(A) RNA-seq	-	11.7327	6.10057	-0.94352	0.01235	0.159885
	TCONS_00004160	poly(A) RNA-seq	gene_942	0.356214	0.37042	0.0564195	0.89015	0.958353
	TCONS_00004346	poly(A) RNA-seq	-	0	0	0	1	1
	TCONS_00004466	poly(A) RNA-seq	gene_999	0	0	0	1	1
	TCONS_00004513	poly(A) RNA-seq	-	0	0	0	1	1
	TCONS_00004514	poly(A) RNA-seq	-	0	0	0	1	1
	TCONS_00004830	poly(A) RNA-seq	gene_1067	1.1502	1.30799	0.185465	0.86985	0.95133
	TCONS_00005012	poly(A) RNA-seq	-	0	0	0	1	1
	TCONS_00005119	poly(A) RNA-seq	-	0	0	0	1	1
	TCONS_00005323	poly(A) RNA-seq	gene_1171	0.434655	0.154897	-1.48856	0.3107	0.662502
	TCONS_00005362	poly(A) RNA-seq	-	0	0	0	1	1
	TCONS_00005364	poly(A) RNA-seq	-	0	0	0	1	1
	TCONS_00005437	poly(A) RNA-seq	-	0	0	0	1	1
	TCONS_00005438	poly(A) RNA-seq	-	0	0	0	1	1
	TCONS_00005541	poly(A) RNA-seq	-	0.143031	0.0669827	-1.09447	1	1
	TCONS_00005542	poly(A) RNA-seq	-	0.0174474	0.181847	3.38164	1	1
	TCONS_00005545	poly(A) RNA-seq	-	0	0	0	1	1
	TCONS_00005546	poly(A) RNA-seq	-	0	0	0	1	1
	TCONS_00005704	poly(A) RNA-seq	-	0	0	0	1	1
	TCONS_00005847	poly(A) RNA-seq	-	0.026045	0.0399102	0.615754	1	1
	TCONS_00005848	poly(A) RNA-seq	-	0.0990561	0.139579	0.494767	1	1
	TCONS_00006019	poly(A) RNA-seq	gene_1280	0.396611	0.368391	-0.106485	0.82735	0.934897
	TCONS_00006094	poly(A) RNA-seq	-	0	0	0	1	1
	TCONS_00006180	poly(A) RNA-seq	-	0	0	0	1	1
	TCONS_00006181	poly(A) RNA-seq	-	0	0	0	1	1
	TCONS_00006466	poly(A) RNA-seq	gene_1336	0.338208	0	-1.08906	0.1619	0.572854
	TCONS_00006484	poly(A) RNA-seq	gene_1340	0	0.0540033	0.2388	1	1
	TCONS_00006600	poly(A) RNA-seq	gene_1386	0	0	0	1	1
	TCONS_00006601	poly(A) RNA-seq	gene_1386	0	0	0	1	1
	TCONS_00006602	poly(A) RNA-seq	gene_1388	0.11274	0.175457	0.638122	1	1
	TCONS_00006636	poly(A) RNA-seq	-	0	0	0	1	1
	TCONS_00006719	poly(A) RNA-seq	gene_1423	0	0.438087	1.29883	0.1677	0.577422
	TCONS_00006744	poly(A) RNA-seq	-	0.0486189	0.0276744	-0.812966	1	1
	TCONS_00006860	poly(A) RNA-seq	-	0	0.0110028	0.632399	1	1
	TCONS_00007081	poly(A) RNA-seq	gene_1488	0	0	0	1	1
	TCONS_00007113	poly(A) RNA-seq	gene_1506	4.76653	3.65191	-0.384286	0.1445	0.55716
	TCONS_00007201	poly(A) RNA-seq	gene_1492	0.179326	0.145162	-0.304924	1	1
	TCONS_00007214	poly(A) RNA-seq	-	0	0.110149	0.451186	1	1
	TCONS_00007215	poly(A) RNA-seq	-	0	0	0	1	1
	TCONS_00007265	poly(A) RNA-seq	gene_1500	0.176506	0.222548	0.334397	1	1
	TCONS_00007385	poly(A) RNA-seq	-	0	0	0	1	1
	TCONS_00007423	poly(A) RNA-seq	-	0	0	0	1	1
	TCONS_00007456	poly(A) RNA-seq	gene_1565	0.0545825	0.0583161	0.0954558	1	1
	TCONS_00007469	poly(A) RNA-seq	gene_1569	0.100513	0.0476495	-1.07685	1	1
	TCONS_00007527	poly(A) RNA-seq	-	0.0439807	0.05427	0.303283	1	1
	TCONS_00007611	poly(A) RNA-seq	-	0.0255113	0.0225834	-0.175874	1	1
	TCONS_00007693	poly(A) RNA-seq	-	0	0	0	1	1
	TCONS_00007694	poly(A) RNA-seq	-	0	0	0	1	1
	TCONS_00007695	poly(A) RNA-seq	-	0	0	0	1	1
	TCONS_00007722	poly(A) RNA-seq	-	0.0238495	0	-0.110361	1	1
	TCONS_00007858	poly(A) RNA-seq	-	0	0	0	1	1
	TCONS_00008102	poly(A) RNA-seq	-	0.599951	0.539466	-0.153312	0.7399	0.898097
	TCONS_00008350	poly(A) RNA-seq	gene_1683	0.670108	1.08421	0.694177	0.5695	0.817023
	TCONS_00008463	poly(A) RNA-seq	-	0.0552908	0.0740227	0.420928	1	1
	TCONS_00008465	poly(A) RNA-seq	-	0	0	0	1	1
	TCONS_00008490	poly(A) RNA-seq	-	0	0	0	1	1
	TCONS_00008491	poly(A) RNA-seq	-	0.0103387	0.00924222	-0.16175	1	1
	TCONS_00008492	poly(A) RNA-seq	-	0.0465362	0.00277086	-4.06994	1	1
	TCONS_00008518	poly(A) RNA-seq	-	0	0	0	1	1
	TCONS_00008599	poly(A) RNA-seq	-	0	0	0	1	1
	TCONS_00008603	poly(A) RNA-seq	-	1.05205	1.3177	0.324828	0.23595	0.624095
	TCONS_00008740	poly(A) RNA-seq	-	0	0	0	1	1
	TCONS_00008906	poly(A) RNA-seq	gene_1858	0.442225	0.35086	-0.333886	0.87175	0.952059
	TCONS_00008923	poly(A) RNA-seq	gene_1860	0.580556	0.673185	0.213568	0.66305	0.863546
	TCONS_00009002	poly(A) RNA-seq	-	3.39965e-06	3.21248e-06	-0.0816991	1	1
	TCONS_00009003	poly(A) RNA-seq	-	0.0432649	0.0163587	-1.40314	1	1
	TCONS_00009034	poly(A) RNA-seq	-	0	0	0	1	1
	TCONS_00009387	poly(A) RNA-seq	-	1.02897e-06	0	-4.94829e-06	1	1
	TCONS_00009388	poly(A) RNA-seq	-	3.04921e-05	0	-0.000146629	1	1
	TCONS_00009389	poly(A) RNA-seq	-	0.0069409	0	-0.0329984	1	1
	TCONS_00009390	poly(A) RNA-seq	-	0.0163196	0	-0.0764205	1	1
	TCONS_00009642	poly(A) RNA-seq	gene_2006	0.323516	0.251815	-0.361474	0.78475	0.917039
	TCONS_00009788	poly(A) RNA-seq	-	0	0	0	1	1
	TCONS_00009790	poly(A) RNA-seq	-	0.044212	0.0422695	-0.0648194	1	1
	TCONS_00010005	poly(A) RNA-seq	-	0	0	0	1	1
	TCONS_00010080	poly(A) RNA-seq	-	0	0	0	1	1
	TCONS_00010081	poly(A) RNA-seq	-	0	0	0	1	1
	TCONS_00010090	poly(A) RNA-seq	gene_2113	0	0.146162	0.572605	1	1
	TCONS_00010543	poly(A) RNA-seq	gene_2226	0.0151177	0	-0.0709283	1	1
	TCONS_00010604	poly(A) RNA-seq	-	0	0	0	1	1
	TCONS_00010605	poly(A) RNA-seq	-	0	0	0	1	1
	TCONS_00010607	poly(A) RNA-seq	-	0.0252474	0	-0.116575	1	1
	TCONS_00010775	poly(A) RNA-seq	gene_2284	0	0.398103	1.21848	0.11275	0.529108
	TCONS_00010776	poly(A) RNA-seq	gene_2284	0	0	0	1	1
	TCONS_00010822	poly(A) RNA-seq	-	0.0108925	0	-0.0514533	1	1
	TCONS_00010829	poly(A) RNA-seq	-	0	0	0	1	1
	TCONS_00010907	poly(A) RNA-seq	-	0	0	0	1	1
	TCONS_00011225	poly(A) RNA-seq	gene_2373	0	0.0615481	2.02765	1	1
	TCONS_00011275	poly(A) RNA-seq	-	0.285871	0.59988	1.06931	0.05585	0.392616
	TCONS_00011276	poly(A) RNA-seq	-	0.249522	0.284446	0.188987	1	1
	TCONS_00011277	poly(A) RNA-seq	gene_2394	0.412047	1.09518	1.41029	0.06445	0.421486
	TCONS_00011350	poly(A) RNA-seq	-	0	0	0	1	1
	TCONS_00011354	poly(A) RNA-seq	gene_2404	2.45085	3.92373	0.678946	0.165	0.575568
	TCONS_00011358	poly(A) RNA-seq	-	0	0	0	1	1
	TCONS_00011359	poly(A) RNA-seq	-	0	0	0	1	1
	TCONS_00011361	poly(A) RNA-seq	-	0	0	0	1	1
	TCONS_00011362	poly(A) RNA-seq	-	0	0	0	1	1
	TCONS_00011363	poly(A) RNA-seq	-	0	0	0	1	1
	TCONS_00011364	poly(A) RNA-seq	-	0	0	0	1	1
	TCONS_00011433	poly(A) RNA-seq	-	0	0	0	1	1
	TCONS_00011520	poly(A) RNA-seq	gene_2427	1.49097e-05	0	-7.16987e-05	1	1
	TCONS_00011612	poly(A) RNA-seq	gene_2450	0.616168	0.461409	-0.417278	0.6623	0.86324
	TCONS_00011613	poly(A) RNA-seq	gene_2450	0	0	0	1	1
	TCONS_00011630	poly(A) RNA-seq	-	0	0	0	1	1
	TCONS_00011794	poly(A) RNA-seq	-	0	0	0	1	1
	TCONS_00011816	poly(A) RNA-seq	gene_2508	0.551545	1.28126	1.21601	0.2178	0.617448
	TCONS_00011889	poly(A) RNA-seq	-	0	0	0	1	1
	TCONS_00012050	poly(A) RNA-seq	-	0	0	0	1	1
	TCONS_00012121	poly(A) RNA-seq	gene_2582	0	0	0	1	1
	TCONS_00012225	poly(A) RNA-seq	-	0.474793	0.253324	-0.906315	0.10475	0.517962
	TCONS_00012227	poly(A) RNA-seq	-	0	0	0	1	1
	TCONS_00012255	poly(A) RNA-seq	-	0	0	0	1	1
	TCONS_00012259	poly(A) RNA-seq	gene_2603	6.75819e-05	0.0826144	10.2555	1	1
	TCONS_00012456	poly(A) RNA-seq	gene_2655	0	0	0	1	1
	TCONS_00012795	poly(A) RNA-seq	gene_2728	7.48583	6.22787	-0.265423	0.7682	0.910757
	TCONS_00012877	poly(A) RNA-seq	-	0	0	0	1	1
	TCONS_00012878	poly(A) RNA-seq	-	0.0459148	0.024951	-0.879859	1	1
	TCONS_00013336	poly(A) RNA-seq	gene_2842	47.7138	27.8876	-0.774784	0.4099	0.724648
	TCONS_00013466	poly(A) RNA-seq	gene_2866	4.6494	2.46911	-0.913052	0.1754	0.582455
	TCONS_00013467	poly(A) RNA-seq	gene_2866	0	0	0	1	1
	TCONS_00013563	poly(A) RNA-seq	-	0	0	0	1	1
	TCONS_00013694	poly(A) RNA-seq	-	0	0	0	1	1
	TCONS_00013797	poly(A) RNA-seq	-	0.0268217	0.00858279	-1.64388	1	1
	TCONS_00014017	poly(A) RNA-seq	-	0	0.0378839	1.53316	1	1
	TCONS_00014027	poly(A) RNA-seq	gene_2959	0	0	0	1	1
	TCONS_00014134	poly(A) RNA-seq	-	0	0.0299679	0.137363	1	1
	TCONS_00014163	poly(A) RNA-seq	-	0.070107	0.364128	2.37682	0.117	0.533105
	TCONS_00014312	poly(A) RNA-seq	-	0.0835219	0.0713084	-0.228083	1	1
	TCONS_00014418	poly(A) RNA-seq	-	0	0	0	1	1
	TCONS_00014553	poly(A) RNA-seq	gene_3065	0.0159124	0.166978	3.39144	1	1
	TCONS_00014577	poly(A) RNA-seq	-	0	0	0	1	1
	TCONS_00183277	ssRNA-seq	-	2.70602	17.3475	2.68049	0.004	0.0474849
	TCONS_00014897	poly(A) RNA-seq	-	0	0	0	1	1
	TCONS_00014898	poly(A) RNA-seq	-	0	0	0	1	1
	TCONS_00014899	poly(A) RNA-seq	-	0	0	0	1	1
	TCONS_00014900	poly(A) RNA-seq	-	0	0	0	1	1
	TCONS_00014901	poly(A) RNA-seq	-	0	0	0	1	1
	TCONS_00014902	poly(A) RNA-seq	-	0	0	0	1	1
	TCONS_00014988	poly(A) RNA-seq	-	0	0	0	1	1
	TCONS_00014989	poly(A) RNA-seq	-	0	0	0	1	1
	TCONS_00015044	poly(A) RNA-seq	-	0	0	0	1	1
	TCONS_00015048	poly(A) RNA-seq	-	0	0	0	1	1
	TCONS_00015135	poly(A) RNA-seq	gene_3191	30.5228	26.9473	-0.179747	0.48075	0.766769
	TCONS_00015355	poly(A) RNA-seq	-	6.53067e-06	0	-3.14055e-05	1	1
	TCONS_00015356	poly(A) RNA-seq	-	0.0615431	0	-0.269205	1	1
	TCONS_00015357	poly(A) RNA-seq	-	0	0	0	1	1
	TCONS_00015574	poly(A) RNA-seq	gene_3277	0	0	0	1	1
	TCONS_00015715	poly(A) RNA-seq	gene_3301	0.132186	0.027858	-2.24641	1	1
	TCONS_00015854	poly(A) RNA-seq	-	0	0	0	1	1
	TCONS_00015981	poly(A) RNA-seq	-	10.8916	15.0073	0.462454	0.00145	0.0354297
	TCONS_00016111	poly(A) RNA-seq	-	0.14857	0.143891	-0.0461611	1	1
	TCONS_00016259	poly(A) RNA-seq	gene_3387	0.104116	0	-0.429807	1	1
	TCONS_00016263	poly(A) RNA-seq	-	0.760987	0.163951	-2.21461	0.32535	0.672959
	TCONS_00016478	poly(A) RNA-seq	-	0	0	0	1	1
	TCONS_00016491	poly(A) RNA-seq	-	2.15785e-05	1.76234e-06	-3.61403	1	1
	TCONS_00016712	poly(A) RNA-seq	gene_3464	1.16857	1.70494	0.54497	0.4125	0.725999
	TCONS_00016768	poly(A) RNA-seq	gene_3500	42.5528	50.3665	0.243212	0.651	0.857855
	TCONS_00016832	poly(A) RNA-seq	-	0	0	0	1	1
	TCONS_00017222	poly(A) RNA-seq	-	0	0	0	1	1
	TCONS_00017223	poly(A) RNA-seq	-	0	0	0	1	1
	TCONS_00017295	poly(A) RNA-seq	gene_3605	0.123859	0.198413	0.679814	1	1
	TCONS_00017296	poly(A) RNA-seq	gene_3605	0.0772732	0.00161587	-5.57958	1	1
	TCONS_00017327	poly(A) RNA-seq	gene_3612	0.04563	0.0746814	0.710765	1	1
	TCONS_00017328	poly(A) RNA-seq	gene_3612	0.0309636	0	-0.14171	1	1
	TCONS_00017378	poly(A) RNA-seq	gene_3628	0.0679944	0.0682876	0.00620681	1	1
	TCONS_00017379	poly(A) RNA-seq	gene_3628	0	0	0	1	1
	TCONS_00017587	poly(A) RNA-seq	gene_3645	1.88682	2.87531	0.607759	0.18575	0.591271
	TCONS_00017744	poly(A) RNA-seq	gene_3676	0.232085	0.13438	-0.788337	1	1
	TCONS_00017899	poly(A) RNA-seq	-	0	0	0	1	1
	TCONS_00017921	poly(A) RNA-seq	-	0	0	0	1	1
	TCONS_00017933	poly(A) RNA-seq	gene_3704	0	4.96479e-05	0.0035769	1	1
	TCONS_00017934	poly(A) RNA-seq	gene_3704	0	0.0288515	0.132474	1	1
	TCONS_00018062	poly(A) RNA-seq	-	0.25683	0.0993076	-1.37084	1	1
	TCONS_00018063	poly(A) RNA-seq	-	1.50959	1.73304	0.199146	0.7369	0.896902
	TCONS_00018083	poly(A) RNA-seq	gene_3729	0.0707521	0.390186	2.46332	0.2333	0.623318
	TCONS_00018127	poly(A) RNA-seq	gene_3740	0.169201	0.145364	-0.219074	1	1
	TCONS_00018294	poly(A) RNA-seq	-	0	0	0	1	1
	TCONS_00018347	poly(A) RNA-seq	-	0.064823	0	-0.282234	1	1
	TCONS_00018568	poly(A) RNA-seq	gene_3829	0.0816783	0.135908	0.734607	1	1
	TCONS_00018569	poly(A) RNA-seq	gene_3829	0.272685	0.367974	0.432371	0.44785	0.747007
	TCONS_00018607	poly(A) RNA-seq	-	0	0	0	1	1
	TCONS_00018722	poly(A) RNA-seq	gene_3879	0.0393402	0.0174884	-1.16961	1	1
	TCONS_00019003	poly(A) RNA-seq	gene_3905	0.176255	0.281505	0.675501	1	1
	TCONS_00019064	poly(A) RNA-seq	-	17.3696	24.6697	0.506173	0.0003	0.0101286
	TCONS_00019094	poly(A) RNA-seq	-	1.02837	1.03063	0.00316647	0.9659	0.98514
	TCONS_00019156	poly(A) RNA-seq	gene_3925	0.0411013	0.145489	1.82366	1	1
	TCONS_00019230	poly(A) RNA-seq	-	0	0	0	1	1
	TCONS_00019231	poly(A) RNA-seq	-	0	0	0	1	1
	TCONS_00019703	poly(A) RNA-seq	-	0	0	0	1	1
	TCONS_00019858	poly(A) RNA-seq	gene_4066	0.606829	0.736945	0.280267	0.576	0.820306
	TCONS_00019859	poly(A) RNA-seq	gene_4066	0	0	0	1	1
	TCONS_00019867	poly(A) RNA-seq	gene_4069	0.0281626	0.0778267	1.46649	1	1
	TCONS_00019923	poly(A) RNA-seq	-	0	0	0	1	1
	TCONS_00019926	poly(A) RNA-seq	-	0	0	0	1	1
	TCONS_00020285	poly(A) RNA-seq	-	0	0	0	1	1
	TCONS_00020538	poly(A) RNA-seq	gene_4187	1.2425	2.15065	0.791522	0.1423	0.555226
	TCONS_00020993	poly(A) RNA-seq	gene_4308	0.113707	0.0503059	-1.17652	1	1
	TCONS_00020994	poly(A) RNA-seq	gene_4308	0	0	0	1	1
	TCONS_00021096	poly(A) RNA-seq	-	0	0	0	1	1
	TCONS_00021127	poly(A) RNA-seq	gene_4324	1.47208	0.540875	-1.44448	0.24135	0.625423
	TCONS_00021178	poly(A) RNA-seq	-	0	0.084862	2.39042	1	1
	TCONS_00021273	poly(A) RNA-seq	-	0	0	0	1	1
	TCONS_00021274	poly(A) RNA-seq	-	0	0.0438287	0.196727	1	1
	TCONS_00021275	poly(A) RNA-seq	-	0.0103542	0	-0.0489532	1	1
	TCONS_00021555	poly(A) RNA-seq	-	0	0	0	1	1
	TCONS_00021674	poly(A) RNA-seq	gene_4428	0.227923	0.231163	0.0203627	1	1
	TCONS_00021739	poly(A) RNA-seq	-	0	0	0	1	1
	TCONS_00021740	poly(A) RNA-seq	-	0	0	0	1	1
	TCONS_00021741	poly(A) RNA-seq	-	0	0	0	1	1
	TCONS_00021758	poly(A) RNA-seq	gene_4443	7.8643	11.4944	0.547538	0.0653	0.424422
	TCONS_00021776	poly(A) RNA-seq	gene_4447	0.00952567	0.0297746	1.64419	1	1
	TCONS_00021795	poly(A) RNA-seq	gene_4453	0.0931091	0.165333	0.828385	1	1
	TCONS_00021833	poly(A) RNA-seq	-	0	0	0	1	1
	TCONS_00021834	poly(A) RNA-seq	-	0	0	0	1	1
	TCONS_00021835	poly(A) RNA-seq	-	0	0	0	1	1
	TCONS_00021836	poly(A) RNA-seq	-	0	0	0	1	1
	TCONS_00021837	poly(A) RNA-seq	-	0	0	0	1	1
	TCONS_00021946	poly(A) RNA-seq	-	0.418685	0.67002	0.678339	0.031	0.282425
	TCONS_00022271	poly(A) RNA-seq	gene_4558	0.0985092	0.0929231	-0.0842213	1	1
	TCONS_00022489	poly(A) RNA-seq	-	0.530215	0.424545	-0.320659	0.4664	0.758504
	TCONS_00022509	poly(A) RNA-seq	gene_4588	0.691145	0.821116	0.248598	0.55755	0.810273
	TCONS_00022593	poly(A) RNA-seq	-	0	0	0	1	1
	TCONS_00022751	poly(A) RNA-seq	-	0	0	0	1	1
	TCONS_00022813	poly(A) RNA-seq	-	0.12792	0.100694	-0.345267	1	1
	TCONS_00022902	poly(A) RNA-seq	gene_4673	1.20782	0.988116	-0.28965	0.3196	0.668934
	TCONS_00022933	poly(A) RNA-seq	gene_4679	0.493846	0.000576738	-9.74193	0.3818	0.707475
	TCONS_00022934	poly(A) RNA-seq	gene_4679	2.43448	2.42587	-0.00510971	0.9892	0.993375
	TCONS_00023012	poly(A) RNA-seq	-	0.0480799	0	-0.214456	1	1
	TCONS_00023013	poly(A) RNA-seq	-	6.22002e-05	0	-0.000299089	1	1
	TCONS_00023062	poly(A) RNA-seq	gene_4697	0.194887	0.215439	0.14464	1	1
	TCONS_00023095	poly(A) RNA-seq	-	0.128924	0.293726	1.18795	1	1
	TCONS_00023096	poly(A) RNA-seq	-	0.159939	0.097986	-0.706874	1	1
	TCONS_00023097	poly(A) RNA-seq	-	0.177819	0.027194	-2.70904	1	1
	TCONS_00023103	poly(A) RNA-seq	gene_4718	1.25516	1.115	-0.170829	0.81975	0.931948
	TCONS_00023723	poly(A) RNA-seq	-	0.135312	0.154259	0.189066	1	1
	TCONS_00023892	poly(A) RNA-seq	-	0	0	0	1	1
	TCONS_00023893	poly(A) RNA-seq	-	0	0	0	1	1
	TCONS_00023913	poly(A) RNA-seq	-	0	0	0	1	1
	TCONS_00023914	poly(A) RNA-seq	-	0	0	0	1	1
	TCONS_00024000	poly(A) RNA-seq	-	0	0	0	1	1
	TCONS_00024001	poly(A) RNA-seq	-	0	0	0	1	1
	TCONS_00024002	poly(A) RNA-seq	-	0	0	0	1	1
	TCONS_00158866	ssRNA-seq	-	0.24817	1.53747	2.63116	0.0036	0.0438813
	TCONS_00024256	poly(A) RNA-seq	-	0	0	0	1	1
	TCONS_00024488	poly(A) RNA-seq	-	0	0	0	1	1
	TCONS_00024664	poly(A) RNA-seq	-	0	0	0	1	1
	TCONS_00024690	poly(A) RNA-seq	gene_5060	0	0.170914	0.650501	1	1
	TCONS_00024713	poly(A) RNA-seq	-	0	0	0	1	1
	TCONS_00024744	poly(A) RNA-seq	-	0.111771	0.0455862	-1.29388	1	1
	TCONS_00024911	poly(A) RNA-seq	gene_5093	0.00010992	4.12908e-05	-1.41256	1	1
	TCONS_00024912	poly(A) RNA-seq	gene_5093	3.67953e-05	0	-0.000176937	1	1
	TCONS_00024913	poly(A) RNA-seq	gene_5093	0	0	0	1	1
	TCONS_00024914	poly(A) RNA-seq	gene_5096	0.0607188	0.0903417	0.573249	1	1
	TCONS_00025183	poly(A) RNA-seq	gene_5154	0.000228447	0	-0.00109818	1	1
	TCONS_00025184	poly(A) RNA-seq	gene_5154	0.153333	0.0935455	-0.71293	1	1
	TCONS_00025238	poly(A) RNA-seq	-	0	0	0	1	1
	TCONS_00025245	poly(A) RNA-seq	gene_5185	0	0	0	1	1
	TCONS_00025376	poly(A) RNA-seq	-	0	0	0	1	1
	TCONS_00025555	poly(A) RNA-seq	-	0.0345906	0.0102007	-1.76171	1	1
	TCONS_00025643	poly(A) RNA-seq	gene_5244	0.247842	0.199248	-0.314856	1	1
	TCONS_00025703	poly(A) RNA-seq	gene_5247	1.09013	0.382086	-1.51253	0.28425	0.642718
	TCONS_00025856	poly(A) RNA-seq	gene_5263	1.89906	1.70063	-0.159215	0.5512	0.807201
	TCONS_00025968	poly(A) RNA-seq	gene_5309	0	0.0777959	0.332645	1	1
	TCONS_00026033	poly(A) RNA-seq	-	8.16574	6.06652	-0.428715	0.39955	0.71848
	TCONS_00026109	poly(A) RNA-seq	-	0	0	0	1	1
	TCONS_00026110	poly(A) RNA-seq	-	0	0	0	1	1
	TCONS_00026163	poly(A) RNA-seq	gene_5350	0.744607	0.552044	-0.431696	0.4307	0.736518
	TCONS_00026457	poly(A) RNA-seq	-	0.0747363	0.0318804	-1.22914	1	1
	TCONS_00026592	poly(A) RNA-seq	-	9.78414	5.90289	-0.729023	0.0001	0.00401571
	TCONS_00026693	poly(A) RNA-seq	-	0	0	0	1	1
	TCONS_00026835	poly(A) RNA-seq	-	0.0571138	0.133468	1.22458	1	1
	TCONS_00026853	poly(A) RNA-seq	-	0	0	0	1	1
	TCONS_00026904	poly(A) RNA-seq	gene_5561	0.14695	6.4498e-05	-11.1538	1	1
	TCONS_00026935	poly(A) RNA-seq	gene_5568	0.211965	0.230299	0.11968	1	1
	TCONS_00026936	poly(A) RNA-seq	gene_5568	0.0112789	0	-0.0532453	1	1
	TCONS_00027046	poly(A) RNA-seq	-	0	0	0	1	1
	TCONS_00027047	poly(A) RNA-seq	-	0	0	0	1	1
	TCONS_00027048	poly(A) RNA-seq	-	0	0	0	1	1
	TCONS_00027049	poly(A) RNA-seq	-	0	0	0	1	1
	TCONS_00027086	poly(A) RNA-seq	-	0.206639	0.28724	0.475143	1	1
	TCONS_00027088	poly(A) RNA-seq	-	0.204629	0.0881421	-1.2151	1	1
	TCONS_00027169	poly(A) RNA-seq	-	0.249643	0.086833	-1.52355	1	1
	TCONS_00027517	poly(A) RNA-seq	-	0	0	0	1	1
	TCONS_00027518	poly(A) RNA-seq	gene_5697	0.530439	0.227917	-1.21868	0.2166	0.616808
	TCONS_00027729	poly(A) RNA-seq	-	0	0	0	1	1
	TCONS_00028106	poly(A) RNA-seq	-	0	0	0	1	1
	TCONS_00028107	poly(A) RNA-seq	-	0	0	0	1	1
	TCONS_00028139	poly(A) RNA-seq	gene_5822	0	0.0810943	0.345186	1	1
	TCONS_00028314	poly(A) RNA-seq	gene_5840	0	0	0	1	1
	TCONS_00028315	poly(A) RNA-seq	gene_5840	0.289225	3.00615	3.37765	0.42535	0.733295
	TCONS_00028331	poly(A) RNA-seq	gene_5855	0.16193	0.0579208	-1.48322	1	1
	TCONS_00028389	poly(A) RNA-seq	-	0.234401	0.182346	-0.362297	1	1
	TCONS_00028423	poly(A) RNA-seq	-	0	0	0	1	1
	TCONS_00028671	poly(A) RNA-seq	-	0	0	0	1	1
	TCONS_00028686	poly(A) RNA-seq	-	0	0	0	1	1
	TCONS_00028726	poly(A) RNA-seq	gene_5931	3.78629	3.43756	-0.139403	0.85465	0.94549
	TCONS_00028727	poly(A) RNA-seq	gene_5931	7678.83	5715.55	-0.425993	5e-05	0.00218536
	TCONS_00029101	poly(A) RNA-seq	gene_5985	0	0	0	1	1
	TCONS_00029117	poly(A) RNA-seq	-	0	0	0	1	1
	TCONS_00029277	poly(A) RNA-seq	-	0	0	0	1	1
	TCONS_00029285	poly(A) RNA-seq	-	4.03187e-06	0	-1.93891e-05	1	1
	TCONS_00029636	poly(A) RNA-seq	gene_6100	4.13417e-05	0.048728	10.2029	1	1
	TCONS_00029879	poly(A) RNA-seq	-	0.490815	0.243486	-1.01134	0.0221	0.230381
	TCONS_00029982	poly(A) RNA-seq	gene_6174	0	0.0875836	2.42739	1	1
	TCONS_00029998	poly(A) RNA-seq	-	0	0	0	1	1
	TCONS_00030141	poly(A) RNA-seq	-	0	0	0	1	1
	TCONS_00030142	poly(A) RNA-seq	-	0	0	0	1	1
	TCONS_00030149	poly(A) RNA-seq	-	0	0	0	1	1
	TCONS_00030225	poly(A) RNA-seq	gene_6219	0.262031	0.369389	0.495402	0.63545	0.850236
	TCONS_00030226	poly(A) RNA-seq	gene_6219	0.000880847	0.0191509	4.44238	1	1
	TCONS_00030227	poly(A) RNA-seq	gene_6219	0.129137	0.0184154	-2.80992	1	1
	TCONS_00030274	poly(A) RNA-seq	-	0.00725117	0	-0.034456	1	1
	TCONS_00030282	poly(A) RNA-seq	-	0	0	0	1	1
	TCONS_00030335	poly(A) RNA-seq	-	0	0	0	1	1
	TCONS_00030341	poly(A) RNA-seq	-	0	0	0	1	1
	TCONS_00030451	poly(A) RNA-seq	-	0.0158165	0	-0.074124	1	1
	TCONS_00030568	poly(A) RNA-seq	gene_6264	0.240453	0.588555	1.29142	0.14595	0.558446
	TCONS_00030651	poly(A) RNA-seq	-	0	0	0	1	1
	TCONS_00030653	poly(A) RNA-seq	gene_6309	0.303806	0.491199	0.693155	0.0162	0.190194
	TCONS_00030654	poly(A) RNA-seq	gene_6309	7.19634	9.01586	0.325201	0.339	0.681719
	TCONS_00030679	poly(A) RNA-seq	-	0.831654	1.25912	0.598362	0.29015	0.647454
	TCONS_00165274	ssRNA-seq	-	1.8339	10.0274	2.45095	0.00155	0.0229392
	TCONS_00031008	poly(A) RNA-seq	gene_6379	0.0545717	0.0385375	-0.501888	1	1
	TCONS_00031138	poly(A) RNA-seq	-	0.100583	0.0926497	-0.118525	1	1
	TCONS_00031187	poly(A) RNA-seq	-	0	0	0	1	1
	TCONS_00031314	poly(A) RNA-seq	-	0.492758	0.954895	0.954463	0.1298	0.543361
	TCONS_00031327	poly(A) RNA-seq	gene_6443	0	0	0	1	1
	TCONS_00031328	poly(A) RNA-seq	gene_6443	0	0	0	1	1
	TCONS_00031329	poly(A) RNA-seq	-	0	0	0	1	1
	TCONS_00031412	poly(A) RNA-seq	gene_6456	0.0191491	0.597969	4.96472	0.2411	0.625423
	TCONS_00031573	poly(A) RNA-seq	-	0	0	0	1	1
	TCONS_00031574	poly(A) RNA-seq	-	0	0	0	1	1
	TCONS_00031575	poly(A) RNA-seq	-	0	0	0	1	1
	TCONS_00031745	poly(A) RNA-seq	gene_6544	0.083049	0.0893264	0.105125	1	1
	TCONS_00031766	poly(A) RNA-seq	-	0	0	0	1	1
	TCONS_00031767	poly(A) RNA-seq	-	0	0	0	1	1
	TCONS_00031768	poly(A) RNA-seq	-	0	0	0	1	1
	TCONS_00031769	poly(A) RNA-seq	-	0	0	0	1	1
	TCONS_00031770	poly(A) RNA-seq	-	0	0	0	1	1
	TCONS_00031772	poly(A) RNA-seq	-	0	0	0	1	1
	TCONS_00031774	poly(A) RNA-seq	-	0	0	0	1	1
	TCONS_00031784	poly(A) RNA-seq	gene_6552	2.71221	3.27172	0.270583	0.27475	0.636301
	TCONS_00031785	poly(A) RNA-seq	gene_6553	0	0	0	1	1
	TCONS_00031786	poly(A) RNA-seq	gene_6553	0	0	0	1	1
	TCONS_00031787	poly(A) RNA-seq	-	0	0	0	1	1
	TCONS_00031788	poly(A) RNA-seq	-	0	0	0	1	1
	TCONS_00031824	poly(A) RNA-seq	gene_6553	0	0	0	1	1
	TCONS_00031969	poly(A) RNA-seq	-	0	0	0	1	1
	TCONS_00032054	poly(A) RNA-seq	-	0.127847	0.0911588	-0.487969	1	1
	TCONS_00032055	poly(A) RNA-seq	-	2.3775e-06	0.0162539	12.739	1	1
	TCONS_00032064	poly(A) RNA-seq	gene_6599	0.333322	0.537596	0.689606	0.76345	0.908778
	TCONS_00032231	poly(A) RNA-seq	gene_6644	0	0	0	1	1
	TCONS_00032247	poly(A) RNA-seq	gene_6646	0.223178	0.0836132	-1.41639	1	1
	TCONS_00032428	poly(A) RNA-seq	-	0	0	0	1	1
	TCONS_00032635	poly(A) RNA-seq	gene_6738	0.0695204	0.0173383	-2.00348	1	1
	TCONS_00032645	poly(A) RNA-seq	gene_6741	1.29622	0.780214	-0.732369	0.7778	0.914647
	TCONS_00032767	poly(A) RNA-seq	gene_6756	0.177363	0.185928	0.0680395	1	1
	TCONS_00032768	poly(A) RNA-seq	gene_6756	0.595227	0.140346	-2.08445	0.32415	0.67209
	TCONS_00032906	poly(A) RNA-seq	-	0.057796	0.15681	1.43998	1	1
	TCONS_00032925	poly(A) RNA-seq	gene_6788	0.279409	0.420011	0.588049	0.17285	0.580207
	TCONS_00032926	poly(A) RNA-seq	-	0	0	0	1	1
	TCONS_00032993	poly(A) RNA-seq	-	0	0	0	1	1
	TCONS_00032994	poly(A) RNA-seq	-	0	0	0	1	1
	TCONS_00032995	poly(A) RNA-seq	-	0	0	0	1	1
	TCONS_00033148	poly(A) RNA-seq	-	0.0265982	0	-0.122554	1	1
	TCONS_00033150	poly(A) RNA-seq	-	0.563788	1.08671	0.946738	0.46485	0.757556
	TCONS_00033197	poly(A) RNA-seq	-	0	0	0	1	1
	TCONS_00033198	poly(A) RNA-seq	-	0.0835008	0	-0.354267	1	1
	TCONS_00033249	poly(A) RNA-seq	gene_6859	0.410006	0.420788	0.0374472	0.97535	0.988494
	TCONS_00033306	poly(A) RNA-seq	-	0.228789	0.443307	0.954289	0.0761	0.455859
	TCONS_00033391	poly(A) RNA-seq	-	0	0	0	1	1
	TCONS_00033420	poly(A) RNA-seq	gene_6900	0.155196	0.419276	1.4338	0.1744	0.581536
	TCONS_00033449	poly(A) RNA-seq	-	0	0	0	1	1
	TCONS_00033494	poly(A) RNA-seq	-	0	0	0	1	1
	TCONS_00033518	poly(A) RNA-seq	-	0	0	0	1	1
	TCONS_00033653	poly(A) RNA-seq	-	0	0.0979432	2.56002	1	1
	TCONS_00033657	poly(A) RNA-seq	-	0	0	0	1	1
	TCONS_00033673	poly(A) RNA-seq	-	0	0	0	1	1
	TCONS_00033674	poly(A) RNA-seq	-	0.0789154	0.0330291	-1.25657	1	1
	TCONS_00033971	poly(A) RNA-seq	gene_7010	0	0	0	1	1
	TCONS_00033974	poly(A) RNA-seq	-	0	0	0	1	1
	TCONS_00033975	poly(A) RNA-seq	-	0	0	0	1	1
	TCONS_00033976	poly(A) RNA-seq	-	0	0	0	1	1
	TCONS_00034096	poly(A) RNA-seq	gene_7028	0.0340832	0.272117	2.99709	1	1
	TCONS_00034146	poly(A) RNA-seq	-	0	0	0	1	1
	TCONS_00034147	poly(A) RNA-seq	-	0.0600382	0	-0.263187	1	1
	TCONS_00034176	poly(A) RNA-seq	-	0	0	0	1	1
	TCONS_00034189	poly(A) RNA-seq	-	0	0	0	1	1
	TCONS_00034300	poly(A) RNA-seq	-	0.0395325	0.000851536	-5.53683	1	1
	TCONS_00034390	poly(A) RNA-seq	-	0.0129318	0.0503636	1.96146	1	1
	TCONS_00035036	poly(A) RNA-seq	-	0	0.000125992	0.00905989	1	1
	TCONS_00035037	poly(A) RNA-seq	-	0	0.013642	0.750263	1	1
	TCONS_00035039	poly(A) RNA-seq	-	0	0	0	1	1
	TCONS_00035040	poly(A) RNA-seq	-	0	0	0	1	1
	TCONS_00035041	poly(A) RNA-seq	-	0	0	0	1	1
	TCONS_00035043	poly(A) RNA-seq	-	0	0	0	1	1
	TCONS_00035044	poly(A) RNA-seq	-	0	0	0	1	1
	TCONS_00035106	poly(A) RNA-seq	-	0	0	0	1	1
	TCONS_00035142	poly(A) RNA-seq	-	0	0	0	1	1
	TCONS_00035143	poly(A) RNA-seq	-	0.115011	0.0872563	-0.39844	1	1
	TCONS_00035171	poly(A) RNA-seq	-	0.0217929	0.0194063	-0.167336	1	1
	TCONS_00035226	poly(A) RNA-seq	-	0	0	0	1	1
	TCONS_00035972	poly(A) RNA-seq	gene_7412	0	0.0413628	1.61736	1	1
	TCONS_00036066	poly(A) RNA-seq	gene_7402	0.381987	0.452494	0.244373	0.45785	0.753148
	TCONS_00036123	poly(A) RNA-seq	gene_7404	0.105174	0.242321	1.20415	1	1
	TCONS_00036402	poly(A) RNA-seq	-	0	0	0	1	1
	TCONS_00036405	poly(A) RNA-seq	gene_7497	0	0	0	1	1
	TCONS_00036451	poly(A) RNA-seq	-	0	0	0	1	1
	TCONS_00036528	poly(A) RNA-seq	gene_7518	0	0	0	1	1
	TCONS_00036652	poly(A) RNA-seq	-	0.531997	0.205364	-1.37323	0.1594	0.570704
	TCONS_00036834	poly(A) RNA-seq	-	0.171174	0.0403486	-2.08487	1	1
	TCONS_00036881	poly(A) RNA-seq	-	0	0	0	1	1
	TCONS_00036882	poly(A) RNA-seq	-	0	0	0	1	1
	TCONS_00036927	poly(A) RNA-seq	-	0	0	0	1	1
	TCONS_00036928	poly(A) RNA-seq	gene_7600	0.0118399	0.0642957	2.44106	1	1
	TCONS_00037056	poly(A) RNA-seq	gene_7641	0.219837	0.324647	0.562438	0.80525	0.925564
	TCONS_00037303	poly(A) RNA-seq	gene_7680	0	0.0665569	2.11365	1	1
	TCONS_00037304	poly(A) RNA-seq	-	0.195127	0.0626276	-1.63954	1	1
	TCONS_00037397	poly(A) RNA-seq	gene_7703	0	0	0	1	1
	TCONS_00037537	poly(A) RNA-seq	-	3.26876	3.50147	0.099215	0.67025	0.867137
	TCONS_00037538	poly(A) RNA-seq	-	1.69455	2.3863	0.493866	0.0685	0.434567
	TCONS_00037539	poly(A) RNA-seq	-	0.537532	0.403101	-0.41521	0.7013	0.881306
	TCONS_00037600	poly(A) RNA-seq	-	0	0	0	1	1
	TCONS_00037632	poly(A) RNA-seq	gene_7744	0	0.119017	0.482046	1	1
	TCONS_00037681	poly(A) RNA-seq	-	0	0.106915	0.439765	1	1
	TCONS_00037685	poly(A) RNA-seq	-	0	0	0	1	1
	TCONS_00037686	poly(A) RNA-seq	-	0	0	0	1	1
	TCONS_00037717	poly(A) RNA-seq	-	0	0	0	1	1
	TCONS_00037796	poly(A) RNA-seq	gene_7791	0	0	0	1	1
	TCONS_00037797	poly(A) RNA-seq	gene_7791	3.91934e-05	0	-0.000188468	1	1
	TCONS_00037798	poly(A) RNA-seq	gene_7791	0.0605371	0	-0.265185	1	1
	TCONS_00037895	poly(A) RNA-seq	-	0	0	0	1	1
	TCONS_00038043	poly(A) RNA-seq	gene_7836	0.292146	0.231196	-0.337575	1	1
	TCONS_00038144	poly(A) RNA-seq	gene_7844	0	0.199546	0.735655	1	1
	TCONS_00038256	poly(A) RNA-seq	-	0.0199912	0.0366031	0.872602	1	1
	TCONS_00038258	poly(A) RNA-seq	-	0.771641	0.948817	0.2982	0.65805	0.860994
	TCONS_00038280	poly(A) RNA-seq	-	0	0.0234243	0.108466	1	1
	TCONS_00038326	poly(A) RNA-seq	-	0.0139706	0	-0.065667	1	1
	TCONS_00038327	poly(A) RNA-seq	gene_7882	0.50612	2.4172	2.25579	0.23415	0.623518
	TCONS_00038358	poly(A) RNA-seq	gene_7889	0.00546128	0.00671139	0.297371	1	1
	TCONS_00161900	ssRNA-seq	-	1.29315	5.28566	2.03119	5e-05	0.00126387
	TCONS_00038946	poly(A) RNA-seq	-	0	0	0	1	1
	TCONS_00038956	poly(A) RNA-seq	gene_8022	0.210177	0.441945	1.07226	0.0416	0.335874
	TCONS_00039036	poly(A) RNA-seq	-	0.029195	0.0161715	-0.852266	1	1
	TCONS_00039280	poly(A) RNA-seq	gene_8095	1.75288	0.54848	-1.67622	0.24815	0.627377
	TCONS_00039300	poly(A) RNA-seq	-	0	0	0	1	1
	TCONS_00039301	poly(A) RNA-seq	-	0	0	0	1	1
	TCONS_00039834	poly(A) RNA-seq	-	0	0	0	1	1
	TCONS_00040077	poly(A) RNA-seq	-	0	0	0	1	1
	TCONS_00040094	poly(A) RNA-seq	gene_8291	0	0	0	1	1
	TCONS_00040231	poly(A) RNA-seq	gene_8309	0.0102136	0.103001	3.3341	1	1
	TCONS_00040620	poly(A) RNA-seq	-	0	0	0	1	1
	TCONS_00040621	poly(A) RNA-seq	-	0	0	0	1	1
	TCONS_00040622	poly(A) RNA-seq	-	0	0	0	1	1
	TCONS_00040629	poly(A) RNA-seq	-	0	0	0	1	1
	TCONS_00040794	poly(A) RNA-seq	gene_8418	0.148452	0.0325605	-2.1888	1	1
	TCONS_00040941	poly(A) RNA-seq	-	0	0	0	1	1
	TCONS_00041035	poly(A) RNA-seq	gene_8452	0.16399	0.054019	-1.60207	1	1
	TCONS_00041456	poly(A) RNA-seq	-	0	0	0	1	1
	TCONS_00041457	poly(A) RNA-seq	gene_8534	0	6.15426e-05	0.00443254	1	1
	TCONS_00041462	poly(A) RNA-seq	-	0.189077	0.198136	0.0675158	1	1
	TCONS_00041465	poly(A) RNA-seq	gene_8539	1.43979	1.46919	0.0291615	0.9365	0.974628
	TCONS_00041494	poly(A) RNA-seq	-	0	0	0	1	1
	TCONS_00041495	poly(A) RNA-seq	-	0	0	0	1	1
	TCONS_00041602	poly(A) RNA-seq	-	0.137993	0	-0.545945	1	1
	TCONS_00041654	poly(A) RNA-seq	gene_8606	0	0	0	1	1
	TCONS_00041732	poly(A) RNA-seq	-	0	0	0	1	1
	TCONS_00041740	poly(A) RNA-seq	gene_8624	2.51239	1.63439	-0.620305	0.5193	0.789527
	TCONS_00041780	poly(A) RNA-seq	-	0	0	0	1	1
	TCONS_00041816	poly(A) RNA-seq	-	0	0	0	1	1
	TCONS_00041827	poly(A) RNA-seq	gene_8636	3.28295	2.79013	-0.234659	0.5034	0.780632
	TCONS_00041937	poly(A) RNA-seq	gene_8686	0.114858	0	-0.467655	1	1
	TCONS_00041964	poly(A) RNA-seq	-	0	0	0	1	1
	TCONS_00041965	poly(A) RNA-seq	-	1.68001	0.956345	-0.812863	0.0213	0.225233
	TCONS_00042067	poly(A) RNA-seq	gene_8680	0.0875454	0.0593818	-0.560009	1	1
	TCONS_00042206	poly(A) RNA-seq	-	0.231056	0.292038	0.337915	1	1
	TCONS_00042213	poly(A) RNA-seq	-	0	0	0	1	1
	TCONS_00042278	poly(A) RNA-seq	-	0	0	0	1	1
	TCONS_00042283	poly(A) RNA-seq	-	0	0	0	1	1
	TCONS_00042326	poly(A) RNA-seq	gene_8776	0.000953279	0.541399	9.14958	0.2831	0.64173
	TCONS_00042521	poly(A) RNA-seq	gene_8813	0.0671155	0.085601	0.350981	1	1
	TCONS_00042522	poly(A) RNA-seq	gene_8813	0.198984	0.0339207	-2.55241	1	1
	TCONS_00042723	poly(A) RNA-seq	gene_8837	0	0	0	1	1
	TCONS_00042825	poly(A) RNA-seq	gene_8888	0	0.150668	0.587103	1	1
	TCONS_00042974	poly(A) RNA-seq	-	0	0.117925	0.478282	1	1
	TCONS_00043170	poly(A) RNA-seq	gene_8966	0.274167	0.26544	-0.0466678	1	1
	TCONS_00043420	poly(A) RNA-seq	-	0	0	0	1	1
	TCONS_00043458	poly(A) RNA-seq	-	0	0	0	1	1
	TCONS_00043550	poly(A) RNA-seq	-	0	0	0	1	1
	TCONS_00043551	poly(A) RNA-seq	-	0	0	0	1	1
	TCONS_00043625	poly(A) RNA-seq	-	0.279373	1.24083	2.15104	0.0666	0.428691
	TCONS_00043626	poly(A) RNA-seq	-	1.76427	1.20977	-0.544338	0.1379	0.550723
	TCONS_00043878	poly(A) RNA-seq	gene_9129	1.1641	1.68018	0.529403	0.72375	0.891237
	TCONS_00044223	poly(A) RNA-seq	gene_9196	0.0502282	0.0635106	0.3385	1	1
	TCONS_00044398	poly(A) RNA-seq	-	0	0	0	1	1
	TCONS_00044502	poly(A) RNA-seq	-	0	0	0	1	1
	TCONS_00044503	poly(A) RNA-seq	-	0	0	0	1	1
	TCONS_00044720	poly(A) RNA-seq	-	0.0739241	0.0351329	-1.07322	1	1
	TCONS_00044788	poly(A) RNA-seq	gene_9285	0.157567	0.038539	-2.03158	1	1
	TCONS_00044863	poly(A) RNA-seq	gene_9316	0	0	0	1	1
	TCONS_00045079	poly(A) RNA-seq	gene_9352	0.513725	0.617668	0.265835	0.82315	0.933324
	TCONS_00045460	poly(A) RNA-seq	gene_9444	13.6188	8.27626	-0.718553	0.0002	0.00724082
	TCONS_00045571	poly(A) RNA-seq	-	0	0	0	1	1
	TCONS_00045603	poly(A) RNA-seq	gene_9463	0.00100563	0	-0.00482797	1	1
	TCONS_00045604	poly(A) RNA-seq	gene_9463	3.42799	4.57857	0.417532	0.45705	0.75255
	TCONS_00045665	poly(A) RNA-seq	gene_9477	0	0	0	1	1
	TCONS_00045739	poly(A) RNA-seq	gene_9494	0.163695	0.139954	-0.226062	1	1
	TCONS_00045753	poly(A) RNA-seq	-	0	0	0	1	1
	TCONS_00046185	poly(A) RNA-seq	-	0.0757614	0.0597337	-0.34292	1	1
	TCONS_00046278	poly(A) RNA-seq	-	0	0	0	1	1
	TCONS_00046295	poly(A) RNA-seq	-	0.0199662	0.0333451	0.739911	1	1
	TCONS_00046471	poly(A) RNA-seq	-	0	0	0	1	1
	TCONS_00046472	poly(A) RNA-seq	-	0	0	0	1	1
	TCONS_00046709	poly(A) RNA-seq	-	0	0.00649939	0.405959	1	1
	TCONS_00046716	poly(A) RNA-seq	-	0	0	0	1	1
	TCONS_00046850	poly(A) RNA-seq	-	5.15436	2.48124	-1.05473	0.14265	0.555388
	TCONS_00046855	poly(A) RNA-seq	-	0	0	0	1	1
	TCONS_00046873	poly(A) RNA-seq	-	0	0	0	1	1
	TCONS_00046903	poly(A) RNA-seq	-	0	0	0	1	1
	TCONS_00046937	poly(A) RNA-seq	-	0	0	0	1	1
	TCONS_00046938	poly(A) RNA-seq	-	0	0	0	1	1
	TCONS_00046940	poly(A) RNA-seq	-	0	0	0	1	1
	TCONS_00046941	poly(A) RNA-seq	-	0	0	0	1	1
	TCONS_00046942	poly(A) RNA-seq	-	0	0	0	1	1
	TCONS_00046944	poly(A) RNA-seq	-	0	0	0	1	1
	TCONS_00046948	poly(A) RNA-seq	-	0	0	0	1	1
	TCONS_00046990	poly(A) RNA-seq	-	0	0	0	1	1
	TCONS_00046991	poly(A) RNA-seq	-	0.466242	0.464458	-0.00553006	0.9632	0.984276
	TCONS_00046999	poly(A) RNA-seq	gene_9795	0	0	0	1	1
	TCONS_00047329	poly(A) RNA-seq	-	0	0	0	1	1
	TCONS_00047350	poly(A) RNA-seq	-	0.509374	0.421728	-0.272411	0.6021	0.832951
	TCONS_00047351	poly(A) RNA-seq	-	0.650736	0.816298	0.327025	0.30695	0.659636
	TCONS_00047352	poly(A) RNA-seq	-	0.30493	0.206689	-0.561016	0.5808	0.822443
	TCONS_00047356	poly(A) RNA-seq	-	0.0147332	0.0104455	-0.496186	1	1
	TCONS_00047357	poly(A) RNA-seq	-	0.00833621	0	-0.0395418	1	1
	TCONS_00047381	poly(A) RNA-seq	-	0	0	0	1	1
	TCONS_00047469	poly(A) RNA-seq	-	0	0	0	1	1
	TCONS_00047470	poly(A) RNA-seq	-	0	0	0	1	1
	TCONS_00047471	poly(A) RNA-seq	-	0	0	0	1	1
	TCONS_00047472	poly(A) RNA-seq	-	0	0	0	1	1
	TCONS_00047483	poly(A) RNA-seq	-	0.0353808	0.0340649	-0.0546788	1	1
	TCONS_00047572	poly(A) RNA-seq	-	0.0172449	0.0153809	-0.165034	1	1
	TCONS_00047599	poly(A) RNA-seq	gene_9936	0.0401318	0.0874424	1.12359	1	1
	TCONS_00047686	poly(A) RNA-seq	gene_9956	1.30579	1.6214	0.312318	0.4397	0.742281
	TCONS_00047687	poly(A) RNA-seq	gene_9956	0.293376	0.000388748	-9.5597	1	1
	TCONS_00047688	poly(A) RNA-seq	gene_9956	3.01191	3.69681	0.295604	0.0921	0.495372
	TCONS_00047944	poly(A) RNA-seq	gene_9993	0.234889	0.209022	-0.168319	1	1
	TCONS_00048601	poly(A) RNA-seq	-	0	0.0664194	0.288533	1	1
	TCONS_00048617	poly(A) RNA-seq	-	0	0	0	1	1
	TCONS_00048713	poly(A) RNA-seq	-	0.294236	0.157137	-0.904951	1	1
	TCONS_00048731	poly(A) RNA-seq	gene_10115	6.11458	4.69558	-0.38095	0.1653	0.575998
	TCONS_00048988	poly(A) RNA-seq	-	0	0.0109766	0.631179	1	1
	TCONS_00049063	poly(A) RNA-seq	gene_10200	0.244342	0.350899	0.522157	0.26725	0.633041
	TCONS_00049064	poly(A) RNA-seq	gene_10200	0	0	0	1	1
	TCONS_00049065	poly(A) RNA-seq	gene_10200	0.0020061	0.00183084	-0.131891	1	1
	TCONS_00049078	poly(A) RNA-seq	gene_10209	17.3781	16.4727	-0.0771901	0.88365	0.956056
	TCONS_00049110	poly(A) RNA-seq	gene_10228	0.693291	0.620848	-0.159222	0.9168	0.968148
	TCONS_00049146	poly(A) RNA-seq	gene_10231	0.721349	0.517768	-0.478391	0.3086	0.660897
	TCONS_00049248	poly(A) RNA-seq	-	0	0	0	1	1
	TCONS_00049408	poly(A) RNA-seq	-	0	0	0	1	1
	TCONS_00049412	poly(A) RNA-seq	-	0	0	0	1	1
	TCONS_00049421	poly(A) RNA-seq	gene_10309	0	0	0	1	1
	TCONS_00049595	poly(A) RNA-seq	gene_10300	0.635638	0.517402	-0.296919	0.5207	0.790231
	TCONS_00049642	poly(A) RNA-seq	-	0	0	0	1	1
	TCONS_00049645	poly(A) RNA-seq	-	0.0284194	5.88461e-06	-12.2376	1	1
	TCONS_00049646	poly(A) RNA-seq	-	0	0.0136643	0.751219	1	1
	TCONS_00049686	poly(A) RNA-seq	gene_10342	0.510485	0.36233	-0.494563	0.43045	0.736258
	TCONS_00049775	poly(A) RNA-seq	-	0	0	0	1	1
	TCONS_00049780	poly(A) RNA-seq	-	0	0	0	1	1
	TCONS_00049953	poly(A) RNA-seq	-	0	0	0	1	1
	TCONS_00050116	poly(A) RNA-seq	-	1.10835e-07	0	-5.33004e-07	1	1
	TCONS_00050117	poly(A) RNA-seq	-	0	0	0	1	1
	TCONS_00050118	poly(A) RNA-seq	-	0	0	0	1	1
	TCONS_00050125	poly(A) RNA-seq	-	0.0111856	0	-0.0528128	1	1
	TCONS_00050198	poly(A) RNA-seq	-	0.227313	0.10079	-1.17333	1	1
	TCONS_00050213	poly(A) RNA-seq	gene_10439	0.114676	0.114687	0.000128716	1	1
	TCONS_00050297	poly(A) RNA-seq	gene_10470	17.1104	10.4172	-0.71591	0.38025	0.706764
	TCONS_00050313	poly(A) RNA-seq	-	0	0	0	1	1
	TCONS_00050337	poly(A) RNA-seq	-	0.849491	1.77888	1.06629	0.04655	0.356738
	TCONS_00050531	poly(A) RNA-seq	gene_10535	0.585646	0.180523	-1.69785	0.1439	0.556751
	TCONS_00050532	poly(A) RNA-seq	gene_10532	0.823664	0.0881768	-3.22358	0.1659	0.576204
	TCONS_00050769	poly(A) RNA-seq	-	0	0	0	1	1
	TCONS_00050787	poly(A) RNA-seq	-	0	0	0	1	1
	TCONS_00050822	poly(A) RNA-seq	gene_10623	0	0.0352645	1.46635	1	1
	TCONS_00050861	poly(A) RNA-seq	-	0	0	0	1	1
	TCONS_00051222	poly(A) RNA-seq	gene_10704	0.189709	0.0918582	-1.04631	1	1
	TCONS_00051278	poly(A) RNA-seq	-	0	0	0	1	1
	TCONS_00051280	poly(A) RNA-seq	-	0	0	0	1	1
	TCONS_00051284	poly(A) RNA-seq	gene_10747	0	0	0	1	1
	TCONS_00051351	poly(A) RNA-seq	-	0	0	0	1	1
	TCONS_00051395	poly(A) RNA-seq	-	0	0.0279083	0.12833	1	1
	TCONS_00051411	poly(A) RNA-seq	-	0	0	0	1	1
	TCONS_00051413	poly(A) RNA-seq	-	0	0	0	1	1
	TCONS_00051479	poly(A) RNA-seq	-	0	0	0	1	1
	TCONS_00051502	poly(A) RNA-seq	gene_10778	1.37331	0.991287	-0.470283	0.60855	0.836312
	TCONS_00051514	poly(A) RNA-seq	-	0.0241228	0	-0.111578	1	1
	TCONS_00051559	poly(A) RNA-seq	gene_10798	0.87172	1.10691	0.344596	0.7315	0.894399
	TCONS_00051618	poly(A) RNA-seq	-	0	0	0	1	1
	TCONS_00051675	poly(A) RNA-seq	-	0.215913	0.0581794	-1.89187	1	1
	TCONS_00051689	poly(A) RNA-seq	-	0	0	0	1	1
	TCONS_00051690	poly(A) RNA-seq	-	0	0	0	1	1
	TCONS_00051694	poly(A) RNA-seq	gene_10827	2.83144	2.65193	-0.0944951	0.81625	0.930464
	TCONS_00051757	poly(A) RNA-seq	-	0	0	0	1	1
	TCONS_00052364	poly(A) RNA-seq	gene_10945	0	0	0	1	1
	TCONS_00052365	poly(A) RNA-seq	gene_10945	0	0	0	1	1
	TCONS_00052366	poly(A) RNA-seq	gene_10945	0	0	0	1	1
	TCONS_00052388	poly(A) RNA-seq	-	0.254351	0.281915	0.148441	1	1
	TCONS_00052391	poly(A) RNA-seq	gene_10940	0	0.0941412	0.39375	1	1
	TCONS_00052392	poly(A) RNA-seq	gene_10940	0.869112	0.167078	-2.37902	0.4483	0.747375
	TCONS_00052408	poly(A) RNA-seq	-	0.149603	0.492331	1.71849	0.26005	0.630581
	TCONS_00052514	poly(A) RNA-seq	gene_10984	4.38318	3.07344	-0.512123	0.4349	0.739351
	TCONS_00052515	poly(A) RNA-seq	-	0	0	0	1	1
	TCONS_00052516	poly(A) RNA-seq	-	0	0	0	1	1
	TCONS_00052517	poly(A) RNA-seq	-	0	0	0	1	1
	TCONS_00053186	poly(A) RNA-seq	-	0.150986	0.350938	1.2168	0.137	0.549713
	TCONS_00053284	poly(A) RNA-seq	-	0	0	0	1	1
	TCONS_00053285	poly(A) RNA-seq	-	0	0	0	1	1
	TCONS_00053286	poly(A) RNA-seq	-	0	0	0	1	1
	TCONS_00053287	poly(A) RNA-seq	-	0	0	0	1	1
	TCONS_00053494	poly(A) RNA-seq	gene_11202	1.32202	0	-2.43476	0.116	0.531607
	TCONS_00053500	poly(A) RNA-seq	-	0	0	0	1	1
	TCONS_00053517	poly(A) RNA-seq	gene_11210	0.352163	0.391084	0.151238	0.7741	0.913264
	TCONS_00053588	poly(A) RNA-seq	-	0	0.0357463	0.162409	1	1
	TCONS_00053589	poly(A) RNA-seq	-	0	0	0	1	1
	TCONS_00053706	poly(A) RNA-seq	gene_11240	0	0.0484715	0.216078	1	1
	TCONS_00053724	poly(A) RNA-seq	-	1.29335	0.385967	-1.74456	0.0749	0.452944
	TCONS_00053726	poly(A) RNA-seq	-	0.214786	0.168861	-0.347065	1	1
	TCONS_00053777	poly(A) RNA-seq	-	0	0.0140019	0.765615	1	1
	TCONS_00053778	poly(A) RNA-seq	-	0	0	0	1	1
	TCONS_00053818	poly(A) RNA-seq	gene_11269	0.888424	0.649835	-0.451174	0.3766	0.704483
	TCONS_00053833	poly(A) RNA-seq	gene_11271	0	0	0	1	1
	TCONS_00054079	poly(A) RNA-seq	gene_11340	0.117817	0.111819	-0.0753783	1	1
	TCONS_00054264	poly(A) RNA-seq	-	0.0794453	6.45572e-07	-16.909	1	1
	TCONS_00054313	poly(A) RNA-seq	gene_11392	2.0635	1.81534	-0.184855	0.8638	0.949033
	TCONS_00054322	poly(A) RNA-seq	-	0	0	0	1	1
	TCONS_00054423	poly(A) RNA-seq	-	0	0	0	1	1
	TCONS_00054435	poly(A) RNA-seq	-	0	0	0	1	1
	TCONS_00054461	poly(A) RNA-seq	-	0	0	0	1	1
	TCONS_00054525	poly(A) RNA-seq	-	0.0171439	0.117093	2.77189	1	1
	TCONS_00054540	poly(A) RNA-seq	gene_11436	6.66916	0.963646	-2.79093	0.14	0.552742
	TCONS_00054552	poly(A) RNA-seq	gene_11455	0.569964	0.9578	0.748853	0.14165	0.554664
	TCONS_00054658	poly(A) RNA-seq	gene_11481	9.55239	7.025	-0.443363	0.83735	0.938883
	TCONS_00054674	poly(A) RNA-seq	gene_11483	0	2.01753e-05	0.00145461	1	1
	TCONS_00054743	poly(A) RNA-seq	-	0.275269	0.155297	-0.825816	1	1
	TCONS_00054872	poly(A) RNA-seq	-	0	0	0	1	1
	TCONS_00054941	poly(A) RNA-seq	-	0	0.0481191	1.76806	1	1
	TCONS_00054969	poly(A) RNA-seq	-	0.0216216	0	-0.100402	1	1
	TCONS_00055027	poly(A) RNA-seq	gene_11565	0	0	0	1	1
	TCONS_00055028	poly(A) RNA-seq	gene_11565	0	0.0247251	1.16108	1	1
	TCONS_00055086	poly(A) RNA-seq	-	0.386441	0	-1.19417	1	1
	TCONS_00055087	poly(A) RNA-seq	-	0	0	0	1	1
	TCONS_00055136	poly(A) RNA-seq	-	0	0	0	1	1
	TCONS_00055137	poly(A) RNA-seq	-	0	0	0	1	1
	TCONS_00055171	poly(A) RNA-seq	gene_11579	0	0	0	1	1
	TCONS_00055172	poly(A) RNA-seq	gene_11579	0.126416	0.238776	0.917473	1	1
	TCONS_00055180	poly(A) RNA-seq	gene_11583	1.46085	0.759631	-0.943441	0.34335	0.684374
	TCONS_00055181	poly(A) RNA-seq	gene_11583	0.169783	0.419541	1.30512	0.5658	0.81491
	TCONS_00055182	poly(A) RNA-seq	gene_11583	0.75797	0.734534	-0.0453113	0.9678	0.985562
	TCONS_00055346	poly(A) RNA-seq	-	0	0	0	1	1
	TCONS_00055434	poly(A) RNA-seq	gene_11644	0.201607	0.18598	-0.116395	1	1
	TCONS_00055487	poly(A) RNA-seq	gene_11654	0	0	0	1	1
	TCONS_00055572	poly(A) RNA-seq	-	1.22943	1.24962	0.0234933	0.90405	0.96346
	TCONS_00055663	poly(A) RNA-seq	-	0.0356893	0.125176	1.81039	1	1
	TCONS_00055807	poly(A) RNA-seq	gene_11684	0	0.130353	0.520558	1	1
	TCONS_00055928	poly(A) RNA-seq	gene_11725	0.699612	0.598368	-0.225522	0.51405	0.786331
	TCONS_00055972	poly(A) RNA-seq	-	0	0	0	1	1
	TCONS_00055995	poly(A) RNA-seq	-	0	0	0	1	1
	TCONS_00055999	poly(A) RNA-seq	gene_11746	0	0	0	1	1
	TCONS_00056307	poly(A) RNA-seq	-	0.840243	2.04971	1.28654	0.1405	0.553358
	TCONS_00056308	poly(A) RNA-seq	-	2.44454	1.24551	-0.972824	0.1411	0.553912
	TCONS_00056310	poly(A) RNA-seq	-	0.303277	1.01302	1.73995	0.00575	0.0956605
	TCONS_00056311	poly(A) RNA-seq	-	1.16109	1.14616	-0.018673	0.9615	0.983697
	TCONS_00056800	poly(A) RNA-seq	-	0	0	0	1	1
	TCONS_00056802	poly(A) RNA-seq	-	0	1.59505e-05	0.00115013	1	1
	TCONS_00057073	poly(A) RNA-seq	-	0	0	0	1	1
	TCONS_00057074	poly(A) RNA-seq	-	0	0	0	1	1
	TCONS_00057252	poly(A) RNA-seq	gene_12013	0	0	0	1	1
	TCONS_00057253	poly(A) RNA-seq	gene_12013	0.0100961	0.233379	4.53081	1	1
	TCONS_00057291	poly(A) RNA-seq	gene_12029	0.240395	0.0767797	-1.64661	1	1
	TCONS_00057345	poly(A) RNA-seq	gene_12041	0.110179	0.102997	-0.0972467	1	1
	TCONS_00057442	poly(A) RNA-seq	-	0	0	0	1	1
	TCONS_00057443	poly(A) RNA-seq	-	0	0	0	1	1
	TCONS_00057495	poly(A) RNA-seq	-	0	0	0	1	1
	TCONS_00057610	poly(A) RNA-seq	-	0	0	0	1	1
	TCONS_00057680	poly(A) RNA-seq	-	0	0	0	1	1
	TCONS_00057681	poly(A) RNA-seq	-	0	0	0	1	1
	TCONS_00057746	poly(A) RNA-seq	-	0	0	0	1	1
	TCONS_00057801	poly(A) RNA-seq	-	4.40817	5.06461	0.200274	0.3943	0.715245
	TCONS_00057802	poly(A) RNA-seq	-	0	0	0	1	1
	TCONS_00057803	poly(A) RNA-seq	-	0	0	0	1	1
	TCONS_00057804	poly(A) RNA-seq	-	0.0518843	0.226172	2.12405	1	1
	TCONS_00057806	poly(A) RNA-seq	-	0.222941	0	-0.801686	1	1
	TCONS_00057808	poly(A) RNA-seq	-	0.128511	0.0292745	-2.13417	1	1
	TCONS_00057849	poly(A) RNA-seq	-	0.0992565	0.192293	0.954074	1	1
	TCONS_00057850	poly(A) RNA-seq	-	1.00431	1.18825	0.242639	0.50785	0.783083
	TCONS_00058003	poly(A) RNA-seq	-	0	0	0	1	1
	TCONS_00058005	poly(A) RNA-seq	-	0	0	0	1	1
	TCONS_00058018	poly(A) RNA-seq	gene_12203	4.45382	7.36789	0.726208	0.2124	0.613936
	TCONS_00058189	poly(A) RNA-seq	-	0	0.14879	0.581078	1	1
	TCONS_00058514	poly(A) RNA-seq	-	0.0806318	0.0635928	-0.342486	1	1
	TCONS_00058653	poly(A) RNA-seq	gene_12325	0.411789	0.53198	0.369468	0.66405	0.863971
	TCONS_00058733	poly(A) RNA-seq	-	4.31002	3.87673	-0.152854	0.2815	0.640437
	TCONS_00058734	poly(A) RNA-seq	-	0.911608	0.716151	-0.348149	0.2899	0.64728
	TCONS_00058800	poly(A) RNA-seq	gene_12330	0	0	0	1	1
	TCONS_00058924	poly(A) RNA-seq	-	0	0	0	1	1
	TCONS_00059033	poly(A) RNA-seq	gene_12398	0.585264	0.319785	-0.871986	0.4071	0.722943
	TCONS_00059034	poly(A) RNA-seq	-	0	0	0	1	1
	TCONS_00059035	poly(A) RNA-seq	-	0.0237832	0	-0.110066	1	1
	TCONS_00059037	poly(A) RNA-seq	-	0	0	0	1	1
	TCONS_00059043	poly(A) RNA-seq	-	0	0	0	1	1
	TCONS_00059051	poly(A) RNA-seq	-	0	0	0	1	1
	TCONS_00059100	poly(A) RNA-seq	-	0	0	0	1	1
	TCONS_00059295	poly(A) RNA-seq	gene_12439	0.148746	0.174627	0.231425	1	1
	TCONS_00059316	poly(A) RNA-seq	gene_12462	2.2456	4.80177	1.09646	0.24445	0.626103
	TCONS_00059317	poly(A) RNA-seq	gene_12462	2.50951	2.01839	-0.314198	0.492	0.773242
	TCONS_00059479	poly(A) RNA-seq	gene_12503	2.10374e-05	0.906306	15.3948	0.3036	0.657591
	TCONS_00059549	poly(A) RNA-seq	gene_12512	0	0.0448144	1.69631	1	1
	TCONS_00059605	poly(A) RNA-seq	-	0	0	0	1	1
	TCONS_00059744	poly(A) RNA-seq	-	0	0	0	1	1
	TCONS_00059745	poly(A) RNA-seq	-	0	0	0	1	1
	TCONS_00059926	poly(A) RNA-seq	-	0.0433278	0.145777	1.7504	1	1
	TCONS_00059999	poly(A) RNA-seq	-	0.0719575	0	-0.310175	1	1
	TCONS_00060147	poly(A) RNA-seq	gene_12672	1.78412e-06	0.0497908	14.7684	1	1
	TCONS_00060278	poly(A) RNA-seq	-	0.0552859	0	-0.244018	1	1
	TCONS_00060279	poly(A) RNA-seq	-	0.192098	0	-0.713983	1	1
	TCONS_00060362	poly(A) RNA-seq	-	0	0	0	1	1
	TCONS_00060435	poly(A) RNA-seq	-	0	0	0	1	1
	TCONS_00060457	poly(A) RNA-seq	gene_12711	0	0.207698	0.759008	1	1
	TCONS_00060523	poly(A) RNA-seq	-	0	0	0	1	1
	TCONS_00060585	poly(A) RNA-seq	-	0	0	0	1	1
	TCONS_00060589	poly(A) RNA-seq	-	0	0.00216221	0.148102	1	1
	TCONS_00060769	poly(A) RNA-seq	-	0	0	0	1	1
	TCONS_00060970	poly(A) RNA-seq	-	0	0	0	1	1
	TCONS_00061121	poly(A) RNA-seq	-	0	0	0	1	1
	TCONS_00061122	poly(A) RNA-seq	-	0	0	0	1	1
	TCONS_00061286	poly(A) RNA-seq	-	0.0736247	0	-0.316627	1	1
	TCONS_00061310	poly(A) RNA-seq	-	0	0	0	1	1
	TCONS_00061338	poly(A) RNA-seq	-	0.0459536	0.0325418	-0.497882	1	1
	TCONS_00061348	poly(A) RNA-seq	gene_12914	1.16008	1.52546	0.395029	0.6942	0.877967
	TCONS_00061618	poly(A) RNA-seq	gene_12992	0	0.0637512	2.06611	1	1
	TCONS_00061650	poly(A) RNA-seq	gene_12995	0	0.0091551	0.543748	1	1
	TCONS_00061775	poly(A) RNA-seq	-	0	0	0	1	1
	TCONS_00061776	poly(A) RNA-seq	-	0.0237077	1.43178e-05	-10.6933	1	1
	TCONS_00061799	poly(A) RNA-seq	-	0	0	0	1	1
	TCONS_00061801	poly(A) RNA-seq	gene_13010	0.119001	0.139765	0.232029	1	1
	TCONS_00061802	poly(A) RNA-seq	-	0	0	0	1	1
	TCONS_00061960	poly(A) RNA-seq	gene_13017	0.187309	0.233879	0.320342	1	1
	TCONS_00062011	poly(A) RNA-seq	gene_13047	3.57699	3.03839	-0.235437	0.425	0.733184
	TCONS_00062107	poly(A) RNA-seq	-	0.0900611	0.0392554	-1.19801	1	1
	TCONS_00062228	poly(A) RNA-seq	gene_13087	0.0533775	0.109455	1.03603	1	1
	TCONS_00062400	poly(A) RNA-seq	gene_13132	0	0.115623	0.470313	1	1
	TCONS_00062406	poly(A) RNA-seq	gene_13123	0.364091	0	-1.14642	0.14755	0.560324
	TCONS_00062683	poly(A) RNA-seq	-	0.223784	0.0884879	-1.33855	1	1
	TCONS_00062742	poly(A) RNA-seq	-	0	0	0	1	1
	TCONS_00062782	poly(A) RNA-seq	-	0.81946	0	-1.89977	1	1
	TCONS_00062807	poly(A) RNA-seq	-	0	0	0	1	1
	TCONS_00062981	poly(A) RNA-seq	gene_13251	0.182175	0	-0.684594	1	1
	TCONS_00063007	poly(A) RNA-seq	-	0	0	0	1	1
	TCONS_00063016	poly(A) RNA-seq	-	2.33827	2.97036	0.345195	0.7346	0.89591
	TCONS_00063071	poly(A) RNA-seq	-	0	0	0	1	1
	TCONS_00063144	poly(A) RNA-seq	-	0	0	0	1	1
	TCONS_00063145	poly(A) RNA-seq	-	0	0	0	1	1
	TCONS_00063151	poly(A) RNA-seq	gene_13321	0.611921	1.62273	1.407	0.0024	0.0512782
	TCONS_00063188	poly(A) RNA-seq	-	0	0	0	1	1
	TCONS_00063232	poly(A) RNA-seq	-	0	0	0	1	1
	TCONS_00063239	poly(A) RNA-seq	gene_13356	2.68981	2.87094	0.0940173	0.85285	0.944686
	TCONS_00063248	poly(A) RNA-seq	-	0	0	0	1	1
	TCONS_00063311	poly(A) RNA-seq	-	0.131235	0.033287	-1.97912	1	1
	TCONS_00063381	poly(A) RNA-seq	-	0	0	0	1	1
	TCONS_00063465	poly(A) RNA-seq	gene_13428	0.0839252	0.016383	-2.3569	1	1
	TCONS_00063470	poly(A) RNA-seq	-	0	0	0	1	1
	TCONS_00063636	poly(A) RNA-seq	-	0	0	0	1	1
	TCONS_00063637	poly(A) RNA-seq	-	0	0	0	1	1
	TCONS_00063700	poly(A) RNA-seq	-	9.34676	6.74183	-0.471327	0.0199	0.216659
	TCONS_00063716	poly(A) RNA-seq	gene_13505	0.0201203	0.0356152	0.823843	1	1
	TCONS_00063880	poly(A) RNA-seq	-	0.341246	0.53436	0.646999	0.4877	0.770689
	TCONS_00063887	poly(A) RNA-seq	gene_13545	0.24315	0.171953	-0.499833	1	1
	TCONS_00063889	poly(A) RNA-seq	-	0	0	0	1	1
	TCONS_00063987	poly(A) RNA-seq	-	0	0	0	1	1
	TCONS_00064017	poly(A) RNA-seq	-	0	0.0217135	0.100814	1	1
	TCONS_00064020	poly(A) RNA-seq	-	0	0.050923	1.82625	1	1
	TCONS_00064162	poly(A) RNA-seq	-	0	0	0	1	1
	TCONS_00064164	poly(A) RNA-seq	-	0	0	0	1	1
	TCONS_00064165	poly(A) RNA-seq	-	0	0	0	1	1
	TCONS_00064244	poly(A) RNA-seq	gene_13618	6.64775	5.17423	-0.361522	0.26565	0.632306
	TCONS_00064251	poly(A) RNA-seq	-	4.75371e-05	3.2246e-05	-0.559934	1	1
	TCONS_00064252	poly(A) RNA-seq	-	0.237002	0.0332974	-2.83142	1	1
	TCONS_00064442	poly(A) RNA-seq	gene_13667	0	0	0	1	1
	TCONS_00064637	poly(A) RNA-seq	-	0	0	0	1	1
	TCONS_00064638	poly(A) RNA-seq	-	0	0	0	1	1
	TCONS_00064639	poly(A) RNA-seq	-	0	0	0	1	1
	TCONS_00064753	poly(A) RNA-seq	gene_13747	0.0762614	0.0315566	-1.27301	1	1
	TCONS_00064825	poly(A) RNA-seq	-	0	0	0	1	1
	TCONS_00065161	poly(A) RNA-seq	-	0	0	0	1	1
	TCONS_00065247	poly(A) RNA-seq	-	0	0	0	1	1
	TCONS_00065248	poly(A) RNA-seq	-	0	0	0	1	1
	TCONS_00065297	poly(A) RNA-seq	-	1.33138	1.45299	0.126099	0.7286	0.893495
	TCONS_00065298	poly(A) RNA-seq	-	1.84807e-05	0.247295	13.7079	1	1
	TCONS_00065301	poly(A) RNA-seq	-	0.219044	0.261388	0.254974	1	1
	TCONS_00065302	poly(A) RNA-seq	-	0	0	0	1	1
	TCONS_00065304	poly(A) RNA-seq	-	0	0	0	1	1
	TCONS_00065305	poly(A) RNA-seq	-	0	0	0	1	1
	TCONS_00065558	poly(A) RNA-seq	-	0	0	0	1	1
	TCONS_00065650	poly(A) RNA-seq	gene_13931	0.0268855	0.113575	2.07875	1	1
	TCONS_00065749	poly(A) RNA-seq	-	0.102112	0.0398256	-1.35838	1	1
	TCONS_00065768	poly(A) RNA-seq	-	0	0	0	1	1
	TCONS_00065876	poly(A) RNA-seq	gene_13983	0.0781158	0.286588	1.87529	1	1
	TCONS_00065934	poly(A) RNA-seq	-	0.0168169	0	-0.0786868	1	1
	TCONS_00066080	poly(A) RNA-seq	-	0	0	0	1	1
	TCONS_00066085	poly(A) RNA-seq	gene_14036	0.00889195	0.0175242	0.978775	1	1
	TCONS_00066172	poly(A) RNA-seq	-	0	0	0	1	1
	TCONS_00066276	poly(A) RNA-seq	-	0	0	0	1	1
	TCONS_00066377	poly(A) RNA-seq	-	0	0	0	1	1
	TCONS_00066378	poly(A) RNA-seq	-	0	0	0	1	1
	TCONS_00066397	poly(A) RNA-seq	-	0	0	0	1	1
	TCONS_00066527	poly(A) RNA-seq	-	0	0	0	1	1
	TCONS_00066528	poly(A) RNA-seq	-	0	0	0	1	1
	TCONS_00066582	poly(A) RNA-seq	-	0	0	0	1	1
	TCONS_00066598	poly(A) RNA-seq	-	0.209932	0.395087	0.912252	0.26285	0.631535
	TCONS_00066677	poly(A) RNA-seq	-	0	0	0	1	1
	TCONS_00066680	poly(A) RNA-seq	-	0	0	0	1	1
	TCONS_00066729	poly(A) RNA-seq	-	0.0179021	0.12413	2.79365	1	1
	TCONS_00066771	poly(A) RNA-seq	gene_14210	13.0638	6.75453	-0.951644	0.6211	0.842985
	TCONS_00066796	poly(A) RNA-seq	-	0	0	0	1	1
	TCONS_00066855	poly(A) RNA-seq	gene_14231	0	0	0	1	1
	TCONS_00067016	poly(A) RNA-seq	-	0	0	0	1	1
	TCONS_00067051	poly(A) RNA-seq	gene_14287	0	0.0042575	0.278431	1	1
	TCONS_00067064	poly(A) RNA-seq	gene_14286	0.109539	0.0526076	-1.0581	1	1
	TCONS_00067084	poly(A) RNA-seq	-	0	0	0	1	1
	TCONS_00067122	poly(A) RNA-seq	-	0	0.13957	0.55113	1	1
	TCONS_00067192	poly(A) RNA-seq	-	0	0	0	1	1
	TCONS_00067193	poly(A) RNA-seq	-	0	0	0	1	1
	TCONS_00067230	poly(A) RNA-seq	-	0.113762	0.0683548	-0.734909	1	1
	TCONS_00067266	poly(A) RNA-seq	-	0	0	0	1	1
	TCONS_00067488	poly(A) RNA-seq	-	0.0151537	0.0254911	0.750329	1	1
	TCONS_00067507	poly(A) RNA-seq	-	0.147652	0.0301797	-2.29055	1	1
	TCONS_00067509	poly(A) RNA-seq	-	1.58939e-06	0.0723798	15.4748	1	1
	TCONS_00067549	poly(A) RNA-seq	-	0.0363361	0.158941	2.12901	1	1
	TCONS_00067846	poly(A) RNA-seq	-	0	0	0	1	1
	TCONS_00067890	poly(A) RNA-seq	-	0.121823	0	-0.491675	1	1
	TCONS_00067892	poly(A) RNA-seq	-	0	0	0	1	1
	TCONS_00067949	poly(A) RNA-seq	-	0	0	0	1	1
	TCONS_00067951	poly(A) RNA-seq	-	0	0	0	1	1
	TCONS_00067952	poly(A) RNA-seq	gene_14490	0.00844698	0.00653227	-0.370851	1	1
	TCONS_00068068	poly(A) RNA-seq	-	0	0	0	1	1
	TCONS_00068231	poly(A) RNA-seq	-	0	0	0	1	1
	TCONS_00068232	poly(A) RNA-seq	-	0.0180231	0	-0.0841691	1	1
	TCONS_00068233	poly(A) RNA-seq	-	0.0380584	0.0377829	-0.0104805	1	1
	TCONS_00068399	poly(A) RNA-seq	-	0	0	0	1	1
	TCONS_00068400	poly(A) RNA-seq	-	0	0	0	1	1
	TCONS_00068401	poly(A) RNA-seq	-	0	0	0	1	1
	TCONS_00068438	poly(A) RNA-seq	-	0	0	0	1	1
	TCONS_00068509	poly(A) RNA-seq	-	0	0	0	1	1
	TCONS_00068510	poly(A) RNA-seq	-	0	0	0	1	1
	TCONS_00068512	poly(A) RNA-seq	-	0	0	0	1	1
	TCONS_00068535	poly(A) RNA-seq	-	0	0	0	1	1
	TCONS_00068704	poly(A) RNA-seq	gene_14636	0.0121891	0.0682355	2.48493	1	1
	TCONS_00068741	poly(A) RNA-seq	gene_14654	33.7216	23.9649	-0.492752	0.2756	0.636637
	TCONS_00068776	poly(A) RNA-seq	-	0	0	0	1	1
	TCONS_00068777	poly(A) RNA-seq	-	0	0	0	1	1
	TCONS_00068779	poly(A) RNA-seq	-	0	0	0	1	1
	TCONS_00068839	poly(A) RNA-seq	-	0.00509299	0.0230859	2.18043	1	1
	TCONS_00069024	poly(A) RNA-seq	gene_14705	0.0925499	0.0467379	-0.98564	1	1
	TCONS_00069214	poly(A) RNA-seq	-	0	0	0	1	1
	TCONS_00069271	poly(A) RNA-seq	gene_14749	0.225107	0.200824	-0.16468	1	1
	TCONS_00069342	poly(A) RNA-seq	-	0	0	0	1	1
	TCONS_00069363	poly(A) RNA-seq	gene_14784	0.284201	0.24787	-0.197327	1	1
	TCONS_00069364	poly(A) RNA-seq	gene_14784	0	0	0	1	1
	TCONS_00069450	poly(A) RNA-seq	gene_14803	0.522923	0.49384	-0.0825547	0.81335	0.929129
	TCONS_00069513	poly(A) RNA-seq	-	0	0	0	1	1
	TCONS_00069535	poly(A) RNA-seq	gene_14832	0.568333	0.677622	0.253745	0.6356	0.850267
	TCONS_00069546	poly(A) RNA-seq	gene_14828	0.449923	0.0417808	-3.42877	0.15145	0.563793
	TCONS_00069564	poly(A) RNA-seq	-	0	0	0	1	1
	TCONS_00069604	poly(A) RNA-seq	-	0	0	0	1	1
	TCONS_00069618	poly(A) RNA-seq	gene_14847	0.922224	0.570336	-0.693307	0.27055	0.634498
	TCONS_00069641	poly(A) RNA-seq	-	0	0	0	1	1
	TCONS_00069787	poly(A) RNA-seq	gene_14886	6.66967	4.94675	-0.431133	0.20675	0.60908
	TCONS_00069788	poly(A) RNA-seq	gene_14887	0.523185	0.409763	-0.352531	0.35695	0.692711
	TCONS_00069875	poly(A) RNA-seq	-	0	0	0	1	1
	TCONS_00069876	poly(A) RNA-seq	gene_14913	0	0.0236328	0.109395	1	1
	TCONS_00069877	poly(A) RNA-seq	gene_14915	3.16459	3.69239	0.222537	0.5747	0.819422
	TCONS_00069950	poly(A) RNA-seq	-	0.0130276	0.0409471	1.65219	1	1
	TCONS_00070043	poly(A) RNA-seq	-	0.253478	0.273035	0.107223	1	1
	TCONS_00070131	poly(A) RNA-seq	-	0	0	0	1	1
	TCONS_00070249	poly(A) RNA-seq	-	0	0.04892	0.217934	1	1
	TCONS_00070528	poly(A) RNA-seq	gene_15046	0	0.00467045	0.302784	1	1
	TCONS_00070629	poly(A) RNA-seq	-	0	0	0	1	1
	TCONS_00070690	poly(A) RNA-seq	-	0.06672	0	-0.289716	1	1
	TCONS_00070691	poly(A) RNA-seq	-	8.98314e-07	0	-4.31997e-06	1	1
	TCONS_00070696	poly(A) RNA-seq	gene_15095	0.114922	0	-0.467878	1	1
	TCONS_00070781	poly(A) RNA-seq	gene_15109	0.0376946	0.0737414	0.968116	1	1
	TCONS_00070805	poly(A) RNA-seq	gene_15124	0	0	0	1	1
	TCONS_00071019	poly(A) RNA-seq	gene_15162	0.0335715	0.0439743	0.389425	1	1
	TCONS_00071135	poly(A) RNA-seq	gene_15180	0.368967	0.40846	0.146706	0.68195	0.872348
	TCONS_00071203	poly(A) RNA-seq	gene_15209	0.124469	0.323907	1.3798	0.19	0.594493
	TCONS_00071211	poly(A) RNA-seq	-	0.343505	0.774096	1.17218	0.1212	0.536064
	TCONS_00071364	poly(A) RNA-seq	-	0	0	0	1	1
	TCONS_00071373	poly(A) RNA-seq	-	0.0810619	0.021821	-1.89331	1	1
	TCONS_00071386	poly(A) RNA-seq	gene_15255	0.109442	0.0656305	-0.737725	1	1
	TCONS_00071415	poly(A) RNA-seq	gene_15269	0.213368	0.149407	-0.514091	1	1
	TCONS_00071511	poly(A) RNA-seq	gene_15262	0.547466	0	-1.49819	0.1991	0.602615
	TCONS_00071533	poly(A) RNA-seq	gene_15278	2.00906	2.44945	0.285935	0.74895	0.90267
	TCONS_00071548	poly(A) RNA-seq	gene_15294	0	0.00366709	0.242882	1	1
	TCONS_00071565	poly(A) RNA-seq	-	0	0	0	1	1
	TCONS_00071566	poly(A) RNA-seq	-	0	0	0	1	1
	TCONS_00071572	poly(A) RNA-seq	gene_15301	0.532335	0.231642	-1.20044	0.13715	0.549803
	TCONS_00071706	poly(A) RNA-seq	gene_15290	0.0473849	0	-0.211573	1	1
	TCONS_00071725	poly(A) RNA-seq	gene_15316	0	0.460605	1.34218	0.12825	0.541725
	TCONS_00071812	poly(A) RNA-seq	gene_15330	0.0851578	0.183075	1.10422	1	1
	TCONS_00071833	poly(A) RNA-seq	-	0.343872	0.0954961	-1.84836	1	1
	TCONS_00072071	poly(A) RNA-seq	-	0	0	0	1	1
	TCONS_00072077	poly(A) RNA-seq	gene_15393	0.234568	0.490273	1.06358	0.26835	0.633682
	TCONS_00072121	poly(A) RNA-seq	gene_15396	0.130559	0.0850106	-0.618987	1	1
	TCONS_00072219	poly(A) RNA-seq	-	0	0	0	1	1
	TCONS_00072220	poly(A) RNA-seq	-	0	0	0	1	1
	TCONS_00072393	poly(A) RNA-seq	gene_15473	0	0	0	1	1
	TCONS_00072622	poly(A) RNA-seq	-	0.0157266	0	-0.0737133	1	1
	TCONS_00072645	poly(A) RNA-seq	-	0.161737	0.0513278	-1.65584	1	1
	TCONS_00072649	poly(A) RNA-seq	-	0.00917591	0.0279581	1.60734	1	1
	TCONS_00072712	poly(A) RNA-seq	-	0.0523873	0	-0.232199	1	1
	TCONS_00072719	poly(A) RNA-seq	-	0.0599327	0	-0.262765	1	1
	TCONS_00072789	poly(A) RNA-seq	gene_15556	0	0	0	1	1
	TCONS_00073169	poly(A) RNA-seq	gene_15590	0.54104	0.7431	0.457821	0.4077	0.723302
	TCONS_00073231	poly(A) RNA-seq	gene_15614	0.052614	0.0507975	-0.0506905	1	1
	TCONS_00073359	poly(A) RNA-seq	gene_15648	22.6386	18.5321	-0.288762	0.30905	0.661251
	TCONS_00073415	poly(A) RNA-seq	-	0	0	0	1	1
	TCONS_00073416	poly(A) RNA-seq	-	0	0	0	1	1
	TCONS_00073512	poly(A) RNA-seq	-	0	0	0	1	1
	TCONS_00073513	poly(A) RNA-seq	-	0	0	0	1	1
	TCONS_00073517	poly(A) RNA-seq	-	0	0	0	1	1
	TCONS_00073518	poly(A) RNA-seq	gene_15675	1.00964	0.947823	-0.0911534	0.692	0.877074
	TCONS_00073540	poly(A) RNA-seq	-	4.3642e-05	3.68529e-05	-0.24394	1	1
	TCONS_00073541	poly(A) RNA-seq	-	0.210309	0.269111	0.35569	1	1
	TCONS_00073711	poly(A) RNA-seq	gene_15711	0.109738	0.050364	-1.1236	1	1
	TCONS_00073726	poly(A) RNA-seq	-	0.739283	0.499617	-0.565303	0.504	0.78093
	TCONS_00073764	poly(A) RNA-seq	-	0	5.81765e-06	0.000419594	1	1
	TCONS_00073795	poly(A) RNA-seq	-	0	0	0	1	1
	TCONS_00073796	poly(A) RNA-seq	-	0	0	0	1	1
	TCONS_00073875	poly(A) RNA-seq	gene_15761	4.14014e-05	0	-0.000199085	1	1
	TCONS_00073907	poly(A) RNA-seq	gene_15768	4.25079	2.07872	-1.03204	0.00305	0.0612294
	TCONS_00073916	poly(A) RNA-seq	gene_15770	1.51472	2.22148	0.552472	0.4195	0.73018
	TCONS_00073937	poly(A) RNA-seq	gene_15777	0.030446	0.162443	2.41561	1	1
	TCONS_00074522	poly(A) RNA-seq	gene_15919	1.97863	2.8567	0.529847	0.3104	0.662272
	TCONS_00074701	poly(A) RNA-seq	gene_15970	0.292492	0.372738	0.349766	0.5201	0.789996
	TCONS_00074702	poly(A) RNA-seq	gene_15972	0.729006	0.826166	0.180502	0.509	0.783795
	TCONS_00074721	poly(A) RNA-seq	-	0	0.0162107	0.0759237	1	1
	TCONS_00074804	poly(A) RNA-seq	gene_15999	0.678378	0.67867	0.000621099	0.9941	0.995519
	TCONS_00075240	poly(A) RNA-seq	gene_16108	1.81023	1.64736	-0.136021	0.681	0.871925
	TCONS_00075248	poly(A) RNA-seq	-	0	0	0	1	1
	TCONS_00075249	poly(A) RNA-seq	-	0	0	0	1	1
	TCONS_00075407	poly(A) RNA-seq	-	0	0	0	1	1
	TCONS_00075465	poly(A) RNA-seq	-	0	0	0	1	1
	TCONS_00075466	poly(A) RNA-seq	-	0	0	0	1	1
	TCONS_00075565	poly(A) RNA-seq	-	2.2822	1.48984	-0.615271	0.28115	0.640051
	TCONS_00075669	poly(A) RNA-seq	-	0	0	0	1	1
	TCONS_00075743	poly(A) RNA-seq	-	0	0	0	1	1
	TCONS_00075744	poly(A) RNA-seq	-	0	0	0	1	1
	TCONS_00075755	poly(A) RNA-seq	-	0	0	0	1	1
	TCONS_00075756	poly(A) RNA-seq	-	0.0353456	0.0096295	-1.876	1	1
	TCONS_00075757	poly(A) RNA-seq	-	0.00175086	0.00131695	-0.410863	1	1
	TCONS_00075833	poly(A) RNA-seq	gene_16232	0.394672	0.44485	0.172666	0.7814	0.915875
	TCONS_00076059	poly(A) RNA-seq	-	0.117958	0.472404	2.00175	0.1233	0.537586
	TCONS_00076109	poly(A) RNA-seq	gene_16291	1.38508	2.08442	0.589677	0.21545	0.616041
	TCONS_00076283	poly(A) RNA-seq	-	0	0	0	1	1
	TCONS_00076332	poly(A) RNA-seq	-	0.0673635	0.157755	1.22764	1	1
	TCONS_00076383	poly(A) RNA-seq	-	0	0	0	1	1
	TCONS_00076439	poly(A) RNA-seq	gene_16364	0.0953307	0.159413	0.74176	1	1
	TCONS_00076583	poly(A) RNA-seq	-	0	0	0	1	1
	TCONS_00076584	poly(A) RNA-seq	-	0	0	0	1	1
	TCONS_00076683	poly(A) RNA-seq	-	0	0	0	1	1
	TCONS_00076721	poly(A) RNA-seq	gene_16425	0	0.0805704	2.33013	1	1
	TCONS_00076788	poly(A) RNA-seq	-	0	0	0	1	1
	TCONS_00076789	poly(A) RNA-seq	-	0.0178465	0.00800577	-1.15653	1	1
	TCONS_00076790	poly(A) RNA-seq	-	0.126183	0.037157	-1.76381	1	1
	TCONS_00076862	poly(A) RNA-seq	-	0.0558394	0.0673101	0.269539	1	1
	TCONS_00076886	poly(A) RNA-seq	gene_16447	0.584388	0.579659	-0.011724	0.97915	0.9898
	TCONS_00076887	poly(A) RNA-seq	gene_16448	9.64679	6.43995	-0.582998	0.18035	0.586087
	TCONS_00077010	poly(A) RNA-seq	-	0	0	0	1	1
	TCONS_00077135	poly(A) RNA-seq	gene_16518	0	0	0	1	1
	TCONS_00077450	poly(A) RNA-seq	-	0	0.049438	1.79573	1	1
	TCONS_00077497	poly(A) RNA-seq	gene_16597	0	0	0	1	1
	TCONS_00077640	poly(A) RNA-seq	-	0	0	0	1	1
	TCONS_00077732	poly(A) RNA-seq	gene_16658	0.108411	0.0317913	-1.76981	1	1
	TCONS_00077754	poly(A) RNA-seq	gene_16663	4.21174	4.63915	0.139444	0.80345	0.92499
	TCONS_00077797	poly(A) RNA-seq	-	0.0405566	0.0143409	-1.49981	1	1
	TCONS_00077799	poly(A) RNA-seq	-	2.56078	2.3617	-0.116759	0.5161	0.787719
	TCONS_00077876	poly(A) RNA-seq	-	0.302046	0.16664	-0.858033	1	1
	TCONS_00078023	poly(A) RNA-seq	gene_16709	0	0	0	1	1
	TCONS_00078289	poly(A) RNA-seq	-	0	0	0	1	1
	TCONS_00078530	poly(A) RNA-seq	-	0.0386414	0	-0.174796	1	1
	TCONS_00078690	poly(A) RNA-seq	gene_16830	0.247413	0.27235	0.138536	1	1
	TCONS_00078721	poly(A) RNA-seq	-	0.37332	0.0459253	-3.02305	0.25175	0.62832
	TCONS_00078723	poly(A) RNA-seq	-	0.0862501	0.0195851	-2.13877	1	1
	TCONS_00078775	poly(A) RNA-seq	-	0	0.00990316	0.580298	1	1
	TCONS_00078776	poly(A) RNA-seq	-	0	0	0	1	1
	TCONS_00078871	poly(A) RNA-seq	-	0	0	0	1	1
	TCONS_00078872	poly(A) RNA-seq	-	0.100113	0.0595874	-0.748547	1	1
	TCONS_00079168	poly(A) RNA-seq	-	0	0.0531124	1.87012	1	1
	TCONS_00079170	poly(A) RNA-seq	-	0	0	0	1	1
	TCONS_00079172	poly(A) RNA-seq	-	0	0	0	1	1
	TCONS_00079176	poly(A) RNA-seq	gene_16912	0.103674	0.159207	0.618851	1	1
	TCONS_00079368	poly(A) RNA-seq	-	0	0	0	1	1
	TCONS_00079438	poly(A) RNA-seq	-	0	0	0	1	1
	TCONS_00079794	poly(A) RNA-seq	-	0	0	0	1	1
	TCONS_00079795	poly(A) RNA-seq	-	0	0	0	1	1
	TCONS_00079796	poly(A) RNA-seq	-	0	0	0	1	1
	TCONS_00079921	poly(A) RNA-seq	-	0	0	0	1	1
	TCONS_00079922	poly(A) RNA-seq	-	0	0	0	1	1
	TCONS_00079923	poly(A) RNA-seq	-	0	0	0	1	1
	TCONS_00080152	poly(A) RNA-seq	-	0.113688	0.0569113	-0.998287	1	1
	TCONS_00080186	poly(A) RNA-seq	gene_17148	0.212128	7.17565e-05	-11.5295	1	1
	TCONS_00080187	poly(A) RNA-seq	gene_17148	0	0	0	1	1
	TCONS_00080410	poly(A) RNA-seq	gene_17183	0.110057	0.114402	0.0558568	1	1
	TCONS_00080469	poly(A) RNA-seq	-	0.000191166	0.0404555	7.72537	1	1
	TCONS_00080470	poly(A) RNA-seq	-	0.178724	0.170372	-0.0690453	1	1
	TCONS_00080471	poly(A) RNA-seq	-	0	0	0	1	1
	TCONS_00080472	poly(A) RNA-seq	-	0	0	0	1	1
	TCONS_00080474	poly(A) RNA-seq	-	0	0.00345111	0.229656	1	1
	TCONS_00080475	poly(A) RNA-seq	-	0.0585653	0.164348	1.48864	1	1
	TCONS_00080476	poly(A) RNA-seq	-	0.140953	0.179784	0.351053	1	1
	TCONS_00080576	poly(A) RNA-seq	gene_17218	0.00492759	0.0040967	-0.266419	1	1
	TCONS_00080632	poly(A) RNA-seq	-	0	0	0	1	1
	TCONS_00080634	poly(A) RNA-seq	gene_17229	0.0520423	0.202521	1.96031	1	1
	TCONS_00080731	poly(A) RNA-seq	-	0	0	0	1	1
	TCONS_00080771	poly(A) RNA-seq	gene_17259	0.648611	0.758979	0.226705	0.5623	0.813004
	TCONS_00080773	poly(A) RNA-seq	gene_17259	0	0	0	1	1
	TCONS_00080774	poly(A) RNA-seq	gene_17259	0.453824	1.38661	1.61136	0.1555	0.567779
	TCONS_00080821	poly(A) RNA-seq	gene_17263	7.41143	9.11272	0.29813	0.6526	0.858594
	TCONS_00080858	poly(A) RNA-seq	-	0	0	0	1	1
	TCONS_00080859	poly(A) RNA-seq	-	0	0	0	1	1
	TCONS_00080941	poly(A) RNA-seq	-	0.00613797	0	-0.0292195	1	1
	TCONS_00081074	poly(A) RNA-seq	-	0.00698868	0	-0.033223	1	1
	TCONS_00081075	poly(A) RNA-seq	-	0	7.85873e-06	0.000566776	1	1
	TCONS_00081076	poly(A) RNA-seq	-	0	0	0	1	1
	TCONS_00081077	poly(A) RNA-seq	-	0	0.013511	0.0635536	1	1
	TCONS_00081078	poly(A) RNA-seq	-	0	0	0	1	1
	TCONS_00081079	poly(A) RNA-seq	-	0	0	0	1	1
	TCONS_00081080	poly(A) RNA-seq	-	0.0181095	0.0276071	0.608292	1	1
	TCONS_00081081	poly(A) RNA-seq	-	0.0220125	0.05035	1.19367	1	1
	TCONS_00081082	poly(A) RNA-seq	-	0.00700627	0	-0.0333056	1	1
	TCONS_00081127	poly(A) RNA-seq	-	0	0	0	1	1
	TCONS_00081128	poly(A) RNA-seq	-	0	0	0	1	1
	TCONS_00081129	poly(A) RNA-seq	-	0	0	0	1	1
	TCONS_00081231	poly(A) RNA-seq	-	0	0	0	1	1
	TCONS_00081232	poly(A) RNA-seq	-	0.0345967	0.0095935	-1.8505	1	1
	TCONS_00081233	poly(A) RNA-seq	-	0.0107133	0.0081891	-0.387623	1	1
	TCONS_00081234	poly(A) RNA-seq	-	0.0315388	0	-0.144215	1	1
	TCONS_00081235	poly(A) RNA-seq	-	0	0.000495167	0.00237929	1	1
	TCONS_00081236	poly(A) RNA-seq	-	0	0.0017311	0.119761	1	1
	TCONS_00081237	poly(A) RNA-seq	-	0	0	0	1	1
	TCONS_00081239	poly(A) RNA-seq	-	0	0	0	1	1
	TCONS_00081318	poly(A) RNA-seq	gene_17385	0	0.139534	0.551012	1	1
	TCONS_00081598	poly(A) RNA-seq	gene_17430	1.42077	1.48734	0.0660623	0.84525	0.941802
	TCONS_00081600	poly(A) RNA-seq	-	0	0	0	1	1
	TCONS_00081601	poly(A) RNA-seq	gene_17431	0.369593	0.416158	0.171192	0.66255	0.863304
	TCONS_00081800	poly(A) RNA-seq	gene_17461	0	0	0	1	1
	TCONS_00081841	poly(A) RNA-seq	-	0	0.291882	0.980347	1	1
	TCONS_00081911	poly(A) RNA-seq	gene_17500	0.578976	0.993651	0.779235	0.56705	0.815629
	TCONS_00082032	poly(A) RNA-seq	-	0.00713107	0.00610748	-0.223541	1	1
	TCONS_00082078	poly(A) RNA-seq	-	0	0	0	1	1
	TCONS_00082158	poly(A) RNA-seq	-	0.335264	0.266797	-0.329553	0.74065	0.898502
	TCONS_00082196	poly(A) RNA-seq	-	0.148567	0.0794672	-0.902683	1	1
	TCONS_00082238	poly(A) RNA-seq	-	0	0	0	1	1
	TCONS_00082240	poly(A) RNA-seq	-	0	0	0	1	1
	TCONS_00082242	poly(A) RNA-seq	-	0	0	0	1	1
	TCONS_00082243	poly(A) RNA-seq	-	0.0091804	0	-0.0434864	1	1
	TCONS_00082245	poly(A) RNA-seq	-	0.00567328	0	-0.0270279	1	1
	TCONS_00082247	poly(A) RNA-seq	-	0	0	0	1	1
	TCONS_00082248	poly(A) RNA-seq	-	1.78371e-06	0.000145486	6.34986	1	1
	TCONS_00082379	poly(A) RNA-seq	-	0	0	0	1	1
	TCONS_00082390	poly(A) RNA-seq	-	0.0171647	0	-0.0802697	1	1
	TCONS_00082588	poly(A) RNA-seq	-	0.572576	0.467342	-0.292988	0.6583	0.861134
	TCONS_00082649	poly(A) RNA-seq	gene_17683	0	0.0420329	0.189173	1	1
	TCONS_00082767	poly(A) RNA-seq	-	0	0	0	1	1
	TCONS_00082924	poly(A) RNA-seq	-	0	0	0	1	1
	TCONS_00082925	poly(A) RNA-seq	-	0	0	0	1	1
	TCONS_00082927	poly(A) RNA-seq	-	0	0	0	1	1
	TCONS_00082950	poly(A) RNA-seq	-	0	0	0	1	1
	TCONS_00082992	poly(A) RNA-seq	-	0	0	0	1	1
	TCONS_00083005	poly(A) RNA-seq	-	0	0	0	1	1
	TCONS_00083047	poly(A) RNA-seq	gene_17756	4.06534e-05	0.160554	11.9474	1	1
	TCONS_00083219	poly(A) RNA-seq	-	0	0	0	1	1
	TCONS_00083281	poly(A) RNA-seq	gene_17800	2.74476	3.62902	0.402899	0.34535	0.685901
	TCONS_00083348	poly(A) RNA-seq	gene_17809	1.96528	2.71195	0.4646	0.08795	0.486522
	TCONS_00083349	poly(A) RNA-seq	gene_17809	0.000157416	7.12297e-05	-1.14403	1	1
	TCONS_00083515	poly(A) RNA-seq	gene_17854	0.291893	4.33527e-05	-12.717	1	1
	TCONS_00083536	poly(A) RNA-seq	-	0	0	0	1	1
	TCONS_00083538	poly(A) RNA-seq	-	0	0	0	1	1
	TCONS_00083575	poly(A) RNA-seq	-	8.59051e-06	0	-4.1311e-05	1	1
	TCONS_00083937	poly(A) RNA-seq	-	0	0	0	1	1
	TCONS_00084068	poly(A) RNA-seq	gene_17968	0.0561775	0	-0.247634	1	1
	TCONS_00084076	poly(A) RNA-seq	-	0	0	0	1	1
	TCONS_00084077	poly(A) RNA-seq	-	0	0	0	1	1
	TCONS_00084078	poly(A) RNA-seq	-	0	0	0	1	1
	TCONS_00084079	poly(A) RNA-seq	-	0	0	0	1	1
	TCONS_00084080	poly(A) RNA-seq	-	0	0	0	1	1
	TCONS_00084082	poly(A) RNA-seq	-	0	0	0	1	1
	TCONS_00084089	poly(A) RNA-seq	gene_17986	0.0211877	0.0516544	1.28567	1	1
	TCONS_00084107	poly(A) RNA-seq	-	0	0	0	1	1
	TCONS_00084265	poly(A) RNA-seq	-	2.30299e-05	0	-0.000110746	1	1
	TCONS_00084335	poly(A) RNA-seq	gene_18043	0	0.000540359	0.0384614	1	1
	TCONS_00084336	poly(A) RNA-seq	gene_18043	4.44611	4.24839	-0.0656283	0.7924	0.920252
	TCONS_00084337	poly(A) RNA-seq	gene_18044	1.27599	1.35837	0.0902622	0.7705	0.911736
	TCONS_00084452	poly(A) RNA-seq	gene_18073	0	0	0	1	1
	TCONS_00084526	poly(A) RNA-seq	-	0	0.181575	0.682798	1	1
	TCONS_00084654	poly(A) RNA-seq	-	0	0	0	1	1
	TCONS_00084834	poly(A) RNA-seq	-	0	0	0	1	1
	TCONS_00084965	poly(A) RNA-seq	gene_18172	1.00592	0.590053	-0.769599	0.1234	0.537691
	TCONS_00085069	poly(A) RNA-seq	-	0	0	0	1	1
	TCONS_00085200	poly(A) RNA-seq	-	0	0	0	1	1
	TCONS_00085398	poly(A) RNA-seq	gene_18252	0.0517998	0.0474443	-0.12671	1	1
	TCONS_00085523	poly(A) RNA-seq	gene_18273	0.0746927	0.237504	1.66891	1	1
	TCONS_00085735	poly(A) RNA-seq	-	0	0	0	1	1
	TCONS_00085807	poly(A) RNA-seq	-	0.0400517	0.224868	2.48914	1	1
	TCONS_00085825	poly(A) RNA-seq	-	0	0	0	1	1
	TCONS_00085826	poly(A) RNA-seq	-	0	0	0	1	1
	TCONS_00085936	poly(A) RNA-seq	gene_18387	0.143015	0.203944	0.511999	1	1
	TCONS_00085994	poly(A) RNA-seq	gene_18398	0.0669557	0.0467005	-0.519768	1	1
	TCONS_00086030	poly(A) RNA-seq	gene_18408	0.391054	0.276609	-0.49952	0.31925	0.668887
	TCONS_00086286	poly(A) RNA-seq	gene_18435	0.153205	0.120839	-0.342375	1	1
	TCONS_00086460	poly(A) RNA-seq	-	0	0	0	1	1
	TCONS_00086527	poly(A) RNA-seq	-	0	0	0	1	1
	TCONS_00086726	poly(A) RNA-seq	-	0.323849	0.161927	-0.999977	0.1905	0.595028
	TCONS_00086778	poly(A) RNA-seq	-	0	0	0	1	1
	TCONS_00086792	poly(A) RNA-seq	gene_18580	0	0	0	1	1
	TCONS_00087595	poly(A) RNA-seq	-	0.0733948	0.0399547	-0.877312	1	1
	TCONS_00087695	poly(A) RNA-seq	gene_18742	0.244773	0.196673	-0.315646	1	1
	TCONS_00087959	poly(A) RNA-seq	-	0	0	0	1	1
	TCONS_00087968	poly(A) RNA-seq	gene_18806	0.586981	0.554328	-0.0825731	0.76495	0.909603
	TCONS_00087983	poly(A) RNA-seq	-	0.0285569	0.0743352	1.38021	1	1
	TCONS_00088093	poly(A) RNA-seq	-	0	0.0403896	0.182224	1	1
	TCONS_00088217	poly(A) RNA-seq	-	0	0	0	1	1
	TCONS_00088266	poly(A) RNA-seq	gene_18877	0.420847	0.0171006	-4.62118	0.33385	0.678419
	TCONS_00088304	poly(A) RNA-seq	gene_18893	0	0	0	1	1
	TCONS_00088342	poly(A) RNA-seq	-	0	0	0	1	1
	TCONS_00088621	poly(A) RNA-seq	gene_18958	0.262316	0.278368	0.0856899	1	1
	TCONS_00088622	poly(A) RNA-seq	gene_18958	0.208711	0.463189	1.15009	0.33615	0.680046
	TCONS_00088669	poly(A) RNA-seq	-	0	0	0	1	1
	TCONS_00088694	poly(A) RNA-seq	-	0	0	0	1	1
	TCONS_00088868	poly(A) RNA-seq	gene_18996	0.00922834	0.0174081	0.915617	1	1
	TCONS_00089188	poly(A) RNA-seq	gene_19060	0	0.0865697	2.41373	1	1
	TCONS_00089278	poly(A) RNA-seq	-	0.882184	0.696001	-0.34199	0.7394	0.897924
	TCONS_00089314	poly(A) RNA-seq	gene_19096	0.169989	0.198292	0.222184	1	1
	TCONS_00089369	poly(A) RNA-seq	-	0	0	0	1	1
	TCONS_00089415	poly(A) RNA-seq	-	0.0330983	0.134905	2.02712	1	1
	TCONS_00089601	poly(A) RNA-seq	gene_19163	0.533383	0.405506	-0.39545	0.45575	0.751785
	TCONS_00089611	poly(A) RNA-seq	-	0	0.150462	0.586443	1	1
	TCONS_00089664	poly(A) RNA-seq	gene_19192	0.260856	1.30695	2.32488	0.2128	0.6142
	TCONS_00089849	poly(A) RNA-seq	-	0.0194634	0	-0.0906882	1	1
	TCONS_00089917	poly(A) RNA-seq	-	0.0167386	0	-0.0783302	1	1
	TCONS_00089923	poly(A) RNA-seq	-	0.123804	0.191876	0.632118	1	1
	TCONS_00089942	poly(A) RNA-seq	-	0	0	0	1	1
	TCONS_00089955	poly(A) RNA-seq	gene_19265	0.0403888	0.257839	2.67444	1	1
	TCONS_00089956	poly(A) RNA-seq	gene_19265	1.72098	1.1222	-0.6169	0.14115	0.553964
	TCONS_00089957	poly(A) RNA-seq	gene_19265	0.454965	0.548721	0.270319	0.49625	0.775858
	TCONS_00090016	poly(A) RNA-seq	gene_19282	0.0165848	0.133907	3.0133	1	1
	TCONS_00090017	poly(A) RNA-seq	-	0	0	0	1	1
	TCONS_00090282	poly(A) RNA-seq	-	0.036293	0	-0.164756	1	1
	TCONS_00090283	poly(A) RNA-seq	-	0	0	0	1	1
	TCONS_00090337	poly(A) RNA-seq	-	0	0	0	1	1
	TCONS_00090409	poly(A) RNA-seq	-	0	0	0	1	1
	TCONS_00090419	poly(A) RNA-seq	gene_19374	0.135167	0.061992	-1.12459	1	1
	TCONS_00090487	poly(A) RNA-seq	-	0	0.012419	0.0585197	1	1
	TCONS_00090491	poly(A) RNA-seq	-	0	0	0	1	1
	TCONS_00090492	poly(A) RNA-seq	gene_19381	2.69851	2.48629	-0.118169	0.742	0.899316
	TCONS_00090500	poly(A) RNA-seq	gene_19383	0.134271	0.163776	0.286579	1	1
	TCONS_00090502	poly(A) RNA-seq	-	0.088615	0.188518	1.08908	1	1
	TCONS_00090584	poly(A) RNA-seq	gene_19423	0.116392	0.0100383	-3.53542	1	1
	TCONS_00090669	poly(A) RNA-seq	gene_19409	4.7214	2.42309	-0.962369	0.03835	0.319933
	TCONS_00090673	poly(A) RNA-seq	-	0.0854333	0	-0.361519	1	1
	TCONS_00090675	poly(A) RNA-seq	-	0.0359177	0.0211845	-0.761687	1	1
	TCONS_00091082	poly(A) RNA-seq	-	0	0	0	1	1
	TCONS_00091132	poly(A) RNA-seq	-	0	0	0	1	1
	TCONS_00091146	poly(A) RNA-seq	gene_19534	0	0	0	1	1
	TCONS_00091147	poly(A) RNA-seq	gene_19534	0	0	0	1	1
	TCONS_00091288	poly(A) RNA-seq	gene_19561	0.0226933	0.00115799	-4.29257	1	1
	TCONS_00091390	poly(A) RNA-seq	-	0	0	0	1	1
	TCONS_00091422	poly(A) RNA-seq	-	0	0	0	1	1
	TCONS_00091454	poly(A) RNA-seq	-	0.0336298	0	-0.153286	1	1
	TCONS_00091455	poly(A) RNA-seq	-	0.314671	0	-1.03485	1	1
	TCONS_00091567	poly(A) RNA-seq	gene_19623	0	0	0	1	1
	TCONS_00091586	poly(A) RNA-seq	gene_19644	0.000274175	0.00024256	-0.176757	1	1
	TCONS_00091825	poly(A) RNA-seq	-	0	0.0570238	1.9453	1	1
	TCONS_00091826	poly(A) RNA-seq	-	0	0	0	1	1
	TCONS_00091827	poly(A) RNA-seq	-	0	0	0	1	1
	TCONS_00091864	poly(A) RNA-seq	gene_19694	0.129812	0.0530111	-1.29206	1	1
	TCONS_00092046	poly(A) RNA-seq	-	0	0	0	1	1
	TCONS_00092047	poly(A) RNA-seq	gene_19738	0	0	0	1	1
	TCONS_00092048	poly(A) RNA-seq	-	0	0	0	1	1
	TCONS_00092061	poly(A) RNA-seq	-	0	0	0	1	1
	TCONS_00092090	poly(A) RNA-seq	gene_19742	0.172014	0.253217	0.557853	1	1
	TCONS_00092250	poly(A) RNA-seq	gene_19759	0.481054	0.886997	0.882731	0.35545	0.691881
	TCONS_00092367	poly(A) RNA-seq	gene_19789	1.22731	0.947862	-0.372747	0.2356	0.624054
	TCONS_00092719	poly(A) RNA-seq	-	0	0	0	1	1
	TCONS_00092725	poly(A) RNA-seq	-	0	0	0	1	1
	TCONS_00093110	poly(A) RNA-seq	-	0	0	0	1	1
	TCONS_00093122	poly(A) RNA-seq	-	0	0	0	1	1
	TCONS_00093219	poly(A) RNA-seq	gene_19974	0.0692087	0.246886	1.83482	1	1
	TCONS_00093230	poly(A) RNA-seq	-	0.0121423	0.0100664	-0.270501	1	1
	TCONS_00093231	poly(A) RNA-seq	-	0.00500576	4.26386e-08	-16.8411	1	1
	TCONS_00093234	poly(A) RNA-seq	-	0.190607	0.439896	1.20656	0.04985	0.369925
	TCONS_00093272	poly(A) RNA-seq	gene_19992	139.109	118.846	-0.227116	0.19635	0.600152
	TCONS_00093280	poly(A) RNA-seq	-	0	0	0	1	1
	TCONS_00093281	poly(A) RNA-seq	-	0	0	0	1	1
	TCONS_00093399	poly(A) RNA-seq	gene_20014	0.833226	0.582551	-0.516324	0.4714	0.761217
	TCONS_00093483	poly(A) RNA-seq	-	0	0	0	1	1
	TCONS_00093484	poly(A) RNA-seq	-	0	0	0	1	1
	TCONS_00093493	poly(A) RNA-seq	-	0	0	0	1	1
	TCONS_00093573	poly(A) RNA-seq	-	4.75997e-05	0.000142355	1.58047	1	1
	TCONS_00093575	poly(A) RNA-seq	-	0.0286335	0.0350539	0.291873	1	1
	TCONS_00093669	poly(A) RNA-seq	-	0	0	0	1	1
	TCONS_00093670	poly(A) RNA-seq	-	0	0	0	1	1
	TCONS_00093674	poly(A) RNA-seq	-	0	0	0	1	1
	TCONS_00093675	poly(A) RNA-seq	-	0	0	0	1	1
	TCONS_00093677	poly(A) RNA-seq	-	0	0	0	1	1
	TCONS_00093688	poly(A) RNA-seq	-	0	0	0	1	1
	TCONS_00093703	poly(A) RNA-seq	-	0.0524859	0.0567231	0.112006	1	1
	TCONS_00093731	poly(A) RNA-seq	-	0.0219165	0.0359485	0.713913	1	1
	TCONS_00093785	poly(A) RNA-seq	gene_20102	0.159077	0.110847	-0.521153	1	1
	TCONS_00093801	poly(A) RNA-seq	-	0	0	0	1	1
	TCONS_00093893	poly(A) RNA-seq	-	0	0	0	1	1
	TCONS_00093897	poly(A) RNA-seq	-	0	0	0	1	1
	TCONS_00094005	poly(A) RNA-seq	-	0	0	0	1	1
	TCONS_00094212	poly(A) RNA-seq	gene_20191	0.200322	0.0979508	-1.03219	1	1
	TCONS_00094303	poly(A) RNA-seq	-	0.0228337	0.00632673	-1.85163	1	1
	TCONS_00094304	poly(A) RNA-seq	-	0	0	0	1	1
	TCONS_00094305	poly(A) RNA-seq	-	0	0	0	1	1
	TCONS_00094382	poly(A) RNA-seq	-	0	0	0	1	1
	TCONS_00094403	poly(A) RNA-seq	-	0	0	0	1	1
	TCONS_00094404	poly(A) RNA-seq	-	0	0.0238888	0.110536	1	1
	TCONS_00094405	poly(A) RNA-seq	-	0.0523294	0.0806753	0.624506	1	1
	TCONS_00094406	poly(A) RNA-seq	-	0.0123722	0.00514084	-1.26703	1	1
	TCONS_00094467	poly(A) RNA-seq	-	0.321454	0.24726	-0.378582	0.58105	0.822613
	TCONS_00094468	poly(A) RNA-seq	-	0.432913	0.429241	-0.0122894	0.97065	0.98664
	TCONS_00094470	poly(A) RNA-seq	-	0.307976	0	-1.01905	1	1
	TCONS_00094480	poly(A) RNA-seq	-	0	0	0	1	1
	TCONS_00095242	poly(A) RNA-seq	gene_20424	0.425627	0.145249	-1.55106	0.18415	0.589679
	TCONS_00095243	poly(A) RNA-seq	-	0.353057	0.335358	-0.0741953	0.92765	0.971627
	TCONS_00095255	poly(A) RNA-seq	gene_20425	0.301866	0.505048	0.742511	0.6395	0.852149
	TCONS_00095348	poly(A) RNA-seq	-	0	0	0	1	1
	TCONS_00095498	poly(A) RNA-seq	gene_20458	0.234908	0.259977	0.146289	1	1
	TCONS_00095667	poly(A) RNA-seq	gene_20506	0	0	0	1	1
	TCONS_00095781	poly(A) RNA-seq	-	0	0	0	1	1
	TCONS_00095842	poly(A) RNA-seq	-	0	0	0	1	1
	TCONS_00095983	poly(A) RNA-seq	gene_20585	2.6962	2.34876	-0.199031	0.7289	0.893638
	TCONS_00096082	poly(A) RNA-seq	gene_20600	1.07313	1.18696	0.145446	0.7059	0.883314
	TCONS_00096087	poly(A) RNA-seq	-	3.18488	1.90184	-0.743839	0.0188	0.208906
	TCONS_00096088	poly(A) RNA-seq	-	2.77853	3.19243	0.20033	0.49965	0.778148
	TCONS_00096310	poly(A) RNA-seq	gene_20639	0.202578	0.110195	-0.878417	1	1
	TCONS_00096408	poly(A) RNA-seq	-	0	0	0	1	1
	TCONS_00096576	poly(A) RNA-seq	gene_20688	3.61879	3.65252	0.0133884	0.98995	0.993649
	TCONS_00096621	poly(A) RNA-seq	-	0	0.0333428	0.152044	1	1
	TCONS_00096626	poly(A) RNA-seq	-	0	0	0	1	1
	TCONS_00096629	poly(A) RNA-seq	-	0	0	0	1	1
	TCONS_00096630	poly(A) RNA-seq	-	0	0	0	1	1
	TCONS_00096668	poly(A) RNA-seq	gene_20691	0.005223	0.0217107	2.05545	1	1
	TCONS_00096710	poly(A) RNA-seq	-	0	0.105654	0.435287	1	1
	TCONS_00096766	poly(A) RNA-seq	gene_20750	2.26407	2.76886	0.290376	0.4132	0.72651
	TCONS_00096916	poly(A) RNA-seq	-	0	0	0	1	1
	TCONS_00096918	poly(A) RNA-seq	-	0.064823	0	-0.282234	1	1
	TCONS_00096930	poly(A) RNA-seq	-	0	0	0	1	1
	TCONS_00096931	poly(A) RNA-seq	-	0	0	0	1	1
	TCONS_00096952	poly(A) RNA-seq	-	4.85202	8.34387	0.78213	0.46965	0.760324
	TCONS_00097136	poly(A) RNA-seq	gene_20803	0.128919	0.0972396	-0.406854	1	1
	TCONS_00097229	poly(A) RNA-seq	gene_20827	0.198943	0.0225591	-3.14058	1	1
	TCONS_00097463	poly(A) RNA-seq	gene_20875	0	0	0	1	1
	TCONS_00097470	poly(A) RNA-seq	-	0	0.028428	1.27584	1	1
	TCONS_00097471	poly(A) RNA-seq	-	0.100658	0.37738	1.90656	1	1
	TCONS_00097703	poly(A) RNA-seq	gene_20928	0.0662649	0.0185607	-1.836	1	1
	TCONS_00097708	poly(A) RNA-seq	-	0.413716	0.512369	0.308541	0.6945	0.878002
	TCONS_00097747	poly(A) RNA-seq	gene_20934	2.62784	2.86674	0.125537	0.77865	0.914954
	TCONS_00097840	poly(A) RNA-seq	-	0	0	0	1	1
	TCONS_00097841	poly(A) RNA-seq	-	0.258378	0	-0.89628	1	1
	TCONS_00097944	poly(A) RNA-seq	-	0	0	0	1	1
	TCONS_00097945	poly(A) RNA-seq	-	0	0	0	1	1
	TCONS_00097967	poly(A) RNA-seq	gene_20955	0	0	0	1	1
	TCONS_00098116	poly(A) RNA-seq	gene_20987	4.64699	4.44958	-0.062627	0.71115	0.885685
	TCONS_00098484	poly(A) RNA-seq	gene_21061	0.950618	0	-2.05961	0.15355	0.566489
	TCONS_00098513	poly(A) RNA-seq	-	0	0	0	1	1
	TCONS_00098514	poly(A) RNA-seq	-	0	0	0	1	1
	TCONS_00098605	poly(A) RNA-seq	-	0	0	0	1	1
	TCONS_00098617	poly(A) RNA-seq	-	0	0	0	1	1
	TCONS_00098620	poly(A) RNA-seq	-	0	0	0	1	1
	TCONS_00098758	poly(A) RNA-seq	gene_21125	0.704738	0.765225	0.118797	0.9302	0.972618
	TCONS_00098958	poly(A) RNA-seq	gene_21162	0.0691023	0.206448	1.57898	1	1
	TCONS_00099018	poly(A) RNA-seq	-	0	0	0	1	1
	TCONS_00099099	poly(A) RNA-seq	gene_21193	0.433539	0.478136	0.141257	0.7	0.88059
	TCONS_00099100	poly(A) RNA-seq	gene_21193	0.368942	0.389133	0.0768685	0.9392	0.975837
	TCONS_00099229	poly(A) RNA-seq	gene_21220	1.70614	1.82005	0.0932368	0.6634	0.863759
	TCONS_00099241	poly(A) RNA-seq	-	1.19298e-06	0	-5.73701e-06	1	1
	TCONS_00099243	poly(A) RNA-seq	-	0.0353442	0	-0.16068	1	1
	TCONS_00099390	poly(A) RNA-seq	gene_21233	0.950316	0.927458	-0.0351254	0.9617	0.983709
	TCONS_00099649	poly(A) RNA-seq	-	0	0	0	1	1
	TCONS_00099786	poly(A) RNA-seq	-	0	0	0	1	1
	TCONS_00099801	poly(A) RNA-seq	-	0	0	0	1	1
	TCONS_00099866	poly(A) RNA-seq	-	0	0	0	1	1
	TCONS_00099948	poly(A) RNA-seq	-	0	0.0224699	0.104202	1	1
	TCONS_00099949	poly(A) RNA-seq	-	0	2.30036e-07	1.65935e-05	1	1
	TCONS_00100029	poly(A) RNA-seq	-	0	0	0	1	1
	TCONS_00100031	poly(A) RNA-seq	-	0	0	0	1	1
	TCONS_00100036	poly(A) RNA-seq	gene_21403	0.0806108	0.213778	1.40707	1	1
	TCONS_00100079	poly(A) RNA-seq	-	0	0	0	1	1
	TCONS_00100080	poly(A) RNA-seq	-	0	0	0	1	1
	TCONS_00161848	ssRNA-seq	-	0.662078	2.55205	1.94658	5e-05	0.00126387
	TCONS_00100422	poly(A) RNA-seq	gene_21464	0.0310589	0	-0.142125	1	1
	TCONS_00100432	poly(A) RNA-seq	-	0	0	0	1	1
	TCONS_00100434	poly(A) RNA-seq	-	0	0	0	1	1
	TCONS_00100437	poly(A) RNA-seq	-	0	0	0	1	1
	TCONS_00100502	poly(A) RNA-seq	-	0.945476	0.861968	-0.133407	0.83515	0.938095
	TCONS_00100503	poly(A) RNA-seq	-	5.70157	2.22463	-1.35779	0.0377	0.316745
	TCONS_00100504	poly(A) RNA-seq	-	1.79887	4.22886	1.23318	0.3867	0.710551
	TCONS_00100505	poly(A) RNA-seq	-	4.35212	4.92459	0.178285	0.3544	0.691273
	TCONS_00100506	poly(A) RNA-seq	gene_21494	0.0093902	0.0377776	2.0083	1	1
	TCONS_00100509	poly(A) RNA-seq	-	2.24515	4.24957	0.920504	0.3883	0.711513
	TCONS_00100510	poly(A) RNA-seq	-	1.70428	1.10731	-0.622099	0.1365	0.549004
	TCONS_00100512	poly(A) RNA-seq	-	1.16941	0.901768	-0.374948	0.834	0.937476
	TCONS_00100576	poly(A) RNA-seq	-	2.93308	3.38725	0.207699	0.3587	0.693779
	TCONS_00100577	poly(A) RNA-seq	-	0.492782	0.0931017	-2.40407	0.23625	0.624095
	TCONS_00100676	poly(A) RNA-seq	-	0	0	0	1	1
	TCONS_00100729	poly(A) RNA-seq	-	0	0.0417505	0.187981	1	1
	TCONS_00100780	poly(A) RNA-seq	gene_21562	0.103472	0.0878207	-0.236606	1	1
	TCONS_00100787	poly(A) RNA-seq	-	0	0	0	1	1
	TCONS_00100788	poly(A) RNA-seq	-	0	0	0	1	1
	TCONS_00100789	poly(A) RNA-seq	-	0	0	0	1	1
	TCONS_00100790	poly(A) RNA-seq	-	0.125612	0.149143	0.24772	1	1
	TCONS_00100818	poly(A) RNA-seq	-	0.181021	0.287846	0.669138	1	1
	TCONS_00100842	poly(A) RNA-seq	gene_21577	0	0	0	1	1
	TCONS_00101022	poly(A) RNA-seq	gene_21607	0.607055	0.474838	-0.354391	0.50085	0.778968
	TCONS_00101131	poly(A) RNA-seq	gene_21633	0.196253	0	-0.726113	1	1
	TCONS_00101173	poly(A) RNA-seq	-	0	0	0	1	1
	TCONS_00101215	poly(A) RNA-seq	-	0	0	0	1	1
	TCONS_00101216	poly(A) RNA-seq	-	0.0100698	0.00835525	-0.269284	1	1
	TCONS_00101225	poly(A) RNA-seq	gene_21658	0.696268	0.665108	-0.0660549	0.84895	0.943094
	TCONS_00101240	poly(A) RNA-seq	gene_21665	0.268987	0.4239	0.656188	0.65695	0.860469
	TCONS_00101275	poly(A) RNA-seq	-	0	0	0	1	1
	TCONS_00101351	poly(A) RNA-seq	-	1.96765e-05	0.0157449	9.6442	1	1
	TCONS_00101526	poly(A) RNA-seq	gene_21735	0	0	0	1	1
	TCONS_00101598	poly(A) RNA-seq	gene_21755	0	0.167017	0.638513	1	1
	TCONS_00101763	poly(A) RNA-seq	gene_21787	0.606441	0.736872	0.281047	0.5147	0.786727
	TCONS_00101823	poly(A) RNA-seq	-	0	0.0227194	1.09489	1	1
	TCONS_00101948	poly(A) RNA-seq	-	0.0600382	0	-0.263187	1	1
	TCONS_00102312	poly(A) RNA-seq	-	0.0897648	0.0236598	-1.92371	1	1
	TCONS_00102388	poly(A) RNA-seq	-	0	0	0	1	1
	TCONS_00102489	poly(A) RNA-seq	-	0	0	0	1	1
	TCONS_00102596	poly(A) RNA-seq	-	0	0	0	1	1
	TCONS_00102648	poly(A) RNA-seq	-	0	0	0	1	1
	TCONS_00102847	poly(A) RNA-seq	-	0	0	0	1	1
	TCONS_00102863	poly(A) RNA-seq	-	0	0	0	1	1
	TCONS_00102900	poly(A) RNA-seq	-	0	0	0	1	1
	TCONS_00102928	poly(A) RNA-seq	-	0.210442	0.0547416	-1.94271	1	1
	TCONS_00102953	poly(A) RNA-seq	gene_22033	0.147597	0.0860748	-0.777997	1	1
	TCONS_00103001	poly(A) RNA-seq	-	0	0.241124	0.850997	1	1
	TCONS_00103164	poly(A) RNA-seq	gene_22081	0	0	0	1	1
	TCONS_00103208	poly(A) RNA-seq	-	0.138624	0.363767	1.39184	0.09965	0.510055
	TCONS_00103229	poly(A) RNA-seq	-	0	0	0	1	1
	TCONS_00103232	poly(A) RNA-seq	-	0	0.029274	0.134326	1	1
	TCONS_00103285	poly(A) RNA-seq	gene_22113	0.330044	0.512317	0.634376	0.61275	0.838513
	TCONS_00103523	poly(A) RNA-seq	gene_22164	0.0420809	0.057184	0.442447	1	1
	TCONS_00103561	poly(A) RNA-seq	gene_22182	18.2173	15.8165	-0.203879	0.63425	0.849526
	TCONS_00103574	poly(A) RNA-seq	-	0.0850207	0	-0.359974	1	1
	TCONS_00103644	poly(A) RNA-seq	-	0	0	0	1	1
	TCONS_00103645	poly(A) RNA-seq	-	0	0	0	1	1
	TCONS_00103738	poly(A) RNA-seq	gene_22222	0	0	0	1	1
	TCONS_00103812	poly(A) RNA-seq	-	0	0	0	1	1
	TCONS_00103815	poly(A) RNA-seq	-	0.346175	0.430689	0.315145	0.7964	0.921937
	TCONS_00103851	poly(A) RNA-seq	-	0	0	0	1	1
	TCONS_00103979	poly(A) RNA-seq	-	0	0	0	1	1
	TCONS_00104002	poly(A) RNA-seq	-	0	0.0228909	0.106084	1	1
	TCONS_00104149	poly(A) RNA-seq	-	0.942261	0.657865	-0.518335	1	1
	TCONS_00104161	poly(A) RNA-seq	gene_22303	0.167545	0.078954	-1.08546	1	1
	TCONS_00104286	poly(A) RNA-seq	-	0	0	0	1	1
	TCONS_00104335	poly(A) RNA-seq	-	0	0	0	1	1
	TCONS_00104446	poly(A) RNA-seq	gene_22361	0.248503	0.28001	0.172219	1	1
	TCONS_00104505	poly(A) RNA-seq	-	0	0	0	1	1
	TCONS_00104595	poly(A) RNA-seq	-	0	0	0	1	1
	TCONS_00104611	poly(A) RNA-seq	-	0	0	0	1	1
	TCONS_00104612	poly(A) RNA-seq	-	0	0	0	1	1
	TCONS_00105045	poly(A) RNA-seq	-	0	0.123164	0.496254	1	1
	TCONS_00105046	poly(A) RNA-seq	-	0	0	0	1	1
	TCONS_00105725	poly(A) RNA-seq	gene_22615	0.0481751	7.27752e-05	-9.37063	1	1
	TCONS_00105810	poly(A) RNA-seq	gene_22624	1.82443	1.82127	-0.00250068	0.99565	0.996393
	TCONS_00105840	poly(A) RNA-seq	gene_22645	4.53007	4.44289	-0.0280334	0.92275	0.970024
	TCONS_00105857	poly(A) RNA-seq	-	0.00669664	0	-0.0318499	1	1
	TCONS_00106135	poly(A) RNA-seq	-	0	0	0	1	1
	TCONS_00106136	poly(A) RNA-seq	-	0	0	0	1	1
	TCONS_00106181	poly(A) RNA-seq	-	0	0	0	1	1
	TCONS_00106299	poly(A) RNA-seq	-	0.0752149	0.0786689	0.0647756	1	1
	TCONS_00106300	poly(A) RNA-seq	-	0.23918	0.344154	0.524955	0.21665	0.616808
	TCONS_00106322	poly(A) RNA-seq	-	0	0.0118195	0.0557487	1	1
	TCONS_00106359	poly(A) RNA-seq	gene_22743	0.154552	0.0908832	-0.766009	1	1
	TCONS_00106468	poly(A) RNA-seq	-	0	0	0	1	1
	TCONS_00106536	poly(A) RNA-seq	-	0	6.98399e-07	5.0378e-05	1	1
	TCONS_00106537	poly(A) RNA-seq	-	0	0	0	1	1
	TCONS_00106538	poly(A) RNA-seq	-	0	0.00448003	0.291605	1	1
	TCONS_00106539	poly(A) RNA-seq	-	0.0579326	0	-0.254725	1	1
	TCONS_00106781	poly(A) RNA-seq	-	0.836856	8.57146	3.35649	0.1548	0.567559
	TCONS_00106926	poly(A) RNA-seq	-	0	0	0	1	1
	TCONS_00106960	poly(A) RNA-seq	gene_22874	0.0778363	0.124368	0.676104	1	1
	TCONS_00106961	poly(A) RNA-seq	gene_22875	0.520323	0.989464	0.927239	0.18015	0.585954
	TCONS_00107023	poly(A) RNA-seq	gene_22897	0.0718592	0.3949	2.45824	0.1793	0.585304
	TCONS_00107172	poly(A) RNA-seq	-	0	0	0	1	1
	TCONS_00107206	poly(A) RNA-seq	gene_22916	118.106	44.4793	-1.40888	0.00655	0.104488
	TCONS_00107243	poly(A) RNA-seq	-	0	0	0	1	1
	TCONS_00107278	poly(A) RNA-seq	-	4.00941	5.63239	0.490358	0.0454	0.352403
	TCONS_00107282	poly(A) RNA-seq	gene_22929	0	0	0	1	1
	TCONS_00107285	poly(A) RNA-seq	gene_22929	0.168779	0.60986	1.85334	0.55705	0.809996
	TCONS_00107286	poly(A) RNA-seq	gene_22930	0	0	0	1	1
	TCONS_00107403	poly(A) RNA-seq	-	0	0.152104	0.591692	1	1
	TCONS_00107463	poly(A) RNA-seq	-	0.0669502	0.264711	1.98326	1	1
	TCONS_00107604	poly(A) RNA-seq	-	0	0	0	1	1
	TCONS_00107605	poly(A) RNA-seq	-	0	0	0	1	1
	TCONS_00107606	poly(A) RNA-seq	-	0	0	0	1	1
	TCONS_00107736	poly(A) RNA-seq	gene_23053	0.230103	0	-0.82131	1	1
	TCONS_00107840	poly(A) RNA-seq	-	0	0	0	1	1
	TCONS_00107841	poly(A) RNA-seq	-	0	0	0	1	1
	TCONS_00107972	poly(A) RNA-seq	-	0	0	0	1	1
	TCONS_00107974	poly(A) RNA-seq	-	0	0	0	1	1
	TCONS_00108041	poly(A) RNA-seq	gene_23122	0.821358	0.437844	-0.907595	0.38165	0.70737
	TCONS_00108194	poly(A) RNA-seq	gene_23162	0.370311	0.76717	1.05081	0.1101	0.526106
	TCONS_00108299	poly(A) RNA-seq	gene_23192	3.90036	1.28809	-1.59837	0.1336	0.546913
	TCONS_00108300	poly(A) RNA-seq	gene_23189	0.643402	0.60212	-0.0956691	0.74605	0.901282
	TCONS_00108346	poly(A) RNA-seq	-	0	0	0	1	1
	TCONS_00108504	poly(A) RNA-seq	-	0	0	0	1	1
	TCONS_00108569	poly(A) RNA-seq	-	0	0	0	1	1
	TCONS_00108578	poly(A) RNA-seq	-	0.0451705	0	-0.202347	1	1
	TCONS_00108579	poly(A) RNA-seq	-	1.40692e-06	0.00408374	11.5031	1	1
	TCONS_00108682	poly(A) RNA-seq	-	0	0	0	1	1
	TCONS_00108683	poly(A) RNA-seq	-	0	0	0	1	1
	TCONS_00108684	poly(A) RNA-seq	-	0	0.00656231	0.0312178	1	1
	TCONS_00108762	poly(A) RNA-seq	gene_23287	0	0	0	1	1
	TCONS_00108832	poly(A) RNA-seq	-	4.74834e-06	0	-2.28345e-05	1	1
	TCONS_00108833	poly(A) RNA-seq	-	0.0732942	0	-0.315351	1	1
	TCONS_00108834	poly(A) RNA-seq	-	0	0	0	1	1
	TCONS_00108835	poly(A) RNA-seq	-	0	0	0	1	1
	TCONS_00108883	poly(A) RNA-seq	gene_23323	0	8.90699e-06	0.00064236	1	1
	TCONS_00108891	poly(A) RNA-seq	gene_23327	0.13971	0.000448712	-8.28243	1	1
	TCONS_00108897	poly(A) RNA-seq	-	0	0	0	1	1
	TCONS_00108977	poly(A) RNA-seq	-	0	0	0	1	1
	TCONS_00108983	poly(A) RNA-seq	-	0	0	0	1	1
	TCONS_00108996	poly(A) RNA-seq	-	0	0	0	1	1
	TCONS_00109242	poly(A) RNA-seq	-	0	0	0	1	1
	TCONS_00109243	poly(A) RNA-seq	-	0	0	0	1	1
	TCONS_00109577	poly(A) RNA-seq	-	0	0	0	1	1
	TCONS_00109625	poly(A) RNA-seq	-	0.075476	0.0647057	-0.222126	1	1
	TCONS_00109673	poly(A) RNA-seq	gene_23511	0.147056	0.20019	0.445004	1	1
	TCONS_00110064	poly(A) RNA-seq	gene_23605	3.07845	3.67665	0.256187	0.5757	0.82014
	TCONS_00110443	poly(A) RNA-seq	gene_23696	0.647637	0.418856	-0.628731	0.6499	0.857426
	TCONS_00110993	poly(A) RNA-seq	-	0	0	0	1	1
	TCONS_00111182	poly(A) RNA-seq	-	0.00821611	0	-0.0389798	1	1
	TCONS_00111321	poly(A) RNA-seq	-	2.17414e-06	0	-1.04554e-05	1	1
	TCONS_00111322	poly(A) RNA-seq	-	0.0413675	0	-0.186363	1	1
	TCONS_00111418	poly(A) RNA-seq	-	0.450972	0.110855	-2.02437	0.1607	0.571677
	TCONS_00111539	poly(A) RNA-seq	-	0.0376852	0.080244	1.0904	1	1
	TCONS_00112122	poly(A) RNA-seq	-	0	0	0	1	1
	TCONS_00112123	poly(A) RNA-seq	-	0.143466	0.049538	-1.5341	1	1
	TCONS_00112124	poly(A) RNA-seq	gene_24043	0.191082	0.114791	-0.735182	1	1
	TCONS_00112207	poly(A) RNA-seq	gene_24059	0.0534797	3.00264e-05	-10.7985	1	1
	TCONS_00112225	poly(A) RNA-seq	-	0	0.0837622	0.35525	1	1
	TCONS_00112226	poly(A) RNA-seq	gene_24051	0.617622	0.188567	-1.71165	0.29985	0.654593
	TCONS_00112248	poly(A) RNA-seq	gene_24054	22.0114	16.4372	-0.421284	0.29125	0.648194
	TCONS_00112270	poly(A) RNA-seq	gene_24075	0.0393769	0.0696213	0.822178	1	1
	TCONS_00112322	poly(A) RNA-seq	-	0	0.000100778	0.00725134	1	1
	TCONS_00112323	poly(A) RNA-seq	-	0	0.00875302	0.523713	1	1
	TCONS_00112448	poly(A) RNA-seq	gene_24122	0.00317446	0	-0.0151857	1	1
	TCONS_00112456	poly(A) RNA-seq	-	0.00676119	1.56135e-07	-15.4022	1	1
	TCONS_00112617	poly(A) RNA-seq	gene_24145	0.374503	0.292371	-0.357176	0.66255	0.863304
	TCONS_00112727	poly(A) RNA-seq	gene_24168	0.500528	0.496529	-0.0115708	0.97885	0.989714
	TCONS_00112940	poly(A) RNA-seq	-	0	0	0	1	1
	TCONS_00113045	poly(A) RNA-seq	-	0	0	0	1	1
	TCONS_00113432	poly(A) RNA-seq	gene_24296	0.0648856	7.55264e-05	-9.7467	1	1
	TCONS_00113433	poly(A) RNA-seq	gene_24296	0.0202851	0.295122	3.86282	1	1
	TCONS_00113434	poly(A) RNA-seq	gene_24296	0	0	0	1	1
	TCONS_00113435	poly(A) RNA-seq	gene_24296	0	0	0	1	1
	TCONS_00113636	poly(A) RNA-seq	-	0	0	0	1	1
	TCONS_00113907	poly(A) RNA-seq	-	0	0	0	1	1
	TCONS_00113992	poly(A) RNA-seq	gene_24429	0	0	0	1	1
	TCONS_00113993	poly(A) RNA-seq	gene_24429	19.4161	24.0934	0.311388	0.53415	0.797618
	TCONS_00113994	poly(A) RNA-seq	gene_24429	0	0	0	1	1
	TCONS_00114260	poly(A) RNA-seq	-	0	0	0	1	1
	TCONS_00114261	poly(A) RNA-seq	-	0	0	0	1	1
	TCONS_00114272	poly(A) RNA-seq	gene_24502	5.6538	5.95723	0.0754193	0.89975	0.961934
	TCONS_00114662	poly(A) RNA-seq	-	0	0	0	1	1
	TCONS_00114792	poly(A) RNA-seq	gene_24601	0.0709072	0.253196	1.83625	1	1
	TCONS_00114796	poly(A) RNA-seq	-	0	0	0	1	1
	TCONS_00114797	poly(A) RNA-seq	-	0	0	0	1	1
	TCONS_00114818	poly(A) RNA-seq	-	0.0396047	0.0345628	-0.196452	1	1
	TCONS_00114876	poly(A) RNA-seq	gene_24645	0.553067	0.474366	-0.221453	0.5148	0.78677
	TCONS_00115206	poly(A) RNA-seq	gene_24712	3.54131	4.35861	0.299582	0.32205	0.670664
	TCONS_00115423	poly(A) RNA-seq	gene_24750	2.9132	2.22789	-0.386928	0.61775	0.841202
	TCONS_00115424	poly(A) RNA-seq	-	0	0	0	1	1
	TCONS_00115425	poly(A) RNA-seq	-	0	0	0	1	1
	TCONS_00115525	poly(A) RNA-seq	gene_24799	0.219908	0.153133	-0.522118	1	1
	TCONS_00115575	poly(A) RNA-seq	gene_24804	0.121298	0.144165	0.249162	1	1
	TCONS_00115576	poly(A) RNA-seq	-	0	0	0	1	1
	TCONS_00115610	poly(A) RNA-seq	-	0	0	0	1	1
	TCONS_00115627	poly(A) RNA-seq	gene_24819	0.215817	0.52921	1.29403	0.1688	0.578227
	TCONS_00115651	poly(A) RNA-seq	-	0.310278	1.47277	2.2469	0.2567	0.629346
	TCONS_00115710	poly(A) RNA-seq	gene_24833	0.0251243	0	-0.116029	1	1
	TCONS_00115811	poly(A) RNA-seq	-	0.0404884	0.167391	2.04764	1	1
	TCONS_00115812	poly(A) RNA-seq	-	0	0	0	1	1
	TCONS_00115856	poly(A) RNA-seq	-	0	0	0	1	1
	TCONS_00115859	poly(A) RNA-seq	-	0	0	0	1	1
	TCONS_00115917	poly(A) RNA-seq	gene_24871	0.259455	0.809178	1.64097	0.5236	0.791595
	TCONS_00116295	poly(A) RNA-seq	-	0.0470671	0	-0.210252	1	1
	TCONS_00116478	poly(A) RNA-seq	-	0	0	0	1	1
	TCONS_00116479	poly(A) RNA-seq	-	0	0	0	1	1
	TCONS_00116495	poly(A) RNA-seq	gene_24998	0	0.193141	0.717038	1	1
	TCONS_00116503	poly(A) RNA-seq	gene_24999	3.75941	0.673516	-2.48072	0.34215	0.683552
	TCONS_00116536	poly(A) RNA-seq	-	0	0	0	1	1
	TCONS_00116547	poly(A) RNA-seq	-	0.0447689	0.0347951	-0.363612	1	1
	TCONS_00116659	poly(A) RNA-seq	gene_25046	0	0	0	1	1
	TCONS_00116660	poly(A) RNA-seq	gene_25046	0	0.241086	0.850895	1	1
	TCONS_00116701	poly(A) RNA-seq	-	0.0470106	0.0416249	-0.175537	1	1
	TCONS_00116742	poly(A) RNA-seq	gene_25053	0.0821059	0.181232	1.14228	1	1
	TCONS_00116802	poly(A) RNA-seq	-	0	0	0	1	1
	TCONS_00116804	poly(A) RNA-seq	-	0.00250158	0.00174783	-0.517276	1	1
	TCONS_00116805	poly(A) RNA-seq	-	0.0658058	0.0405699	-0.697804	1	1
	TCONS_00117022	poly(A) RNA-seq	gene_25133	0	0.0582904	0.256167	1	1
	TCONS_00117178	poly(A) RNA-seq	-	0	0	0	1	1
	TCONS_00117244	poly(A) RNA-seq	-	0	0	0	1	1
	TCONS_00117409	poly(A) RNA-seq	gene_25233	0.0956473	0	-0.399252	1	1
	TCONS_00117410	poly(A) RNA-seq	-	0	0	0	1	1
	TCONS_00117457	poly(A) RNA-seq	-	0.0601729	0	-0.263727	1	1
	TCONS_00117458	poly(A) RNA-seq	-	0.0449611	0.0361519	-0.314606	1	1
	TCONS_00117891	poly(A) RNA-seq	gene_25346	4.97524e-05	0	-0.000239239	1	1
	TCONS_00117892	poly(A) RNA-seq	gene_25350	9.84637	10.3191	0.0676544	0.95105	0.980179
	TCONS_00118034	poly(A) RNA-seq	gene_25357	0.410719	0.435924	0.0859262	0.8259	0.934405
	TCONS_00118060	poly(A) RNA-seq	-	0.656475	0.599029	-0.132113	0.6055	0.834688
	TCONS_00118097	poly(A) RNA-seq	-	0	0	0	1	1
	TCONS_00118175	poly(A) RNA-seq	-	0	0	0	1	1
	TCONS_00118362	poly(A) RNA-seq	-	0	0	0	1	1
	TCONS_00118448	poly(A) RNA-seq	gene_25462	0.367919	0.297454	-0.30672	0.4796	0.76613
	TCONS_00118550	poly(A) RNA-seq	-	0.0233704	0.0198205	-0.237691	1	1
	TCONS_00118578	poly(A) RNA-seq	-	0.0481705	0	-0.214831	1	1
	TCONS_00118621	poly(A) RNA-seq	-	0.26026	0.130883	-0.991672	1	1
	TCONS_00118699	poly(A) RNA-seq	-	0	0	0	1	1
	TCONS_00118753	poly(A) RNA-seq	gene_25542	0.0782736	0.238442	1.60704	1	1
	TCONS_00118796	poly(A) RNA-seq	gene_25502	0	0	0	1	1
	TCONS_00118824	poly(A) RNA-seq	-	0	0	0	1	1
	TCONS_00118840	poly(A) RNA-seq	-	3.41483e-05	0.000600829	4.13707	1	1
	TCONS_00119365	poly(A) RNA-seq	gene_25641	1.50379	1.02143	-0.558019	0.3061	0.659079
	TCONS_00119413	poly(A) RNA-seq	gene_25658	1.4435	0.8375	-0.785407	0.1425	0.555306
	TCONS_00119443	poly(A) RNA-seq	gene_25680	0.141628	0.0994539	-0.510006	1	1
	TCONS_00119444	poly(A) RNA-seq	gene_25680	0.124802	0.00530654	-4.55572	1	1
	TCONS_00119528	poly(A) RNA-seq	-	0.0171644	0.0828932	2.27184	1	1
	TCONS_00119811	poly(A) RNA-seq	gene_25751	0.0348985	0.0630729	0.853854	1	1
	TCONS_00119813	poly(A) RNA-seq	gene_25751	0	0	0	1	1
	TCONS_00119917	poly(A) RNA-seq	-	0	0.0601125	0.263485	1	1
	TCONS_00119993	poly(A) RNA-seq	-	0	0	0	1	1
	TCONS_00120033	poly(A) RNA-seq	gene_25805	0.718052	1.50969	1.07209	0.02275	0.234482
	TCONS_00120093	poly(A) RNA-seq	-	0.176879	0.169773	-0.0591558	1	1
	TCONS_00120094	poly(A) RNA-seq	-	0	6.9904e-05	0.00503372	1	1
	TCONS_00120116	poly(A) RNA-seq	-	10.0289	11.1158	0.148451	0.5641	0.813909
	TCONS_00120203	poly(A) RNA-seq	gene_25830	0.757985	0.337202	-1.16856	0.2927	0.649396
	TCONS_00120240	poly(A) RNA-seq	-	0.0180611	0.0143411	-0.332736	1	1
	TCONS_00120511	poly(A) RNA-seq	gene_25910	0	0	0	1	1
	TCONS_00120662	poly(A) RNA-seq	-	0	0	0	1	1
	TCONS_00120749	poly(A) RNA-seq	gene_25979	0.209132	1.65086	2.98073	0.20315	0.606099
	TCONS_00120798	poly(A) RNA-seq	gene_25972	0.265538	0.215032	-0.304371	1	1
	TCONS_00120967	poly(A) RNA-seq	-	0	0	0	1	1
	TCONS_00121141	poly(A) RNA-seq	-	0.264385	0.175665	-0.589817	1	1
	TCONS_00121152	poly(A) RNA-seq	gene_26049	0.417397	0.525774	0.333021	0.30675	0.659523
	TCONS_00121158	poly(A) RNA-seq	-	0	0	0	1	1
	TCONS_00121159	poly(A) RNA-seq	-	0	0	0	1	1
	TCONS_00121235	poly(A) RNA-seq	gene_26065	0	0	0	1	1
	TCONS_00121517	poly(A) RNA-seq	gene_26100	0	0.022843	0.10587	1	1
	TCONS_00121518	poly(A) RNA-seq	-	0	0	0	1	1
	TCONS_00121637	poly(A) RNA-seq	-	0	0	0	1	1
	TCONS_00121676	poly(A) RNA-seq	-	0	0	0	1	1
	TCONS_00121716	poly(A) RNA-seq	gene_26164	0.148442	0.116777	-0.346147	1	1
	TCONS_00121928	poly(A) RNA-seq	-	0	0	0	1	1
	TCONS_00122047	poly(A) RNA-seq	gene_26248	0.0840082	0.0774105	-0.117999	1	1
	TCONS_00122298	poly(A) RNA-seq	-	0	0	0	1	1
	TCONS_00122393	poly(A) RNA-seq	-	0	0	0	1	1
	TCONS_00122394	poly(A) RNA-seq	-	0	0	0	1	1
	TCONS_00122395	poly(A) RNA-seq	-	0	0	0	1	1
	TCONS_00122414	poly(A) RNA-seq	-	0.0946943	0.242814	1.3585	1	1
	TCONS_00122478	poly(A) RNA-seq	gene_26335	0.081393	0.0822387	0.0149115	1	1
	TCONS_00122517	poly(A) RNA-seq	-	0	0	0	1	1
	TCONS_00122518	poly(A) RNA-seq	-	0	0	0	1	1
	TCONS_00122520	poly(A) RNA-seq	-	0	4.60424e-07	3.32122e-05	1	1
	TCONS_00122521	poly(A) RNA-seq	-	0	0	0	1	1
	TCONS_00122522	poly(A) RNA-seq	-	0	0.0122772	0.690515	1	1
	TCONS_00122523	poly(A) RNA-seq	-	0	0	0	1	1
	TCONS_00122662	poly(A) RNA-seq	gene_26383	0.569772	0.409394	-0.476893	0.32965	0.675801
	TCONS_00122741	poly(A) RNA-seq	-	0.0837185	0	-0.355086	1	1
	TCONS_00122743	poly(A) RNA-seq	-	0	0	0	1	1
	TCONS_00122744	poly(A) RNA-seq	-	0	0	0	1	1
	TCONS_00122745	poly(A) RNA-seq	-	0	0	0	1	1
	TCONS_00122746	poly(A) RNA-seq	-	0	0	0	1	1
	TCONS_00122747	poly(A) RNA-seq	-	0	0	0	1	1
	TCONS_00122749	poly(A) RNA-seq	-	0	0	0	1	1
	TCONS_00122802	poly(A) RNA-seq	gene_26394	1.70957	1.6671	-0.0362939	0.95965	0.983155
	TCONS_00122810	poly(A) RNA-seq	gene_26391	0	0	0	1	1
	TCONS_00122811	poly(A) RNA-seq	gene_26391	0	0	0	1	1
	TCONS_00122829	poly(A) RNA-seq	-	0	0	0	1	1
	TCONS_00122830	poly(A) RNA-seq	-	0	0	0	1	1
	TCONS_00122859	poly(A) RNA-seq	-	0	0	0	1	1
	TCONS_00122967	poly(A) RNA-seq	gene_26435	0.412175	0.109029	-1.91854	0.24675	0.626937
	TCONS_00123238	poly(A) RNA-seq	gene_26497	0.0797178	0.52647	2.72338	0.2025	0.605627
	TCONS_00123337	poly(A) RNA-seq	-	0	0	0	1	1
	TCONS_00123342	poly(A) RNA-seq	gene_26521	0.0166257	0	-0.0778159	1	1
	TCONS_00123343	poly(A) RNA-seq	gene_26521	0.218774	0.0318864	-2.77843	1	1
	TCONS_00123344	poly(A) RNA-seq	gene_26521	0.0875442	0.0189794	-2.20558	1	1
	TCONS_00123577	poly(A) RNA-seq	-	4.44676	1.35875	-1.71047	1	1
	TCONS_00123728	poly(A) RNA-seq	gene_26570	4.12395	1.61235	-1.35486	0.03655	0.311289
	TCONS_00124289	poly(A) RNA-seq	-	0.655167	0.370227	-0.823455	0.0349	0.302751
	TCONS_00124315	poly(A) RNA-seq	-	0	0	0	1	1
	TCONS_00124316	poly(A) RNA-seq	-	0	0	0	1	1
	TCONS_00124361	poly(A) RNA-seq	gene_26754	0.0848654	0.116289	0.454473	1	1
	TCONS_00124362	poly(A) RNA-seq	gene_26754	0	0	0	1	1
	TCONS_00124372	poly(A) RNA-seq	gene_26760	0	0	0	1	1
	TCONS_00124580	poly(A) RNA-seq	gene_26800	0	2.29271e-07	1.65383e-05	1	1
	TCONS_00124660	poly(A) RNA-seq	-	0	0	0	1	1
	TCONS_00125164	poly(A) RNA-seq	gene_26924	0	0	0	1	1
	TCONS_00125222	poly(A) RNA-seq	-	0	0	0	1	1
	TCONS_00125282	poly(A) RNA-seq	-	0	0	0	1	1
	TCONS_00125594	poly(A) RNA-seq	-	0	0	0	1	1
	TCONS_00125636	poly(A) RNA-seq	-	1.08629	2.92842	1.43072	0.04105	0.333577
	TCONS_00125638	poly(A) RNA-seq	-	0.548747	0.892038	0.700965	0.18675	0.592176
	TCONS_00126193	poly(A) RNA-seq	-	0.816251	0.31489	-1.37416	0.02075	0.222006
	TCONS_00126373	poly(A) RNA-seq	gene_27180	0.0312174	0.0593507	0.926916	1	1
	TCONS_00126415	poly(A) RNA-seq	gene_27184	0.143462	0.117825	-0.284025	1	1
	TCONS_00126462	poly(A) RNA-seq	-	0	0	0	1	1
	TCONS_00126574	poly(A) RNA-seq	-	0	0.074852	0.321359	1	1
	TCONS_00126602	poly(A) RNA-seq	gene_27216	0.168229	0.127992	-0.394369	1	1
	TCONS_00126635	poly(A) RNA-seq	-	0.0307585	0.0125288	-1.29574	1	1
	TCONS_00126636	poly(A) RNA-seq	-	0.0262779	0.0107963	-1.28332	1	1
	TCONS_00126637	poly(A) RNA-seq	-	3.06708e-07	3.36703e-07	0.134607	1	1
	TCONS_00126901	poly(A) RNA-seq	gene_27288	0	0	0	1	1
	TCONS_00126922	poly(A) RNA-seq	gene_27289	0.297878	0.191929	-0.634149	1	1
	TCONS_00127298	poly(A) RNA-seq	gene_27386	0.11838	9.6054e-05	-10.2673	1	1
	TCONS_00127355	poly(A) RNA-seq	-	0.0286308	0	-0.131505	1	1
	TCONS_00127360	poly(A) RNA-seq	-	0	0	0	1	1
	TCONS_00127759	poly(A) RNA-seq	gene_27496	0.145563	0.279956	0.943553	1	1
	TCONS_00127772	poly(A) RNA-seq	gene_27501	15.107	17.0753	0.176694	0.55995	0.811771
	TCONS_00127918	poly(A) RNA-seq	gene_27523	0.00192489	0.146315	6.24816	1	1
	TCONS_00128040	poly(A) RNA-seq	-	0	0	0	1	1
	TCONS_00128116	poly(A) RNA-seq	-	0.0145265	0	-0.0682191	1	1
	TCONS_00128140	poly(A) RNA-seq	gene_27570	0.526112	0.706875	0.426084	0.5672	0.815709
	TCONS_00128141	poly(A) RNA-seq	gene_27570	5.45566	2.94504	-0.889468	0.06395	0.420038
	TCONS_00128287	poly(A) RNA-seq	-	0.00574466	0.0675103	3.55481	1	1
	TCONS_00128380	poly(A) RNA-seq	-	0	2.65901e-05	0.0019168	1	1
	TCONS_00128381	poly(A) RNA-seq	-	0	0.00010054	0.00723426	1	1
	TCONS_00128385	poly(A) RNA-seq	-	0.0399009	0.00715644	-2.47911	1	1
	TCONS_00128546	poly(A) RNA-seq	-	0.0292833	0.0304524	0.0564802	1	1
	TCONS_00128565	poly(A) RNA-seq	-	0	0	0	1	1
	TCONS_00128566	poly(A) RNA-seq	-	0	0	0	1	1
	TCONS_00128570	poly(A) RNA-seq	gene_27665	0.193244	0.249381	0.367929	1	1
	TCONS_00128572	poly(A) RNA-seq	-	0	0	0	1	1
	TCONS_00128739	poly(A) RNA-seq	gene_27678	0	0	0	1	1
	TCONS_00128772	poly(A) RNA-seq	-	0	0	0	1	1
	TCONS_00128834	poly(A) RNA-seq	gene_27697	7.54891	6.75392	-0.160544	0.80255	0.924673
	TCONS_00128943	poly(A) RNA-seq	gene_27766	0.0601662	0	-0.2637	1	1
	TCONS_00129005	poly(A) RNA-seq	gene_27776	0	0.219946	0.793399	1	1
	TCONS_00129036	poly(A) RNA-seq	-	0	0	0	1	1
	TCONS_00129096	poly(A) RNA-seq	gene_27799	9.26292	6.33721	-0.547621	0.16335	0.574296
	TCONS_00129176	poly(A) RNA-seq	-	1.13325	1.26722	0.161207	0.7491	0.90271
	TCONS_00129216	poly(A) RNA-seq	gene_27829	0.282068	0	-0.956225	1	1
	TCONS_00129229	poly(A) RNA-seq	gene_27834	0.0589811	0.485445	3.04098	0.3468	0.686667
	TCONS_00129269	poly(A) RNA-seq	gene_27843	0.0946377	6.8399e-05	-10.4342	1	1
	TCONS_00129301	poly(A) RNA-seq	-	0	0	0	1	1
	TCONS_00129385	poly(A) RNA-seq	gene_27860	0.145295	0.237201	0.707124	1	1
	TCONS_00129543	poly(A) RNA-seq	gene_27888	0.313841	0.655446	1.06244	0.0437	0.345227
	TCONS_00129662	poly(A) RNA-seq	gene_27918	0	0	0	1	1
	TCONS_00129663	poly(A) RNA-seq	gene_27918	0.0328651	0	-0.149975	1	1
	TCONS_00129675	poly(A) RNA-seq	gene_27925	0.149232	0.115408	-0.37082	1	1
	TCONS_00129687	poly(A) RNA-seq	gene_27928	0.524498	0.472579	-0.150383	0.7105	0.885323
	TCONS_00129688	poly(A) RNA-seq	-	0	0	0	1	1
	TCONS_00129734	poly(A) RNA-seq	-	0	0	0	1	1
	TCONS_00129735	poly(A) RNA-seq	-	0.0323551	0	-0.147763	1	1
	TCONS_00129736	poly(A) RNA-seq	-	0	0	0	1	1
	TCONS_00129738	poly(A) RNA-seq	-	0	0	0	1	1
	TCONS_00129817	poly(A) RNA-seq	gene_27958	0.0290202	0	-0.133214	1	1
	TCONS_00129862	poly(A) RNA-seq	-	0	0	0	1	1
	TCONS_00129915	poly(A) RNA-seq	-	0	0	0	1	1
	TCONS_00130044	poly(A) RNA-seq	gene_28015	1.02983	1.03018	0.00049369	0.99125	0.994167
	TCONS_00130196	poly(A) RNA-seq	-	0	0	0	1	1
	TCONS_00130197	poly(A) RNA-seq	-	0	0	0	1	1
	TCONS_00130316	poly(A) RNA-seq	gene_28076	0.0681603	0	-0.295372	1	1
	TCONS_00130317	poly(A) RNA-seq	-	0	0	0	1	1
	TCONS_00130318	poly(A) RNA-seq	-	0	0	0	1	1
	TCONS_00130349	poly(A) RNA-seq	gene_28062	0.671125	0.891991	0.410447	0.3184	0.668266
	TCONS_00130413	poly(A) RNA-seq	-	0.497771	0.479744	-0.0532179	0.9397	0.975979
	TCONS_00130456	poly(A) RNA-seq	gene_28100	0	0	0	1	1
	TCONS_00130457	poly(A) RNA-seq	gene_28100	0	0	0	1	1
	TCONS_00130469	poly(A) RNA-seq	-	16.7308	15.4218	-0.117542	0.569	0.816759
	TCONS_00130470	poly(A) RNA-seq	-	16.7308	15.4218	-0.117542	0.5651	0.814495
	TCONS_00130471	poly(A) RNA-seq	gene_28102	0.356902	0.000573536	-9.28143	0.30025	0.654755
	TCONS_00130687	poly(A) RNA-seq	-	0	0	0	1	1
	TCONS_00130762	poly(A) RNA-seq	gene_28161	1.33306	0.711786	-0.905227	0.34955	0.688327
	TCONS_00130830	poly(A) RNA-seq	-	0	0	0	1	1
	TCONS_00130916	poly(A) RNA-seq	gene_28186	0.0870666	0.0607035	-0.520339	1	1
	TCONS_00131122	poly(A) RNA-seq	gene_28243	0.344588	0.443813	0.365082	0.57495	0.819604
	TCONS_00131373	poly(A) RNA-seq	-	0	0	0	1	1
	TCONS_00131533	poly(A) RNA-seq	-	0	0	0	1	1
	TCONS_00131538	poly(A) RNA-seq	-	0	0.028519	0.131014	1	1
	TCONS_00131704	poly(A) RNA-seq	gene_28377	0.150842	0.0724985	-1.05702	1	1
	TCONS_00131745	poly(A) RNA-seq	gene_28389	0.194894	0.037661	-2.37155	1	1
	TCONS_00132113	poly(A) RNA-seq	-	0	0	0	1	1
	TCONS_00132211	poly(A) RNA-seq	-	0	0	0	1	1
	TCONS_00132284	poly(A) RNA-seq	-	0	0.384568	1.19023	0.0003	0.0101286
	TCONS_00132307	poly(A) RNA-seq	-	0.0273092	0.0665079	1.28414	1	1
	TCONS_00132346	poly(A) RNA-seq	-	0	0	0	1	1
	TCONS_00132392	poly(A) RNA-seq	-	0	0	0	1	1
	TCONS_00132393	poly(A) RNA-seq	-	0	0	0	1	1
	TCONS_00132394	poly(A) RNA-seq	-	0	0	0	1	1
	TCONS_00132638	poly(A) RNA-seq	gene_28570	0.474798	0.472351	-0.00745607	0.97595	0.988678
	TCONS_00132639	poly(A) RNA-seq	-	0	0	0	1	1
	TCONS_00132768	poly(A) RNA-seq	gene_28606	0.0205314	0	-0.0955032	1	1
	TCONS_00132897	poly(A) RNA-seq	gene_28620	0	0	0	1	1
	TCONS_00132898	poly(A) RNA-seq	gene_28620	0	0	0	1	1
	TCONS_00132899	poly(A) RNA-seq	gene_28620	0	0	0	1	1
	TCONS_00132935	poly(A) RNA-seq	-	0	0	0	1	1
	TCONS_00133172	poly(A) RNA-seq	-	0	0	0	1	1
	TCONS_00133173	poly(A) RNA-seq	-	0	0	0	1	1
	TCONS_00133201	poly(A) RNA-seq	-	0	0	0	1	1
	TCONS_00133229	poly(A) RNA-seq	gene_28691	1.28152	1.33508	0.0590696	0.92215	0.96985
	TCONS_00133349	poly(A) RNA-seq	-	0	0	0	1	1
	TCONS_00133393	poly(A) RNA-seq	gene_28738	3.32662	2.86579	-0.215124	0.67505	0.868957
	TCONS_00133490	poly(A) RNA-seq	gene_28761	0	0	0	1	1
	TCONS_00133502	poly(A) RNA-seq	-	0	0.536721	4.79888	1	1
	TCONS_00133573	poly(A) RNA-seq	gene_28778	0	0	0	1	1
	TCONS_00133774	poly(A) RNA-seq	-	0	0	0	1	1
	TCONS_00134025	poly(A) RNA-seq	-	0.0584185	0	-0.256683	1	1
	TCONS_00134163	poly(A) RNA-seq	-	0	0	0	1	1
	TCONS_00134219	poly(A) RNA-seq	-	0.507758	0.210366	-1.27124	0.04655	0.356738
	TCONS_00134279	poly(A) RNA-seq	-	0.0367009	0.243019	2.72718	1	1
	TCONS_00134362	poly(A) RNA-seq	-	0.0296494	0.229483	2.95232	1	1
	TCONS_00134383	poly(A) RNA-seq	gene_28969	1.93249	2.61134	0.43433	0.14105	0.553896
	TCONS_00134412	poly(A) RNA-seq	gene_28984	0.146125	4.06059e-05	-11.8132	1	1
	TCONS_00134449	poly(A) RNA-seq	-	0	0	0	1	1
	TCONS_00134520	poly(A) RNA-seq	gene_29005	0.148975	0.147983	-0.0096436	1	1
	TCONS_00134620	poly(A) RNA-seq	-	0	0.0167585	0.0784208	1	1
	TCONS_00134621	poly(A) RNA-seq	-	0	1.03284e-07	7.45035e-06	1	1
	TCONS_00134672	poly(A) RNA-seq	-	0.266363	0	-0.916765	1	1
	TCONS_00134737	poly(A) RNA-seq	-	0	0	0	1	1
	TCONS_00134738	poly(A) RNA-seq	-	0	0	0	1	1
	TCONS_00134740	poly(A) RNA-seq	-	0	0	0	1	1
	TCONS_00134822	poly(A) RNA-seq	-	0	0.0541138	1.88974	1	1
	TCONS_00134826	poly(A) RNA-seq	-	0.00697605	0.00587919	-0.246793	1	1
	TCONS_00134827	poly(A) RNA-seq	-	0	0	0	1	1
	TCONS_00134830	poly(A) RNA-seq	-	0.000412174	0.000166272	-1.30971	1	1
	TCONS_00134915	poly(A) RNA-seq	gene_29092	0.0314002	0.0299976	-0.0659288	1	1
	TCONS_00135127	poly(A) RNA-seq	-	0	0	0	1	1
	TCONS_00135128	poly(A) RNA-seq	-	0	0	0	1	1
	TCONS_00135138	poly(A) RNA-seq	gene_29136	0.381016	0.377872	-0.0119547	0.92875	0.972189
	TCONS_00135259	poly(A) RNA-seq	-	0	0.174071	0.660141	1	1
	TCONS_00135652	poly(A) RNA-seq	gene_29211	0.0210953	0	-0.098039	1	1
	TCONS_00135672	poly(A) RNA-seq	gene_29224	0.143165	0.457621	1.67647	0.08395	0.476298
	TCONS_00135811	poly(A) RNA-seq	gene_29251	169.768	158.793	-0.0964221	0.5048	0.781447
	TCONS_00135812	poly(A) RNA-seq	gene_29252	0.296541	0.515071	0.796541	0.08455	0.477837
	TCONS_00136139	poly(A) RNA-seq	-	0.181672	0	-0.683089	1	1
	TCONS_00136231	poly(A) RNA-seq	-	0	0	0	1	1
	TCONS_00136257	poly(A) RNA-seq	gene_29344	0	0.316739	1.0397	0.1712	0.57935
	TCONS_00136266	poly(A) RNA-seq	gene_29351	0.012839	0.0209089	0.703587	1	1
	TCONS_00136315	poly(A) RNA-seq	-	1.76145e-07	0.00137142	12.9266	1	1
	TCONS_00136317	poly(A) RNA-seq	-	0	0	0	1	1
	TCONS_00136348	poly(A) RNA-seq	-	0	0	0	1	1
	TCONS_00136349	poly(A) RNA-seq	-	0	0	0	1	1
	TCONS_00136393	poly(A) RNA-seq	-	1.80554	2.20432	0.287907	0.40215	0.720203
	TCONS_00136481	poly(A) RNA-seq	-	0.0219247	0.019651	-0.157954	1	1
	TCONS_00136691	poly(A) RNA-seq	-	0	0	0	1	1
	TCONS_00136807	poly(A) RNA-seq	gene_29466	0.162346	0.222333	0.45365	1	1
	TCONS_00136858	poly(A) RNA-seq	-	0.0167747	0	-0.0784946	1	1
	TCONS_00136886	poly(A) RNA-seq	-	0.39592	0	-1.21396	1	1
	TCONS_00137296	poly(A) RNA-seq	-	0	0	0	1	1
	TCONS_00137297	poly(A) RNA-seq	-	0	0	0	1	1
	TCONS_00137298	poly(A) RNA-seq	-	0	0	0	1	1
	TCONS_00137299	poly(A) RNA-seq	-	0	0	0	1	1
	TCONS_00137300	poly(A) RNA-seq	-	0	0	0	1	1
	TCONS_00137302	poly(A) RNA-seq	-	0	0	0	1	1
	TCONS_00137303	poly(A) RNA-seq	-	0	0	0	1	1
	TCONS_00137559	poly(A) RNA-seq	gene_29598	0.178886	0.157943	-0.179633	1	1
	TCONS_00137595	poly(A) RNA-seq	-	0	0	0	1	1
	TCONS_00137631	poly(A) RNA-seq	-	0	0	0	1	1
	TCONS_00137683	poly(A) RNA-seq	-	0	0	0	1	1
	TCONS_00137707	poly(A) RNA-seq	gene_29658	7.56982	4.31941	-0.809424	0.13935	0.552164
	TCONS_00137719	poly(A) RNA-seq	-	0.0563178	0	-0.248202	1	1
	TCONS_00138059	poly(A) RNA-seq	-	0	0	0	1	1
	TCONS_00138060	poly(A) RNA-seq	-	0	0	0	1	1
	TCONS_00138080	poly(A) RNA-seq	-	0	0	0	1	1
	TCONS_00138311	poly(A) RNA-seq	gene_29764	0.113242	0.0601592	-0.912556	1	1
	TCONS_00138325	poly(A) RNA-seq	-	0.411704	0.252014	-0.708105	0.3515	0.689387
	TCONS_00138326	poly(A) RNA-seq	-	0	0.00848298	0.5101	1	1
	TCONS_00138327	poly(A) RNA-seq	-	0	0.000114714	0.00825123	1	1
	TCONS_00138328	poly(A) RNA-seq	-	0.639243	0.0632268	-3.33775	0.3246	0.67241
	TCONS_00138329	poly(A) RNA-seq	-	0.338469	1.02213	1.59449	0.209	0.611276
	TCONS_00138330	poly(A) RNA-seq	-	3.82617e-05	3.59102e-05	-0.0915059	1	1
	TCONS_00138373	poly(A) RNA-seq	-	0	0	0	1	1
	TCONS_00138561	poly(A) RNA-seq	gene_29826	0.676034	0.307905	-1.13461	0.4854	0.769445
	TCONS_00138728	poly(A) RNA-seq	-	0.773784	1.33927	0.791447	0.0769	0.45833
	TCONS_00138778	poly(A) RNA-seq	-	0	0	0	1	1
	TCONS_00138947	poly(A) RNA-seq	gene_29913	0.223187	0	-0.802364	1	1
	TCONS_00139075	poly(A) RNA-seq	-	0.0199037	0.0320776	0.688532	1	1
	TCONS_00139076	poly(A) RNA-seq	-	0.0126685	0.00882338	-0.521839	1	1
	TCONS_00139267	poly(A) RNA-seq	gene_29981	0.0849823	0.0691649	-0.297124	1	1
	TCONS_00139271	poly(A) RNA-seq	gene_29982	0	0	0	1	1
	TCONS_00139274	poly(A) RNA-seq	gene_29985	0.239442	0.182195	-0.394191	1	1
	TCONS_00139355	poly(A) RNA-seq	-	0	0	0	1	1
	TCONS_00139356	poly(A) RNA-seq	-	0	0	0	1	1
	TCONS_00139357	poly(A) RNA-seq	-	0	0	0	1	1
	TCONS_00139358	poly(A) RNA-seq	-	0	0	0	1	1
	TCONS_00139493	poly(A) RNA-seq	gene_30018	2.64909	2.67335	0.0131571	0.94	0.975979
	TCONS_00139529	poly(A) RNA-seq	-	0	0	0	1	1
	TCONS_00139540	poly(A) RNA-seq	gene_30040	0.629795	0.53605	-0.232515	0.66205	0.863138
	TCONS_00139636	poly(A) RNA-seq	-	0	0	0	1	1
	TCONS_00139644	poly(A) RNA-seq	gene_30055	0.202232	0.234393	0.212918	1	1
	TCONS_00139685	poly(A) RNA-seq	-	0	0	0	1	1
	TCONS_00139712	poly(A) RNA-seq	gene_30063	0.386472	0.189639	-1.0271	0.4676	0.759063
	TCONS_00139848	poly(A) RNA-seq	gene_30108	0	0	0	1	1
	TCONS_00139941	poly(A) RNA-seq	gene_30134	0	0.0785273	2.30052	1	1
	TCONS_00139984	poly(A) RNA-seq	-	0.0872201	0.141716	0.700273	1	1
	TCONS_00139985	poly(A) RNA-seq	-	1.19349	1.03828	-0.200991	0.8825	0.955729
	TCONS_00140059	poly(A) RNA-seq	gene_30149	1.30305	1.94252	0.576034	0.47735	0.764927
	TCONS_00140181	poly(A) RNA-seq	gene_30188	0	0	0	1	1
	TCONS_00140276	poly(A) RNA-seq	-	0	0	0	1	1
	TCONS_00140335	poly(A) RNA-seq	-	0	0	0	1	1
	TCONS_00140393	poly(A) RNA-seq	-	0.039746	0.024775	-0.681923	1	1
	TCONS_00140394	poly(A) RNA-seq	-	0	0.00504679	0.324626	1	1
	TCONS_00140431	poly(A) RNA-seq	-	0	1.79149	2.8015	1	1
	TCONS_00140432	poly(A) RNA-seq	-	0	0	0	1	1
	TCONS_00140433	poly(A) RNA-seq	-	0	0	0	1	1
	TCONS_00140450	poly(A) RNA-seq	gene_30239	0.0929165	0.0671536	-0.468471	1	1
	TCONS_00140515	poly(A) RNA-seq	-	2.7266	3.03454	0.154376	0.51515	0.786966
	TCONS_00140526	poly(A) RNA-seq	-	0.645682	0.382467	-0.755488	0.33675	0.680449
	TCONS_00140527	poly(A) RNA-seq	-	0.218593	0.366221	0.744466	0.3678	0.699332
	TCONS_00140528	poly(A) RNA-seq	-	1.33662	0.952035	-0.489506	0.4047	0.721419
	TCONS_00140529	poly(A) RNA-seq	-	0.0564067	0.162604	1.52743	1	1
	TCONS_00140530	poly(A) RNA-seq	-	0.289457	0	-0.974424	1	1
	TCONS_00140531	poly(A) RNA-seq	-	0.30601	0.20197	-0.599439	0.54805	0.805531
	TCONS_00140855	poly(A) RNA-seq	gene_30337	4.78411	5.27649	0.141328	0.7088	0.884594
	TCONS_00140911	poly(A) RNA-seq	-	0.15975	0.309863	0.955818	1	1
	TCONS_00140914	poly(A) RNA-seq	gene_30342	0.499603	0.548475	0.134644	0.83575	0.938341
	TCONS_00141068	poly(A) RNA-seq	-	0	0	0	1	1
	TCONS_00141074	poly(A) RNA-seq	-	0	0	0	1	1
	TCONS_00141075	poly(A) RNA-seq	-	0.102647	0.0289422	-1.82644	1	1
	TCONS_00141130	poly(A) RNA-seq	gene_30392	0	0	0	1	1
	TCONS_00141148	poly(A) RNA-seq	gene_30404	0.353632	0.624857	0.821278	0.12155	0.536235
	TCONS_00141149	poly(A) RNA-seq	gene_30404	0.126498	0.357878	1.50036	0.5806	0.822423
	TCONS_00141176	poly(A) RNA-seq	gene_30408	0.0649248	0.0510145	-0.347862	1	1
	TCONS_00141202	poly(A) RNA-seq	-	0	0	0	1	1
	TCONS_00141203	poly(A) RNA-seq	-	0	0.00913139	0.542575	1	1
	TCONS_00141351	poly(A) RNA-seq	gene_30448	0.363784	0.305437	-0.252207	0.48115	0.767022
	TCONS_00141460	poly(A) RNA-seq	gene_30445	0.314776	0.00791071	-5.31437	0.46995	0.760453
	TCONS_00141461	poly(A) RNA-seq	gene_30445	0.314776	0.00791071	-5.31437	0.47575	0.764126
	TCONS_00141462	poly(A) RNA-seq	gene_30445	0	0	0	1	1
	TCONS_00270836	ssRNA-seq	-	1.049	3.779	1.84899	0.00235	0.0316534
	TCONS_00141471	poly(A) RNA-seq	-	0	0	0	1	1
	TCONS_00141839	poly(A) RNA-seq	gene_30548	0	0	0	1	1
	TCONS_00141873	poly(A) RNA-seq	-	0.255193	0.452896	0.82759	0.47885	0.765723
	TCONS_00141874	poly(A) RNA-seq	-	0	0	0	1	1
	TCONS_00141875	poly(A) RNA-seq	-	0.0335341	0.00773381	-2.11638	1	1
	TCONS_00141964	poly(A) RNA-seq	gene_30605	0.123614	0.0708569	-0.802865	1	1
	TCONS_00142066	poly(A) RNA-seq	gene_30599	0.36734	0.421191	0.197357	0.74175	0.899095
	TCONS_00142067	poly(A) RNA-seq	gene_30600	1.6305	1.81536	0.154934	0.8534	0.944931
	TCONS_00142069	poly(A) RNA-seq	-	0	0	0	1	1
	TCONS_00142070	poly(A) RNA-seq	-	0	0	0	1	1
	TCONS_00142071	poly(A) RNA-seq	-	0	0	0	1	1
	TCONS_00142072	poly(A) RNA-seq	-	0	0	0	1	1
	TCONS_00142127	poly(A) RNA-seq	-	0	0	0	1	1
	TCONS_00142128	poly(A) RNA-seq	-	0	0	0	1	1
	TCONS_00142129	poly(A) RNA-seq	-	0	0	0	1	1
	TCONS_00142140	poly(A) RNA-seq	-	0	0	0	1	1
	TCONS_00142260	poly(A) RNA-seq	-	0	0	0	1	1
	TCONS_00142261	poly(A) RNA-seq	-	0	0	0	1	1
	TCONS_00142545	poly(A) RNA-seq	-	0.048585	0	-0.216548	1	1
	TCONS_00142721	poly(A) RNA-seq	gene_30763	2.05362	1.59874	-0.361238	0.168	0.577704
	TCONS_00142989	poly(A) RNA-seq	-	0	0	0	1	1
	TCONS_00142991	poly(A) RNA-seq	-	0	0	0	1	1
	TCONS_00143062	poly(A) RNA-seq	-	0	0	0	1	1
	TCONS_00143223	poly(A) RNA-seq	gene_30851	0.275987	0.297513	0.10835	1	1
	TCONS_00143388	poly(A) RNA-seq	-	0.127106	0.0620822	-1.03378	1	1
	TCONS_00143443	poly(A) RNA-seq	-	0	3.17716e-05	0.00229002	1	1
	TCONS_00143479	poly(A) RNA-seq	-	2.63162	0.994676	-1.40365	0.16225	0.573185
	TCONS_00143509	poly(A) RNA-seq	gene_30915	5.9067e-05	0.0298606	8.98168	1	1
	TCONS_00143510	poly(A) RNA-seq	gene_30915	0	0.000398946	0.0284946	1	1
	TCONS_00143742	poly(A) RNA-seq	-	3.34483	3.0563	-0.130143	0.4162	0.728155
	TCONS_00143934	poly(A) RNA-seq	-	0	0	0	1	1
	TCONS_00144095	poly(A) RNA-seq	-	0	0	0	1	1
	TCONS_00144099	poly(A) RNA-seq	-	0	0	0	1	1
	TCONS_00144100	poly(A) RNA-seq	-	0	0	0	1	1
	TCONS_00144101	poly(A) RNA-seq	-	0	0	0	1	1
	TCONS_00144102	poly(A) RNA-seq	-	0	0	0	1	1
	TCONS_00144103	poly(A) RNA-seq	-	0	0	0	1	1
	TCONS_00144125	poly(A) RNA-seq	-	0.0285581	0	-0.131186	1	1
	TCONS_00144126	poly(A) RNA-seq	-	0	0.0244743	0.113142	1	1
	TCONS_00144127	poly(A) RNA-seq	-	0	0	0	1	1
	TCONS_00144368	poly(A) RNA-seq	-	0.023242	0.0560174	1.26914	1	1
	TCONS_00144616	poly(A) RNA-seq	gene_31136	3.04671	2.30101	-0.404984	0.4603	0.754729
	TCONS_00144682	poly(A) RNA-seq	gene_31146	0	0	0	1	1
	TCONS_00144683	poly(A) RNA-seq	gene_31147	0.318519	0.265848	-0.260779	0.58265	0.823323
	TCONS_00144816	poly(A) RNA-seq	-	0	0	0	1	1
	TCONS_00144824	poly(A) RNA-seq	-	0	0	0	1	1
	TCONS_00144832	poly(A) RNA-seq	-	0	0	0	1	1
	TCONS_00144833	poly(A) RNA-seq	-	0	0	0	1	1
	TCONS_00144835	poly(A) RNA-seq	-	0	0	0	1	1
	TCONS_00144836	poly(A) RNA-seq	-	0	0	0	1	1
	TCONS_00144837	poly(A) RNA-seq	-	0	0	0	1	1
	TCONS_00144839	poly(A) RNA-seq	-	0	0	0	1	1
	TCONS_00144840	poly(A) RNA-seq	-	0	0	0	1	1
	TCONS_00144841	poly(A) RNA-seq	-	0	0	0	1	1
	TCONS_00144842	poly(A) RNA-seq	-	0	0	0	1	1
	TCONS_00144845	poly(A) RNA-seq	-	0	0	0	1	1
	TCONS_00144846	poly(A) RNA-seq	-	0	0	0	1	1
	TCONS_00144865	poly(A) RNA-seq	gene_31205	0.20068	0.527246	1.39358	0.4546	0.750977
	TCONS_00144871	poly(A) RNA-seq	-	0	0	0	1	1
	TCONS_00144876	poly(A) RNA-seq	gene_31208	0	0	0	1	1
	TCONS_00144887	poly(A) RNA-seq	-	0	0	0	1	1
	TCONS_00144888	poly(A) RNA-seq	-	0	0	0	1	1
	TCONS_00145308	poly(A) RNA-seq	-	0	0	0	1	1
	TCONS_00145309	poly(A) RNA-seq	-	0	0.138553	0.547789	1	1
	TCONS_00145352	poly(A) RNA-seq	-	0	0	0	1	1
	TCONS_00145361	poly(A) RNA-seq	-	0	0	0	1	1
	TCONS_00145362	poly(A) RNA-seq	-	0	0	0	1	1
	TCONS_00145363	poly(A) RNA-seq	-	0	0	0	1	1
	TCONS_00145370	poly(A) RNA-seq	-	0	0.0163345	0.0764884	1	1
	TCONS_00145371	poly(A) RNA-seq	-	0	0	0	1	1
	TCONS_00145691	poly(A) RNA-seq	-	0	0	0	1	1
	TCONS_00145801	poly(A) RNA-seq	-	0	0	0	1	1
	TCONS_00145811	poly(A) RNA-seq	-	0	0	0	1	1
	TCONS_00145995	poly(A) RNA-seq	-	0.293001	0.27129	-0.111072	1	1
	TCONS_00146019	poly(A) RNA-seq	-	0.719455	0.675762	-0.0903896	0.8534	0.944931
	TCONS_00146111	poly(A) RNA-seq	gene_31530	0	2.76004e-05	0.00198958	1	1
	TCONS_00146166	poly(A) RNA-seq	-	0	0.0149106	0.0699798	1	1
	TCONS_00146267	poly(A) RNA-seq	-	0.79888	2.27014	1.50673	1	1
	TCONS_00146302	poly(A) RNA-seq	-	0.00359725	0	-0.0171962	1	1
	TCONS_00146303	poly(A) RNA-seq	-	0.0254107	0	-0.117299	1	1
	TCONS_00146435	poly(A) RNA-seq	gene_31611	0.0385613	0.0307843	-0.324958	1	1
	TCONS_00146639	poly(A) RNA-seq	gene_31658	0.23804	0	-0.842751	1	1
	TCONS_00146641	poly(A) RNA-seq	gene_31658	0.475071	0.879996	0.889356	0.3308	0.67638
	TCONS_00146680	poly(A) RNA-seq	-	0	0.0088785	0.529996	1	1
	TCONS_00146762	poly(A) RNA-seq	-	0	0	0	1	1
	TCONS_00146770	poly(A) RNA-seq	-	0	0	0	1	1
	TCONS_00146868	poly(A) RNA-seq	-	0	0	0	1	1
	TCONS_00146923	poly(A) RNA-seq	gene_31725	7.27235	6.33735	-0.198541	0.60625	0.835015
	TCONS_00146924	poly(A) RNA-seq	gene_31725	0.300962	0.388806	0.369468	0.82265	0.93317
	TCONS_00146931	poly(A) RNA-seq	-	0	0	0	1	1
	TCONS_00146936	poly(A) RNA-seq	-	0.0591836	0.0451999	-0.388878	1	1
	TCONS_00146993	poly(A) RNA-seq	gene_31747	0	0	0	1	1
	TCONS_00147109	poly(A) RNA-seq	gene_31762	1.73892	1.90059	0.128251	0.85495	0.945657
	TCONS_00147140	poly(A) RNA-seq	gene_31771	0.330651	0.350197	0.082859	0.81475	0.929839
	TCONS_00147189	poly(A) RNA-seq	-	0	0.0589584	1.98109	1	1
	TCONS_00147234	poly(A) RNA-seq	gene_31796	0.00958732	0	-0.0453839	1	1
	TCONS_00147235	poly(A) RNA-seq	gene_31796	0.0093536	0	-0.0442943	1	1
	TCONS_00147636	poly(A) RNA-seq	-	0.0861428	0.497209	2.52905	0.38135	0.707216
	TCONS_00147837	poly(A) RNA-seq	gene_31899	0.197099	0.430947	1.12859	0.14845	0.561198
	TCONS_00147874	poly(A) RNA-seq	-	0	0	0	1	1
	TCONS_00147967	poly(A) RNA-seq	-	0.173282	0.262181	0.597442	1	1
	TCONS_00147979	poly(A) RNA-seq	gene_31926	0.374885	0	-1.16968	0.1219	0.53646
	TCONS_00148138	poly(A) RNA-seq	-	0	0	0	1	1
	TCONS_00148215	poly(A) RNA-seq	gene_31996	0	0.0218509	1.06526	1	1
	TCONS_00148230	poly(A) RNA-seq	gene_31990	12.087	2.85305	-2.08287	0.1735	0.580911
	TCONS_00148289	poly(A) RNA-seq	gene_32003	0.00346031	0	-0.0165453	1	1
	TCONS_00148615	poly(A) RNA-seq	-	0	0	0	1	1
	TCONS_00148784	poly(A) RNA-seq	gene_32101	0.0282115	0.0111398	-1.34056	1	1
	TCONS_00149010	poly(A) RNA-seq	-	0.0928734	0.055817	-0.734561	1	1
	TCONS_00149204	poly(A) RNA-seq	gene_32178	0	0	0	1	1
	TCONS_00149240	poly(A) RNA-seq	-	2.71741	3.06066	0.171609	0.8499	0.943619
[truncated: 7,042 more rows]
