# Supplementary material for: A transcriptomic profile of topping responsive non-coding RNAs in tobacco roots (Nicotiana tabacum)
Source: BMC Genomics. 2019 Nov 14;20:856. doi: 10.1186/s12864-019-6236-6 (PMC6854694; doi:10.1186/s12864-019-6236-6)
Supplement: Supplementary file 11 — Additional file 11: Table S7. Summary of expression changes of mRNAs between topping treatment (TT) and control (CK) group. [file 12864_2019_6236_MOESM11_ESM.xls]

## Sheet: Sheet1
	Table S7 Summary of expression changes of mRNAs between topping treatment (TT) and control (CK) group
	gene_id	CK (FPKM)	TT (FPKM)	Log2FC	P-value	Q-value
	gene_52694	0.501241	15.6539	4.96488	5e-05	0.00088257
	gene_10040	1.57993	2.36159	0.579895	5e-05	0.00088257
	gene_10041	0.438194	0.795321	0.85997	5e-05	0.00088257
	gene_10052	2.34258	4.19551	0.840746	5e-05	0.00088257
	gene_10055	11.5118	7.69929	-0.580316	5e-05	0.00088257
	gene_1007	67.909	37.6029	-0.852759	5e-05	0.00088257
	gene_10089	1.31949	2.15244	0.705993	5e-05	0.00088257
	gene_1010	2.50857	1.61459	-0.635694	5e-05	0.00088257
	gene_10113	5.56738	3.66143	-0.604592	5e-05	0.00088257
	gene_10205	5.70805	7.93488	0.47521	5e-05	0.00088257
	gene_10277	59.9427	82.087	0.45357	5e-05	0.00088257
	gene_10278	39.5422	59.9342	0.599985	5e-05	0.00088257
	gene_10282	19.4123	13.9301	-0.47877	5e-05	0.00088257
	gene_10288	54.1385	42.9392	-0.33436	5e-05	0.00088257
	gene_10303	37.6483	48.7811	0.373739	5e-05	0.00088257
	gene_10317	9.77783	6.67795	-0.55011	5e-05	0.00088257
	gene_27295	0.131274	1.97119	3.90842	0.0002	0.00294981
	gene_10346	495.637	330.411	-0.585022	5e-05	0.00088257
	gene_10405	7.61416	5.06296	-0.588705	5e-05	0.00088257
	gene_1041	19.9738	14.3828	-0.473769	5e-05	0.00088257
	gene_10478	29.5937	22.0515	-0.42441	5e-05	0.00088257
	gene_10481	117.425	78.3869	-0.583055	5e-05	0.00088257
	gene_10489	80.442	57.4029	-0.486825	5e-05	0.00088257
	gene_1055	12.2154	6.88169	-0.827863	5e-05	0.00088257
	gene_40409	0.0435688	0.332162	2.93052	0.00675	0.0463427
	gene_10561	81.0548	59.3142	-0.450521	5e-05	0.00088257
	gene_10577	3.00632	2.18243	-0.462065	5e-05	0.00088257
	gene_10643	4.1424	6.28536	0.601526	5e-05	0.00088257
	gene_1066	30.8808	17.472	-0.821664	5e-05	0.00088257
	gene_10689	2.82343	3.77825	0.420273	5e-05	0.00088257
	gene_10698	51.3221	31.2862	-0.714055	5e-05	0.00088257
	gene_10700	25.6961	15.6109	-0.718993	5e-05	0.00088257
	gene_24851	0.135013	0.87467	2.69564	0.00175	0.0168378
	gene_26241	0.737464	4.62977	2.6503	0.00165	0.0161151
	gene_10795	218.46	153.351	-0.510533	5e-05	0.00088257
	gene_10813	3.66158	5.09928	0.477828	5e-05	0.00088257
	gene_10839	36.7986	25.2662	-0.542446	5e-05	0.00088257
	gene_1085	1.87247	2.74427	0.551484	5e-05	0.00088257
	gene_10875	60.7599	48.1675	-0.335059	5e-05	0.00088257
	gene_75416	0.620338	3.58723	2.53175	0.00045	0.00574366
	gene_10883	9.67725	7.10831	-0.445092	5e-05	0.00088257
	gene_10890	17.1025	10.679	-0.679428	5e-05	0.00088257
	gene_10927	144.598	106.534	-0.44073	5e-05	0.00088257
	gene_10944	19.9169	35.9058	0.850222	5e-05	0.00088257
	gene_32768	0.602658	3.39767	2.49514	5e-05	0.00088257
	gene_10964	12.1049	21.3811	0.82074	5e-05	0.00088257
	gene_10972	46.3714	64.4604	0.475178	5e-05	0.00088257
	gene_10976	13.2301	17.6058	0.412234	5e-05	0.00088257
	gene_10982	1.69143	1.0516	-0.685662	5e-05	0.00088257
	gene_1099	19.8869	25.3593	0.350697	5e-05	0.00088257
	gene_11056	2.32752	1.4297	-0.703082	5e-05	0.00088257
	gene_11057	16.659	10.4286	-0.675753	5e-05	0.00088257
	gene_11064	5.67248	3.88224	-0.547091	5e-05	0.00088257
	gene_57561	4.98701	27.9073	2.4844	0.00435	0.0334028
	gene_11109	10.8704	7.84782	-0.470045	5e-05	0.00088257
	gene_11124	3.56347	1.92563	-0.887953	5e-05	0.00088257
	gene_42448	0.0942184	0.486013	2.36691	0.002	0.0186476
	gene_11167	98.4072	66.4355	-0.56681	5e-05	0.00088257
	gene_1117	46.5508	27.3944	-0.764926	5e-05	0.00088257
	gene_11226	85.5057	65.6648	-0.380901	5e-05	0.00088257
	gene_11262	19.9078	14.3227	-0.475034	5e-05	0.00088257
	gene_11267	10.869	13.9973	0.364935	5e-05	0.00088257
	gene_11301	14.7792	22.1427	0.58326	5e-05	0.00088257
	gene_11302	276.226	195.166	-0.501146	5e-05	0.00088257
	gene_11313	4.41459	2.42066	-0.866878	5e-05	0.00088257
	gene_11337	7.70605	5.3547	-0.525186	5e-05	0.00088257
	gene_11366	0.490151	0.784169	0.677939	5e-05	0.00088257
	gene_11375	33.2083	19.9782	-0.733119	5e-05	0.00088257
	gene_56396	2.96559	14.9795	2.3366	0.0014	0.0142091
	gene_33365	0.455448	2.17285	2.25423	0.00115	0.0121795
	gene_11396	3.08244	1.84598	-0.739686	5e-05	0.00088257
	gene_64044	0.110821	0.51848	2.22606	0.00475	0.0356873
	gene_1142	5.52426	3.49927	-0.658727	5e-05	0.00088257
	gene_15106	0.189147	0.863613	2.19088	0.0025	0.0221639
	gene_11451	1.31726	2.01263	0.611542	5e-05	0.00088257
	gene_11455	27.8204	34.8326	0.324298	5e-05	0.00088257
	gene_11458	1.787	3.30987	0.889234	5e-05	0.00088257
	gene_11459	12.751	17.6729	0.470922	5e-05	0.00088257
	gene_11462	3.23553	4.67624	0.531346	5e-05	0.00088257
	gene_11509	121.796	97.0088	-0.328284	5e-05	0.00088257
	gene_1152	2.06474	3.12653	0.598602	5e-05	0.00088257
	gene_11535	1.65847	2.29147	0.466423	5e-05	0.00088257
	gene_1229	0.161499	0.73543	2.18706	0.00165	0.0161151
	gene_11544	2.61716	1.57405	-0.733519	5e-05	0.00088257
	gene_11567	1.81105	3.50974	0.954534	5e-05	0.00088257
	gene_51749	0.093614	0.419355	2.16337	0.0047	0.0353814
	gene_11671	10.4793	6.71118	-0.642904	5e-05	0.00088257
	gene_11676	46.1294	30.4742	-0.598095	5e-05	0.00088257
	gene_26393	0.576562	2.55158	2.14584	5e-05	0.00088257
	gene_11736	2.38472	1.29444	-0.88149	5e-05	0.00088257
	gene_11737	7.95214	12.7571	0.681888	5e-05	0.00088257
	gene_19917	0.106178	0.465297	2.13166	0.0038	0.0301925
	gene_11765	33.4167	25.5157	-0.389183	5e-05	0.00088257
	gene_8804	0.138984	0.604611	2.12109	0.0024	0.0214654
	gene_11864	19.6324	15.2509	-0.364346	5e-05	0.00088257
	gene_11877	13.4964	9.16707	-0.558044	5e-05	0.00088257
	gene_11904	27.9846	20.8964	-0.421379	5e-05	0.00088257
	gene_11912	36.9972	23.4016	-0.66081	5e-05	0.00088257
	gene_11918	9.80122	14.8886	0.603172	5e-05	0.00088257
	gene_11968	2.64657	1.65317	-0.678891	5e-05	0.00088257
	gene_12020	52.0956	37.4413	-0.476531	5e-05	0.00088257
	gene_12021	29.4711	19.1713	-0.62035	5e-05	0.00088257
	gene_12049	869.896	639.65	-0.443561	5e-05	0.00088257
	gene_12056	14.5921	20.4594	0.487576	5e-05	0.00088257
	gene_12069	46.2684	33.755	-0.454926	5e-05	0.00088257
	gene_12074	3.73603	2.18847	-0.771586	5e-05	0.00088257
	gene_12078	16.309	24.2961	0.575051	5e-05	0.00088257
	gene_12117	38.6644	24.8665	-0.636801	5e-05	0.00088257
	gene_12179	12.6765	9.13019	-0.473442	5e-05	0.00088257
	gene_1220	1.86621	2.65075	0.506288	5e-05	0.00088257
	gene_4642	0.35423	1.53316	2.11375	5e-05	0.00088257
	gene_12273	99.1978	75.7404	-0.389245	5e-05	0.00088257
	gene_12303	6.69886	11.4377	0.771807	5e-05	0.00088257
	gene_12306	13.4112	9.35758	-0.519234	5e-05	0.00088257
	gene_12332	265.939	185.467	-0.519939	5e-05	0.00088257
	gene_12357	3.15322	6.11599	0.95576	5e-05	0.00088257
	gene_12385	255.405	187.837	-0.443306	5e-05	0.00088257
	gene_39374	1.77274	7.66174	2.11169	5e-05	0.00088257
	gene_12392	10.2628	13.4803	0.393425	5e-05	0.00088257
	gene_12404	74.2324	96.7769	0.382614	5e-05	0.00088257
	gene_12417	17.296	13.3586	-0.372672	5e-05	0.00088257
	gene_12422	24.4426	15.7707	-0.632156	5e-05	0.00088257
	gene_12436	41.9016	31.4603	-0.413472	5e-05	0.00088257
	gene_12438	62.4927	48.7271	-0.358961	5e-05	0.00088257
	gene_12493	57.3962	34.6422	-0.728422	5e-05	0.00088257
	gene_12509	0.834999	1.36861	0.712861	5e-05	0.00088257
	gene_12518	10.9536	17.1948	0.65057	5e-05	0.00088257
	gene_12524	10.6725	6.47303	-0.72139	5e-05	0.00088257
	gene_1256	646.908	350.589	-0.883781	5e-05	0.00088257
	gene_12617	2.42254	3.68245	0.604147	5e-05	0.00088257
	gene_12622	5.18021	7.09501	0.453795	5e-05	0.00088257
	gene_12641	25.1964	36.5329	0.535981	5e-05	0.00088257
	gene_1269	0.404689	0.77102	0.929953	5e-05	0.00088257
	gene_12707	136.606	89.3058	-0.613196	5e-05	0.00088257
	gene_12708	31.4299	44.6948	0.50797	5e-05	0.00088257
	gene_12758	47.4841	36.5404	-0.377952	5e-05	0.00088257
	gene_12763	7.97532	11.4634	0.523419	5e-05	0.00088257
	gene_12782	1.16753	2.15465	0.883988	5e-05	0.00088257
	gene_12888	1637.43	1048.13	-0.643619	5e-05	0.00088257
	gene_12904	1.84213	3.60014	0.966682	5e-05	0.00088257
	gene_12909	276.597	193.313	-0.516849	5e-05	0.00088257
	gene_12911	2.38788	3.45846	0.534398	5e-05	0.00088257
	gene_12918	34.3352	19.6137	-0.807823	5e-05	0.00088257
	gene_12946	15.2364	10.3356	-0.559908	5e-05	0.00088257
	gene_12956	8.88045	4.85111	-0.872317	5e-05	0.00088257
	gene_12962	6.18607	4.25438	-0.540074	5e-05	0.00088257
	gene_12978	82.2857	62.1071	-0.405884	5e-05	0.00088257
	gene_12997	7.3193	4.75802	-0.621345	5e-05	0.00088257
	gene_13001	2.24217	3.58914	0.678745	5e-05	0.00088257
	gene_13007	64.0704	83.6273	0.384316	5e-05	0.00088257
	gene_13012	80.4207	57.3699	-0.487273	5e-05	0.00088257
	gene_70039	0.364518	1.57383	2.11022	0.0073	0.0491036
	gene_13051	3.364	4.91722	0.547664	5e-05	0.00088257
	gene_1307	91.0586	63.1052	-0.529036	5e-05	0.00088257
	gene_13075	14.8853	28.0277	0.912962	5e-05	0.00088257
	gene_13081	0.778609	1.53984	0.983809	5e-05	0.00088257
	gene_42105	11.0233	47.3892	2.104	5e-05	0.00088257
	gene_13151	4.0026	6.15202	0.620123	5e-05	0.00088257
	gene_13174	5.50684	3.97634	-0.469784	5e-05	0.00088257
	gene_31724	0.630606	2.71082	2.10392	5e-05	0.00088257
	gene_13198	205.095	164.657	-0.316826	5e-05	0.00088257
	gene_70033	0.222577	0.951151	2.09537	0.0001	0.0016268
	gene_13217	149.384	113.698	-0.393817	5e-05	0.00088257
	gene_13276	91.6244	71.2552	-0.362736	5e-05	0.00088257
	gene_13398	44.2368	33.6982	-0.392575	5e-05	0.00088257
	gene_1340	35.9953	22.168	-0.699328	5e-05	0.00088257
	gene_13403	9.50429	5.39328	-0.817417	5e-05	0.00088257
	gene_13471	37.818	51.2594	0.438744	5e-05	0.00088257
	gene_2325	0.766105	3.26012	2.08931	5e-05	0.00088257
	gene_13527	11.6355	16.041	0.463231	5e-05	0.00088257
	gene_13537	0.874774	1.4007	0.679169	5e-05	0.00088257
	gene_13541	4.83876	3.37614	-0.519263	5e-05	0.00088257
	gene_13547	3.48503	2.15944	-0.690513	5e-05	0.00088257
	gene_13553	1.80626	2.59583	0.523195	5e-05	0.00088257
	gene_13564	89.2059	131.123	0.555712	5e-05	0.00088257
	gene_13571	5.41472	7.13433	0.397893	5e-05	0.00088257
	gene_13591	2.06334	1.03215	-0.999324	5e-05	0.00088257
	gene_1363	4.01062	5.45122	0.442752	5e-05	0.00088257
	gene_13650	9.93597	14.4493	0.540267	5e-05	0.00088257
	gene_13661	3.00588	1.77489	-0.760053	5e-05	0.00088257
	gene_13719	286.918	194.492	-0.560927	5e-05	0.00088257
	gene_62209	0.688073	2.82803	2.03916	5e-05	0.00088257
	gene_13731	30.7258	15.5016	-0.987033	5e-05	0.00088257
	gene_13740	18.0643	26.5768	0.557026	5e-05	0.00088257
	gene_13744	5.62454	3.58404	-0.650146	5e-05	0.00088257
	gene_14585	0.18851	0.758809	2.0091	0.005	0.0370922
	gene_13772	38.6434	50.2534	0.379	5e-05	0.00088257
	gene_13774	15.9721	10.8013	-0.564343	5e-05	0.00088257
	gene_13775	4.86323	3.22285	-0.593575	5e-05	0.00088257
	gene_13777	70.6601	47.25	-0.58058	5e-05	0.00088257
	gene_13780	7.18922	5.3459	-0.427402	5e-05	0.00088257
	gene_13781	3.53933	2.016	-0.81198	5e-05	0.00088257
	gene_13785	2.01603	3.27636	0.700576	5e-05	0.00088257
	gene_13789	9.32708	12.4796	0.420075	5e-05	0.00088257
	gene_13800	2.62393	4.5988	0.809528	5e-05	0.00088257
	gene_13823	1.70818	1.01134	-0.756193	5e-05	0.00088257
	gene_13963	0.265272	1.05865	1.99669	0.0003	0.00412766
	gene_13832	207.913	159.988	-0.378015	5e-05	0.00088257
	gene_13852	27.4343	19.7002	-0.477773	5e-05	0.00088257
	gene_13892	39.2319	25.7291	-0.608626	5e-05	0.00088257
	gene_13897	16.1735	10.5305	-0.619063	5e-05	0.00088257
	gene_13911	13.4851	9.02572	-0.579253	5e-05	0.00088257
	gene_13955	67.9985	49.1782	-0.467484	5e-05	0.00088257
	gene_1398	17.2538	12.6731	-0.445147	5e-05	0.00088257
	gene_13984	63.6139	87.8299	0.465371	5e-05	0.00088257
	gene_13986	2.12557	3.20076	0.590562	5e-05	0.00088257
	gene_71163	2.52812	10.0188	1.98657	5e-05	0.00088257
	gene_14007	19.428	14.731	-0.399278	5e-05	0.00088257
	gene_14013	8.91507	5.69863	-0.64563	5e-05	0.00088257
	gene_1403	22.4605	35.5805	0.663695	5e-05	0.00088257
	gene_25372	0.496543	1.91586	1.948	0.0052	0.0381261
	gene_14041	5.4861	3.49572	-0.650189	5e-05	0.00088257
	gene_14072	2.17442	1.09977	-0.983432	5e-05	0.00088257
	gene_14108	3.79809	5.16435	0.443314	5e-05	0.00088257
	gene_14110	484.111	316.881	-0.611397	5e-05	0.00088257
	gene_14115	3.25397	5.36504	0.72139	5e-05	0.00088257
	gene_14132	5.95189	8.92501	0.584505	5e-05	0.00088257
	gene_28828	0.211756	0.801475	1.92025	0.0027	0.0234775
	gene_14153	0	0.797182	0.483974	5e-05	0.00088257
	gene_14160	62.0914	44.4204	-0.483171	5e-05	0.00088257
	gene_14167	6.76002	9.57578	0.502362	5e-05	0.00088257
	gene_14175	133.137	87.0308	-0.613309	5e-05	0.00088257
	gene_14193	41.9895	27.1559	-0.62876	5e-05	0.00088257
	gene_14210	80.307	46.115	-0.800292	5e-05	0.00088257
	gene_14242	2.08981	3.08119	0.560116	5e-05	0.00088257
	gene_15757	3.78577	14.2908	1.91643	5e-05	0.00088257
	gene_14287	2.52424	3.39935	0.429407	5e-05	0.00088257
	gene_14333	6.49615	3.73803	-0.797307	5e-05	0.00088257
	gene_14337	5.00433	7.64711	0.611736	5e-05	0.00088257
	gene_14356	9.43697	7.0863	-0.413291	5e-05	0.00088257
	gene_14360	3.22112	4.26883	0.406278	5e-05	0.00088257
	gene_1437	12.5716	9.12751	-0.461878	5e-05	0.00088257
	gene_14400	57.3508	39.0288	-0.555274	5e-05	0.00088257
	gene_1446	34.3581	21.1623	-0.699154	5e-05	0.00088257
	gene_14487	1.36313	2.09426	0.619516	5e-05	0.00088257
	gene_14498	80.933	63.4825	-0.35037	5e-05	0.00088257
	gene_14500	41.2493	53.4502	0.373824	5e-05	0.00088257
	gene_14544	2.06103	3.79933	0.882381	5e-05	0.00088257
	gene_14621	29.5954	20.887	-0.502767	5e-05	0.00088257
	gene_81626	0.586892	2.19632	1.90392	0.00165	0.0161151
	gene_14662	14.0591	10.9004	-0.36712	5e-05	0.00088257
	gene_14765	7.15875	10.1042	0.497169	5e-05	0.00088257
	gene_14775	2.93147	1.71043	-0.777265	5e-05	0.00088257
	gene_1478	12.168	8.06396	-0.593531	5e-05	0.00088257
	gene_14822	10.6228	7.99803	-0.409453	5e-05	0.00088257
	gene_14830	174.66	136.275	-0.358027	5e-05	0.00088257
	gene_14831	3.97288	2.61024	-0.606	5e-05	0.00088257
	gene_14841	17.0074	11.8178	-0.525196	5e-05	0.00088257
	gene_14857	38.363	28.2799	-0.439936	5e-05	0.00088257
	gene_14858	93.6188	73.9097	-0.341035	5e-05	0.00088257
	gene_1486	40.5544	63.8029	0.653763	5e-05	0.00088257
	gene_14875	4.20903	2.54974	-0.723139	5e-05	0.00088257
	gene_14888	53.7155	38.9774	-0.462699	5e-05	0.00088257
	gene_14917	11.2106	15.8349	0.498251	5e-05	0.00088257
	gene_14953	8.35455	13.2019	0.660114	5e-05	0.00088257
	gene_14956	15.3067	11.2863	-0.439594	5e-05	0.00088257
	gene_25180	2.42267	8.91	1.87883	5e-05	0.00088257
	gene_14993	3.1013	5.81417	0.906699	5e-05	0.00088257
	gene_15016	7.61154	4.76808	-0.674781	5e-05	0.00088257
	gene_15059	570.954	406.543	-0.489964	5e-05	0.00088257
	gene_15075	23.7884	18.09	-0.395063	5e-05	0.00088257
	gene_15095	22.7817	32.6845	0.520731	5e-05	0.00088257
	gene_15096	34.8169	25.9594	-0.423527	5e-05	0.00088257
	gene_15101	31.6847	52.807	0.736943	5e-05	0.00088257
	gene_15110	12.4597	8.50334	-0.551168	5e-05	0.00088257
	gene_28941	2.03507	7.45719	1.87356	5e-05	0.00088257
	gene_15137	1.04926	1.98718	0.921355	5e-05	0.00088257
	gene_15185	6.25165	11.4102	0.868016	5e-05	0.00088257
	gene_15215	1.95905	2.8434	0.537461	5e-05	0.00088257
	gene_1523	9.92056	6.89081	-0.525748	5e-05	0.00088257
	gene_15246	9.38774	6.48093	-0.534578	5e-05	0.00088257
	gene_15255	5.27037	7.40212	0.490035	5e-05	0.00088257
	gene_15268	89.6961	65.1126	-0.462109	5e-05	0.00088257
	gene_1533	24.4271	18.7122	-0.384509	5e-05	0.00088257
	gene_15336	9.79886	5.84426	-0.745594	5e-05	0.00088257
	gene_15350	24.8784	16.2286	-0.616358	5e-05	0.00088257
	gene_15420	15.1318	8.8428	-0.775004	5e-05	0.00088257
	gene_1544	54.2478	41.3542	-0.391532	5e-05	0.00088257
	gene_15485	27.6618	19.0582	-0.537483	5e-05	0.00088257
	gene_15500	499.065	344.081	-0.536479	5e-05	0.00088257
	gene_15525	103.665	73.6291	-0.493578	5e-05	0.00088257
	gene_17038	0.141031	0.515534	1.87005	0.003	0.0254272
	gene_15587	27.8399	36.4742	0.389725	5e-05	0.00088257
	gene_15588	16.1527	11.0078	-0.553248	5e-05	0.00088257
	gene_1559	18.6273	24.8694	0.416952	5e-05	0.00088257
	gene_15596	16.1255	12.0431	-0.421137	5e-05	0.00088257
	gene_15615	58.1997	45.1285	-0.366973	5e-05	0.00088257
	gene_15625	7.93643	4.46667	-0.82929	5e-05	0.00088257
	gene_15637	40.6586	26.7073	-0.606327	5e-05	0.00088257
	gene_15676	7.09472	4.63668	-0.613655	5e-05	0.00088257
	gene_15706	7.48867	4.68483	-0.676711	5e-05	0.00088257
	gene_15719	2.35126	3.37891	0.52312	5e-05	0.00088257
	gene_42280	0.388207	1.41863	1.8696	0.0027	0.0234775
	gene_75940	0.478025	1.73409	1.85902	5e-05	0.00088257
	gene_1579	6.03793	8.58219	0.507291	5e-05	0.00088257
	gene_15790	21.9085	15.1252	-0.534542	5e-05	0.00088257
	gene_15808	79.2012	60.4465	-0.389863	5e-05	0.00088257
	gene_16992	0.307787	1.11111	1.85199	0.00125	0.0129984
	gene_15833	40.4115	30.2895	-0.41595	5e-05	0.00088257
	gene_48894	0.180699	0.639738	1.8239	0.00435	0.0334028
	gene_15880	6.16475	8.64239	0.487387	5e-05	0.00088257
	gene_15962	7.00646	3.52417	-0.991401	5e-05	0.00088257
	gene_15968	181.031	139.757	-0.373311	5e-05	0.00088257
	gene_22303	0.102368	0.3617	1.82103	0.0021	0.0193735
	gene_55749	0.605253	2.1275	1.81355	5e-05	0.00088257
	gene_60017	0.489543	1.71201	1.80618	0.00015	0.00230255
	gene_49391	0.209705	0.728479	1.79653	0.0007	0.00817125
	gene_16071	9.17891	13.0418	0.506747	5e-05	0.00088257
	gene_1609	7.70983	4.72892	-0.70519	5e-05	0.00088257
	gene_1615	8.93295	6.26845	-0.511027	5e-05	0.00088257
	gene_16150	4.08547	2.24413	-0.864349	5e-05	0.00088257
	gene_22906	0.256909	0.88694	1.78758	0.00065	0.00770424
	gene_65489	0.270031	0.924371	1.77535	5e-05	0.00088257
	gene_16218	2.31689	4.50892	0.96059	5e-05	0.00088257
	gene_16477	0.607488	2.05612	1.759	0.00145	0.0145885
	gene_16239	61.9421	45.0796	-0.458445	5e-05	0.00088257
	gene_16255	649.245	405.284	-0.679828	5e-05	0.00088257
	gene_68085	0.0989901	0.332518	1.74808	0.0042	0.032552
	gene_16297	3.15865	2.15654	-0.550588	5e-05	0.00088257
	gene_72799	0.412817	1.35237	1.71191	5e-05	0.00088257
	gene_1632	4.96632	3.16653	-0.649273	5e-05	0.00088257
	gene_16342	7.42127	10.782	0.538891	5e-05	0.00088257
	gene_16348	18.6483	25.7201	0.46385	5e-05	0.00088257
	gene_16361	6.09641	7.92817	0.379028	5e-05	0.00088257
	gene_59160	0.505967	1.65699	1.71145	5e-05	0.00088257
	gene_16398	5.63168	3.83287	-0.555141	5e-05	0.00088257
	gene_16405	2.25553	4.21162	0.900912	5e-05	0.00088257
	gene_16425	19.2199	15.1653	-0.341831	5e-05	0.00088257
	gene_18578	0.970783	3.12352	1.68595	5e-05	0.00088257
	gene_16484	153.666	114.143	-0.428947	5e-05	0.00088257
	gene_16494	330.91	502.833	0.603642	5e-05	0.00088257
	gene_16506	37.3818	29.4328	-0.344911	5e-05	0.00088257
	gene_16541	6.79355	5.05534	-0.426356	5e-05	0.00088257
	gene_16546	47.9156	36.7887	-0.381232	5e-05	0.00088257
	gene_16550	60.3008	45.2784	-0.413356	5e-05	0.00088257
	gene_16560	8.2111	12.0325	0.55129	5e-05	0.00088257
	gene_16590	1.06998	0.640121	-0.741168	5e-05	0.00088257
	gene_166	29.684	14.8862	-0.995715	5e-05	0.00088257
	gene_16600	44.4408	30.7108	-0.533141	5e-05	0.00088257
	gene_16628	18.8098	12.4641	-0.593702	5e-05	0.00088257
	gene_1663	19.3179	12.0576	-0.68	5e-05	0.00088257
	gene_16664	9.42605	7.00785	-0.42768	5e-05	0.00088257
	gene_16666	3.19064	4.97836	0.641825	5e-05	0.00088257
	gene_70310	0.23199	0.744255	1.68173	0.00705	0.0478494
	gene_16707	0.52311	0.789232	0.593335	5e-05	0.00088257
	gene_63006	0.10118	0.32269	1.67322	0.00535	0.0389744
	gene_16772	62.3599	46.2809	-0.4302	5e-05	0.00088257
	gene_16774	28.7679	21.8386	-0.397579	5e-05	0.00088257
	gene_16777	2.0346	3.03725	0.578021	5e-05	0.00088257
	gene_1684	17.8253	12.4028	-0.52326	5e-05	0.00088257
	gene_16872	3.67083	1.86332	-0.978228	5e-05	0.00088257
	gene_63620	0.490444	1.56394	1.67303	0.0017	0.0164742
	gene_16911	332.547	202.966	-0.71232	5e-05	0.00088257
	gene_16926	30.4916	18.1703	-0.746831	5e-05	0.00088257
	gene_1696	2.18321	1.38805	-0.653393	5e-05	0.00088257
	gene_16962	20.1355	12.4096	-0.698281	5e-05	0.00088257
	gene_16991	6.33443	8.33963	0.396769	5e-05	0.00088257
	gene_59738	0.229196	0.72848	1.66831	0.0001	0.0016268
	gene_17006	10.1793	5.21285	-0.9655	5e-05	0.00088257
	gene_17058	12.3888	8.31982	-0.574415	5e-05	0.00088257
	gene_17067	8.13221	5.35003	-0.604101	5e-05	0.00088257
	gene_17154	2.1709	3.08191	0.505532	5e-05	0.00088257
	gene_17176	105.412	184.51	0.807666	5e-05	0.00088257
	gene_17179	13.8295	21.3236	0.624698	5e-05	0.00088257
	gene_17228	0.689627	1.08436	0.65295	5e-05	0.00088257
	gene_17272	4.62241	6.95509	0.589424	5e-05	0.00088257
	gene_173	1.79652	2.73436	0.605999	5e-05	0.00088257
	gene_17310	11.1767	7.86866	-0.5063	5e-05	0.00088257
	gene_17351	3.90929	5.59766	0.517918	5e-05	0.00088257
	gene_77769	1.24452	3.93633	1.66126	0.00165	0.0161151
	gene_17371	19.271	12.0366	-0.679012	5e-05	0.00088257
	gene_17373	16.206	11.7314	-0.466149	5e-05	0.00088257
	gene_17386	190.969	152.315	-0.326283	5e-05	0.00088257
	gene_17398	76.6611	47.5972	-0.687617	5e-05	0.00088257
	gene_53043	0.495471	1.5603	1.65495	0.0015	0.0149499
	gene_17403	1.61532	2.72047	0.752035	5e-05	0.00088257
	gene_17447	2.96395	4.51777	0.608091	5e-05	0.00088257
	gene_1745	28.125	22.1147	-0.34685	5e-05	0.00088257
	gene_37933	0.822318	2.58244	1.65096	5e-05	0.00088257
	gene_17488	14.913	10.7332	-0.474484	5e-05	0.00088257
	gene_17585	33.5183	43.9846	0.392048	5e-05	0.00088257
	gene_17602	26.1192	19.7068	-0.406413	5e-05	0.00088257
	gene_17638	5.99686	9.96991	0.733373	5e-05	0.00088257
	gene_17654	21.9051	14.6652	-0.578865	5e-05	0.00088257
	gene_17667	35.5964	27.2594	-0.384976	5e-05	0.00088257
	gene_17702	5.96831	4.39963	-0.439941	5e-05	0.00088257
	gene_17705	10.1314	5.86845	-0.787787	5e-05	0.00088257
	gene_17758	5.87545	7.86636	0.420996	5e-05	0.00088257
	gene_17769	3.6538	5.16873	0.500412	5e-05	0.00088257
	gene_17821	543.684	399.238	-0.445518	5e-05	0.00088257
	gene_17832	446.529	353.743	-0.336051	5e-05	0.00088257
	gene_17853	25.6366	15.8431	-0.694351	5e-05	0.00088257
	gene_17910	1.29844	2.02086	0.638185	5e-05	0.00088257
	gene_17914	10.3143	7.37625	-0.483689	5e-05	0.00088257
	gene_17920	2.76534	1.8988	-0.542365	5e-05	0.00088257
	gene_17923	7.45021	9.78959	0.393967	5e-05	0.00088257
	gene_17963	15.2397	19.5522	0.359496	5e-05	0.00088257
	gene_17976	51.5398	74.9014	0.539306	5e-05	0.00088257
	gene_18013	13.9888	10.8918	-0.361034	5e-05	0.00088257
	gene_18020	39.5495	25.2316	-0.648428	5e-05	0.00088257
	gene_53259	0.162225	0.508224	1.64746	0.00365	0.0293209
	gene_18033	17.0235	11.9418	-0.511514	5e-05	0.00088257
	gene_1805	30.4137	22.2691	-0.449681	5e-05	0.00088257
	gene_18050	3.45891	1.81334	-0.931665	5e-05	0.00088257
	gene_18057	19.9677	11.3959	-0.809151	5e-05	0.00088257
	gene_18061	9.70736	13.3247	0.456954	5e-05	0.00088257
	gene_18064	8.492	11.21	0.400608	5e-05	0.00088257
	gene_18073	28.1758	41.4212	0.555913	5e-05	0.00088257
	gene_18077	11.9073	8.34714	-0.512494	5e-05	0.00088257
	gene_18080	39.77	25.3553	-0.649394	5e-05	0.00088257
	gene_18083	42.7184	25.5522	-0.741408	5e-05	0.00088257
	gene_18123	28.2019	21.5664	-0.387004	5e-05	0.00088257
	gene_18132	187.137	136.428	-0.455949	5e-05	0.00088257
	gene_18133	12.2492	17.8717	0.544997	5e-05	0.00088257
	gene_18137	89.3044	67.0897	-0.412641	5e-05	0.00088257
	gene_18169	111.86	84.3044	-0.408009	5e-05	0.00088257
	gene_18188	8.63174	5.51651	-0.645897	5e-05	0.00088257
	gene_66554	0.203084	0.636104	1.64719	0.00535	0.0389744
	gene_18199	7.12837	4.97497	-0.518884	5e-05	0.00088257
	gene_18226	19.1877	25.718	0.422594	5e-05	0.00088257
	gene_18229	18.5442	13.8325	-0.422914	5e-05	0.00088257
	gene_18279	108.311	76.089	-0.509423	5e-05	0.00088257
	gene_183	267.231	179.921	-0.570723	5e-05	0.00088257
	gene_18507	0.615708	0	-0.387201	5e-05	0.00088257
	gene_18531	80.4069	53.0569	-0.599779	5e-05	0.00088257
	gene_1854	1.53087	2.45938	0.683948	5e-05	0.00088257
	gene_18565	3.27415	1.81376	-0.852141	5e-05	0.00088257
	gene_18574	35.9288	23.1648	-0.633208	5e-05	0.00088257
	gene_39358	14.2116	43.992	1.63017	5e-05	0.00088257
	gene_1858	72.3388	53.7763	-0.427799	5e-05	0.00088257
	gene_64049	0.310055	0.957789	1.62719	0.0001	0.0016268
	gene_18602	21.1142	15.6628	-0.430866	5e-05	0.00088257
	gene_18603	43.958	32.6571	-0.428728	5e-05	0.00088257
	gene_6413	0.166955	0.514798	1.62455	0.00025	0.00355216
	gene_18642	6.33509	9.93112	0.64859	5e-05	0.00088257
	gene_33330	0.967795	2.97166	1.6185	5e-05	0.00088257
	gene_18669	15.206	10.4034	-0.547592	5e-05	0.00088257
	gene_18673	528.028	408.814	-0.369168	5e-05	0.00088257
	gene_18697	2.14242	3.26252	0.606746	5e-05	0.00088257
	gene_18703	129.054	95.2272	-0.438533	5e-05	0.00088257
	gene_18731	33.7618	24.6608	-0.453177	5e-05	0.00088257
	gene_18773	2.80227	3.88279	0.470498	5e-05	0.00088257
	gene_18797	57.1758	44.3312	-0.367081	5e-05	0.00088257
	gene_18799	1.49704	2.98928	0.997687	5e-05	0.00088257
	gene_18844	795.339	586.381	-0.439732	5e-05	0.00088257
	gene_18867	302.532	168.382	-0.845354	5e-05	0.00088257
	gene_18872	1.11248	1.77487	0.673937	5e-05	0.00088257
	gene_18932	2.76104	4.36018	0.659176	5e-05	0.00088257
	gene_18948	27.6738	19.7361	-0.487682	5e-05	0.00088257
	gene_18993	1.11452	1.78083	0.676127	5e-05	0.00088257
	gene_31001	0.348372	1.06765	1.61573	0.00375	0.0299274
	gene_19022	136.334	102.014	-0.418379	5e-05	0.00088257
	gene_19024	1.94474	3.311	0.767692	5e-05	0.00088257
	gene_19032	6.73408	9.19293	0.449045	5e-05	0.00088257
	gene_1904	27.3395	18.256	-0.582613	5e-05	0.00088257
	gene_1905	4.69893	3.22804	-0.541671	5e-05	0.00088257
	gene_19054	27.5847	37.5935	0.446612	5e-05	0.00088257
	gene_19082	12.157	16.7831	0.46522	5e-05	0.00088257
	gene_19140	14.2574	22.575	0.663015	5e-05	0.00088257
	gene_19145	11.8987	17.6701	0.570515	5e-05	0.00088257
	gene_19273	39.3587	50.103	0.348215	5e-05	0.00088257
	gene_19277	506.247	355.388	-0.510446	5e-05	0.00088257
	gene_19319	53.3249	41.0402	-0.377771	5e-05	0.00088257
	gene_19330	25.2287	19.0805	-0.402967	5e-05	0.00088257
	gene_19380	28.5353	45.4818	0.672541	5e-05	0.00088257
	gene_19389	21.7514	11.4418	-0.9268	5e-05	0.00088257
	gene_19411	34.9658	26.887	-0.379034	5e-05	0.00088257
	gene_19448	48.5438	75.0253	0.62809	5e-05	0.00088257
	gene_68082	0.112765	0.344526	1.6113	5e-05	0.00088257
	gene_77176	0.253147	0.772515	1.60958	5e-05	0.00088257
	gene_7034	0.592827	1.8086	1.60919	0.0044	0.0337148
	gene_25945	0.208953	0.636665	1.60736	0.0074	0.049596
	gene_19533	25.0584	19.3465	-0.37322	5e-05	0.00088257
	gene_19534	3.93078	5.30208	0.431741	5e-05	0.00088257
	gene_19542	15.3606	20.2949	0.401876	5e-05	0.00088257
	gene_19561	4.75106	7.47469	0.653766	5e-05	0.00088257
	gene_19599	0	362.43	7.5095	5e-05	0.00088257
	gene_19608	16.1208	22.6397	0.489937	5e-05	0.00088257
	gene_75237	0.299877	0.913076	1.60636	5e-05	0.00088257
	gene_64590	0.149388	0.454344	1.60472	0.0057	0.0408758
	gene_19664	1.57161	2.30237	0.550874	5e-05	0.00088257
	gene_19667	228.7	153.611	-0.574179	5e-05	0.00088257
	gene_1970	8.91092	5.05458	-0.817984	5e-05	0.00088257
	gene_19708	58.9047	41.4892	-0.505647	5e-05	0.00088257
	gene_19797	269.554	217.981	-0.306373	5e-05	0.00088257
	gene_19798	9.91338	7.34645	-0.432329	5e-05	0.00088257
	gene_77504	1.68492	5.12255	1.60419	5e-05	0.00088257
	gene_23581	0.819494	2.48931	1.60294	0.0017	0.0164742
	gene_19823	593.112	475.235	-0.319663	5e-05	0.00088257
	gene_19886	74.687	54.9014	-0.444016	5e-05	0.00088257
	gene_1989	11.4688	7.89023	-0.53958	5e-05	0.00088257
	gene_19896	105.826	78.8405	-0.424679	5e-05	0.00088257
	gene_32257	0.347388	1.04701	1.59166	0.0001	0.0016268
	gene_19945	43.3673	29.8967	-0.536619	5e-05	0.00088257
	gene_19952	10.9849	8.16471	-0.428047	5e-05	0.00088257
	gene_39357	13.9213	41.8583	1.58822	5e-05	0.00088257
	gene_20053	0.512342	0.908369	0.826172	5e-05	0.00088257
	gene_55815	0.775874	2.33155	1.58739	0.0022	0.0200787
	gene_20090	36.0441	26.9597	-0.41896	5e-05	0.00088257
	gene_20100	6.56864	4.19825	-0.645807	5e-05	0.00088257
	gene_20103	1.51011	2.50692	0.731263	5e-05	0.00088257
	gene_2013	14.1449	22.0155	0.638243	5e-05	0.00088257
	gene_20132	15.5426	10.9134	-0.510122	5e-05	0.00088257
	gene_20156	6.05501	10.5061	0.795022	5e-05	0.00088257
	gene_20157	10.4381	15.1401	0.536515	5e-05	0.00088257
	gene_20188	46.7615	62.9373	0.428595	5e-05	0.00088257
	gene_20207	5.73566	7.93563	0.468387	5e-05	0.00088257
	gene_20222	11.5622	6.09327	-0.924127	5e-05	0.00088257
	gene_20257	3.30458	4.46805	0.43518	5e-05	0.00088257
	gene_20356	12.7067	7.23231	-0.813064	5e-05	0.00088257
	gene_20403	26.347	18.6279	-0.50017	5e-05	0.00088257
	gene_20440	6.02479	3.66748	-0.716122	5e-05	0.00088257
	gene_20444	38.7297	26.5708	-0.543597	5e-05	0.00088257
	gene_20449	736.828	526.948	-0.483669	5e-05	0.00088257
	gene_20456	64.2459	47.6363	-0.431544	5e-05	0.00088257
	gene_20465	5.19566	7.56707	0.542426	5e-05	0.00088257
	gene_20480	17.9852	13.7575	-0.386591	5e-05	0.00088257
	gene_20483	5.71402	3.40558	-0.746606	5e-05	0.00088257
	gene_53170	0.110922	0.331444	1.57922	0.0019	0.0179347
	gene_20524	2.82217	5.06067	0.842522	5e-05	0.00088257
	gene_20531	1.51179	2.27206	0.587744	5e-05	0.00088257
	gene_50220	2.04114	6.076	1.57375	5e-05	0.00088257
	gene_20588	858.475	432.928	-0.987648	5e-05	0.00088257
	gene_20617	18.2513	26.526	0.539411	5e-05	0.00088257
	gene_20624	9.95147	6.60281	-0.591829	5e-05	0.00088257
	gene_20687	7.40416	10.3287	0.480258	5e-05	0.00088257
	gene_20700	30.3898	20.6072	-0.560439	5e-05	0.00088257
	gene_20703	206.519	142.978	-0.530484	5e-05	0.00088257
	gene_20712	21.4243	15.4411	-0.472474	5e-05	0.00088257
	gene_20722	296.956	231.374	-0.360021	5e-05	0.00088257
	gene_20723	58.6912	43.2505	-0.440426	5e-05	0.00088257
	gene_73485	1.79241	5.28654	1.56042	5e-05	0.00088257
	gene_35619	0.527795	1.55396	1.5579	0.007	0.0476049
	gene_20967	135.739	107.073	-0.342235	5e-05	0.00088257
	gene_64707	0.989373	2.90789	1.55539	0.00105	0.011326
	gene_21065	5.80375	9.16536	0.659206	5e-05	0.00088257
	gene_21067	5.44412	3.44939	-0.658359	5e-05	0.00088257
	gene_21068	81.8627	63.6199	-0.363729	5e-05	0.00088257
	gene_21107	25.4648	17.6384	-0.529781	5e-05	0.00088257
	gene_2124	2.01241	3.27073	0.70069	5e-05	0.00088257
	gene_21269	25.9767	35.0131	0.430672	5e-05	0.00088257
	gene_21279	6.97634	9.33224	0.419753	5e-05	0.00088257
	gene_21299	21.7183	16.1544	-0.426978	5e-05	0.00088257
	gene_21318	19.278	10.6051	-0.862199	5e-05	0.00088257
	gene_21337	7.83332	5.00764	-0.645492	5e-05	0.00088257
	gene_21343	9.51686	5.52235	-0.785204	5e-05	0.00088257
	gene_21400	133.984	105.312	-0.347399	5e-05	0.00088257
	gene_21494	0.768063	1.32957	0.791669	5e-05	0.00088257
	gene_40916	0.61426	1.80487	1.55497	5e-05	0.00088257
	gene_21558	82.0052	62.2213	-0.398305	5e-05	0.00088257
	gene_21576	231.299	138.27	-0.742277	5e-05	0.00088257
	gene_21578	5.60657	8.48165	0.597227	5e-05	0.00088257
	gene_21587	8.8422	11.4825	0.376959	5e-05	0.00088257
	gene_21618	672.069	940.962	0.485528	5e-05	0.00088257
	gene_21667	135.068	106.603	-0.341445	5e-05	0.00088257
	gene_21678	181.016	136.334	-0.408968	5e-05	0.00088257
	gene_2175	8.3531	5.16708	-0.692963	5e-05	0.00088257
	gene_21772	43.1174	32.288	-0.41727	5e-05	0.00088257
	gene_2181	5.21588	7.91922	0.602446	5e-05	0.00088257
	gene_21828	15.0719	11.6625	-0.369982	5e-05	0.00088257
	gene_4241	0.898198	2.6292	1.54952	0.0059	0.0419477
	gene_84064	0.13069	0.382337	1.5487	0.0038	0.0301925
	gene_9139	0.501415	1.46517	1.54699	0.00535	0.0389744
	gene_21877	7.20584	3.95295	-0.866237	5e-05	0.00088257
	gene_21906	2.46387	1.46715	-0.747907	5e-05	0.00088257
	gene_21927	48.3995	35.1131	-0.462984	5e-05	0.00088257
	gene_21946	4.44402	2.86736	-0.632143	5e-05	0.00088257
	gene_21954	25.2692	18.3937	-0.458168	5e-05	0.00088257
	gene_21966	29.4363	20.0595	-0.553314	5e-05	0.00088257
	gene_22001	18.2022	13.5371	-0.427201	5e-05	0.00088257
	gene_22006	9.10267	6.02663	-0.594937	5e-05	0.00088257
	gene_22010	23.8854	15.3967	-0.633505	5e-05	0.00088257
	gene_22037	10.5926	6.76293	-0.647336	5e-05	0.00088257
	gene_22074	50.6509	38.2167	-0.406387	5e-05	0.00088257
	gene_22103	6.54726	4.32821	-0.597123	5e-05	0.00088257
	gene_22129	15.6999	10.2039	-0.62163	5e-05	0.00088257
	gene_22140	28.3787	15.439	-0.878233	5e-05	0.00088257
	gene_22148	7.15273	3.8848	-0.880653	5e-05	0.00088257
	gene_22209	95.991	71.2275	-0.430464	5e-05	0.00088257
	gene_22232	0.545197	0	-0.347777	5e-05	0.00088257
	gene_22246	5.22112	2.76255	-0.918358	5e-05	0.00088257
	gene_22258	2.77107	3.75312	0.437646	5e-05	0.00088257
	gene_33811	0.338946	0.986215	1.54085	5e-05	0.00088257
	gene_22265	6.26476	3.7473	-0.741407	5e-05	0.00088257
	gene_22281	28.543	43.1512	0.596266	5e-05	0.00088257
	gene_2229	4.39476	6.04839	0.460768	5e-05	0.00088257
	gene_22300	28.3272	42.1848	0.574535	5e-05	0.00088257
	gene_22338	2.92486	4.7788	0.708284	5e-05	0.00088257
	gene_22345	4.86887	7.10879	0.546016	5e-05	0.00088257
	gene_22392	5.78878	8.00586	0.467798	5e-05	0.00088257
	gene_22396	86.1866	67.8633	-0.344833	5e-05	0.00088257
	gene_33693	1.31993	3.83919	1.54033	5e-05	0.00088257
	gene_22414	13.512	25.0377	0.889862	5e-05	0.00088257
	gene_22423	9.19327	15.3207	0.736835	5e-05	0.00088257
	gene_22435	10.4721	15.2752	0.544636	5e-05	0.00088257
	gene_22444	2.61714	4.07153	0.637581	5e-05	0.00088257
	gene_22475	4.52391	2.46036	-0.878698	5e-05	0.00088257
	gene_225	19.4835	10.4897	-0.893282	5e-05	0.00088257
	gene_22510	0	7.71414	2.28009	5e-05	0.00088257
	gene_22511	173.494	136.074	-0.350499	5e-05	0.00088257
	gene_22514	3.67497	2.44829	-0.585959	5e-05	0.00088257
	gene_22537	36.2486	27.262	-0.411034	5e-05	0.00088257
	gene_22552	14.1128	8.45177	-0.73968	5e-05	0.00088257
	gene_22580	2.38562	3.83225	0.683824	5e-05	0.00088257
	gene_22590	1.57182	2.84704	0.857024	5e-05	0.00088257
	gene_22592	223.677	168.97	-0.404651	5e-05	0.00088257
	gene_22734	10.3435	7.36893	-0.489194	5e-05	0.00088257
	gene_22768	42.2704	32.9301	-0.360241	5e-05	0.00088257
	gene_22787	137.782	105.967	-0.378768	5e-05	0.00088257
	gene_22788	89.2532	45.8528	-0.960893	5e-05	0.00088257
	gene_61366	0.526688	1.52844	1.53704	5e-05	0.00088257
	gene_22805	4.18573	2.70997	-0.627203	5e-05	0.00088257
	gene_22808	82.5478	58.5418	-0.495762	5e-05	0.00088257
	gene_22830	0.861505	1.3475	0.645349	5e-05	0.00088257
	gene_22843	8.12393	6.14762	-0.402149	5e-05	0.00088257
	gene_22858	0.48505	0.958197	0.982188	5e-05	0.00088257
	gene_22873	0.666642	0	-0.415024	5e-05	0.00088257
	gene_22915	2.827	1.86196	-0.602448	5e-05	0.00088257
	gene_22929	240.597	167.976	-0.518366	5e-05	0.00088257
	gene_22963	15.3761	11.6128	-0.404977	5e-05	0.00088257
	gene_44541	2.27102	6.58485	1.53581	5e-05	0.00088257
	gene_23010	45.8603	35.2279	-0.380528	5e-05	0.00088257
	gene_23032	59.3266	45.5517	-0.381175	5e-05	0.00088257
	gene_4947	0.340472	0.986961	1.53546	0.00635	0.0443057
	gene_23063	3.61239	2.33787	-0.627759	5e-05	0.00088257
	gene_13029	0.462817	1.34006	1.53379	0.0015	0.0149499
	gene_23115	12.3855	8.60467	-0.525463	5e-05	0.00088257
	gene_23154	9.71207	6.77007	-0.520609	5e-05	0.00088257
	gene_23157	9.4687	6.1296	-0.627375	5e-05	0.00088257
	gene_23168	17.7943	11.262	-0.659949	5e-05	0.00088257
	gene_23191	36.3263	23.0052	-0.659056	5e-05	0.00088257
	gene_34409	0.158659	0.459098	1.53287	0.00325	0.0269846
	gene_23257	6.62102	4.40179	-0.588964	5e-05	0.00088257
	gene_23271	120.616	85.6756	-0.493467	5e-05	0.00088257
	gene_23292	8.29342	5.33885	-0.63544	5e-05	0.00088257
	gene_23296	5.10099	8.73367	0.775813	5e-05	0.00088257
	gene_23322	143.219	97.5453	-0.554082	5e-05	0.00088257
	gene_23350	4.62262	3.26327	-0.502391	5e-05	0.00088257
	gene_23377	3.06758	4.02343	0.391327	5e-05	0.00088257
	gene_23389	9.78873	12.9411	0.402771	5e-05	0.00088257
	gene_23404	13.7438	10.1656	-0.435086	5e-05	0.00088257
	gene_23447	16.2702	25.6081	0.654371	5e-05	0.00088257
	gene_23509	3.21679	4.38998	0.448592	5e-05	0.00088257
	gene_23520	21.7242	16.7558	-0.374648	5e-05	0.00088257
	gene_23521	1.23446	2.01345	0.705791	5e-05	0.00088257
	gene_2354	35.9804	48.0546	0.417464	5e-05	0.00088257
	gene_23549	38.7921	25.1082	-0.627606	5e-05	0.00088257
	gene_2356	84.9646	60.9138	-0.480094	5e-05	0.00088257
	gene_23560	2.21176	3.21953	0.541654	5e-05	0.00088257
	gene_23582	17.4482	23.5655	0.4336	5e-05	0.00088257
	gene_23584	28.6247	21.4319	-0.417498	5e-05	0.00088257
	gene_9439	0.107169	0.309047	1.52794	0.00555	0.040035
	gene_23634	1.67098	3.05549	0.870711	5e-05	0.00088257
	gene_23695	1.84277	1.00445	-0.875465	5e-05	0.00088257
	gene_2371	2.02901	1.09785	-0.8861	5e-05	0.00088257
	gene_23717	17.4745	11.0471	-0.661576	5e-05	0.00088257
	gene_23749	17.8102	12.9443	-0.460388	5e-05	0.00088257
	gene_23768	91.8678	132.666	0.530165	5e-05	0.00088257
	gene_2377	46.0464	34.4264	-0.419571	5e-05	0.00088257
	gene_23790	40.0799	21.594	-0.892248	5e-05	0.00088257
	gene_26062	0.584802	1.68438	1.5262	5e-05	0.00088257
	gene_23832	34.6662	25.9542	-0.417564	5e-05	0.00088257
	gene_23837	7.11985	9.72618	0.450028	5e-05	0.00088257
	gene_23843	112.293	88.4999	-0.343515	5e-05	0.00088257
	gene_23857	2.98279	1.84277	-0.694791	5e-05	0.00088257
	gene_23875	19.6531	15.2981	-0.361402	5e-05	0.00088257
	gene_2388	11.2101	7.80261	-0.522766	5e-05	0.00088257
	gene_23896	8.75668	6.43139	-0.445252	5e-05	0.00088257
	gene_23966	5.00837	3.29332	-0.604799	5e-05	0.00088257
	gene_23968	55.6891	40.3645	-0.464308	5e-05	0.00088257
	gene_24020	4.81742	6.47336	0.426255	5e-05	0.00088257
	gene_24023	2.39579	3.4617	0.53098	5e-05	0.00088257
	gene_24090	34.9329	22.5692	-0.630231	5e-05	0.00088257
	gene_75357	0.546354	1.5675	1.52056	0.00015	0.00230255
	gene_24142	7.06385	4.42647	-0.674298	5e-05	0.00088257
	gene_24146	639.914	1132.32	0.823338	5e-05	0.00088257
	gene_24148	80.4671	56.9556	-0.49856	5e-05	0.00088257
	gene_3014	0.368566	1.04868	1.50858	0.00545	0.0394896
	gene_24187	25.368	36.0147	0.505573	5e-05	0.00088257
	gene_24243	2294.96	1313.73	-0.804796	5e-05	0.00088257
	gene_24273	0.932241	1.68829	0.85679	5e-05	0.00088257
	gene_24274	86.8131	67.3268	-0.366732	5e-05	0.00088257
	gene_38447	0.894802	2.54036	1.50539	0.00385	0.0305037
	gene_24320	17.4611	9.03537	-0.950489	5e-05	0.00088257
	gene_24322	1.29818	2.15224	0.729351	5e-05	0.00088257
	gene_24341	2.90295	4.07201	0.48822	5e-05	0.00088257
	gene_2444	10.276	17.6294	0.778699	5e-05	0.00088257
	gene_24442	82.2331	64.8905	-0.341712	5e-05	0.00088257
	gene_24447	58.9931	32.0169	-0.88171	5e-05	0.00088257
	gene_24453	1.90289	3.44126	0.854743	5e-05	0.00088257
	gene_24472	6.94143	4.6979	-0.563217	5e-05	0.00088257
	gene_772	0.48613	1.37686	1.50197	0.00015	0.00230255
	gene_24604	70.6252	55.3094	-0.352658	5e-05	0.00088257
	gene_24607	14.9289	10.839	-0.461881	5e-05	0.00088257
	gene_56065	4.37269	12.3775	1.50112	0.00425	0.0328413
	gene_24678	1015.13	719.125	-0.497357	5e-05	0.00088257
	gene_24722	3.61538	5.31737	0.556567	5e-05	0.00088257
	gene_12635	0.169159	0.476332	1.49358	0.00195	0.0182761
	gene_24783	4.72823	3.1229	-0.598413	5e-05	0.00088257
	gene_24794	20.5344	14.3685	-0.515137	5e-05	0.00088257
	gene_5723	0.435742	1.22696	1.49354	0.00185	0.0175831
	gene_24843	10.6725	7.99968	-0.415878	5e-05	0.00088257
	gene_2485	12.9834	7.30106	-0.830491	5e-05	0.00088257
	gene_24864	13.1911	9.44428	-0.482049	5e-05	0.00088257
	gene_24865	16.9991	12.4253	-0.452179	5e-05	0.00088257
	gene_24886	5.02592	3.15408	-0.672171	5e-05	0.00088257
	gene_2490	185.577	252.668	0.445229	5e-05	0.00088257
	gene_24918	3.22902	4.43711	0.458524	5e-05	0.00088257
	gene_24936	171.943	242.615	0.496735	5e-05	0.00088257
	gene_24972	35.1211	47.3016	0.429553	5e-05	0.00088257
	gene_25011	6.36415	4.22791	-0.590023	5e-05	0.00088257
	gene_25015	10.6448	14.6041	0.456219	5e-05	0.00088257
	gene_25049	4.93059	7.23118	0.55247	5e-05	0.00088257
	gene_2507	25.809	35.4874	0.459432	5e-05	0.00088257
	gene_11764	12.4865	35.1085	1.49145	5e-05	0.00088257
	gene_76155	4.61977	12.9822	1.49064	5e-05	0.00088257
	gene_25084	14.3168	21.7267	0.601762	5e-05	0.00088257
	gene_25147	7.87744	5.56936	-0.500215	5e-05	0.00088257
	gene_38907	7.92618	22.0297	1.47475	5e-05	0.00088257
	gene_25194	46.1607	33.8578	-0.447178	5e-05	0.00088257
	gene_25203	50.0912	71.0989	0.50527	5e-05	0.00088257
	gene_25209	29.5878	19.779	-0.581036	5e-05	0.00088257
	gene_26535	0.13948	0.386717	1.47123	0.00205	0.0190261
	gene_25224	13.546	8.70883	-0.637321	5e-05	0.00088257
	gene_25255	1.16953	2.05923	0.816176	5e-05	0.00088257
	gene_2528	0.956014	1.61246	0.754157	5e-05	0.00088257
	gene_78647	0.217472	0.602373	1.46983	0.0018	0.0172217
	gene_25352	9.42697	5.33295	-0.821862	5e-05	0.00088257
	gene_25360	130.153	94.3798	-0.463663	5e-05	0.00088257
	gene_25374	10.6204	17.7466	0.740708	5e-05	0.00088257
	gene_5441	0.290995	0.805559	1.469	5e-05	0.00088257
	gene_25463	36.7207	50.7686	0.467343	5e-05	0.00088257
	gene_56960	0.646199	1.78619	1.46684	0.0005	0.00625367
	gene_2552	11.4812	16.692	0.539879	5e-05	0.00088257
	gene_25523	6.79153	9.01779	0.409038	5e-05	0.00088257
	gene_25529	4.14731	5.92425	0.514457	5e-05	0.00088257
	gene_25557	15.2434	24.7673	0.700258	5e-05	0.00088257
	gene_2556	64.2392	49.2379	-0.383686	5e-05	0.00088257
	gene_61915	0.131898	0.363855	1.46394	0.00255	0.022478
	gene_2562	6.62677	4.76146	-0.476902	5e-05	0.00088257
	gene_25626	5.1844	7.73619	0.577445	5e-05	0.00088257
	gene_25639	7.75994	11.1457	0.52237	5e-05	0.00088257
	gene_25641	22.9229	32.299	0.4947	5e-05	0.00088257
	gene_2570	4.47617	7.45098	0.735166	5e-05	0.00088257
	gene_2571	9.69332	6.57527	-0.55994	5e-05	0.00088257
	gene_25742	88.5176	70.7224	-0.323797	5e-05	0.00088257
	gene_25793	18.3251	10.1831	-0.847649	5e-05	0.00088257
	gene_25822	246.585	197.268	-0.321927	5e-05	0.00088257
	gene_25826	7.3892	5.45571	-0.43765	5e-05	0.00088257
	gene_25849	16.2323	12.4728	-0.38009	5e-05	0.00088257
	gene_25864	968.462	657.658	-0.558357	5e-05	0.00088257
	gene_25868	7.8812	4.86718	-0.69533	5e-05	0.00088257
	gene_25885	3.34041	5.02656	0.589546	5e-05	0.00088257
	gene_25898	31.6926	23.2939	-0.444192	5e-05	0.00088257
	gene_65060	16.5689	45.6736	1.46288	5e-05	0.00088257
	gene_80297	0.331927	0.913486	1.46052	0.00435	0.0334028
	gene_25949	33.2905	26.4657	-0.330985	5e-05	0.00088257
	gene_25959	6.03818	3.36849	-0.842011	5e-05	0.00088257
	gene_25988	2.97777	4.64943	0.642824	5e-05	0.00088257
	gene_25996	25.2448	17.757	-0.507598	5e-05	0.00088257
	gene_8451	0.518348	1.42551	1.45948	5e-05	0.00088257
	gene_2601	29.5193	43.3975	0.555952	5e-05	0.00088257
	gene_26055	19.51	13.8601	-0.493279	5e-05	0.00088257
	gene_46965	15.9626	43.8773	1.45878	0.00055	0.00674742
	gene_26071	62.3981	39.9364	-0.643798	5e-05	0.00088257
	gene_26087	4.22454	2.60683	-0.696499	5e-05	0.00088257
	gene_26100	4.38308	6.03105	0.460465	5e-05	0.00088257
	gene_26124	4.69048	7.50577	0.678264	5e-05	0.00088257
	gene_82556	0.357708	0.982943	1.45833	0.00195	0.0182761
	gene_26182	28.0306	0	-3.90836	5e-05	0.00088257
	gene_2600	0.186893	0.51343	1.45795	0.0054	0.0392547
	gene_46783	0.206457	0.566063	1.45512	0.00165	0.0161151
	gene_51179	0.7588	2.07596	1.45199	0.0029	0.0247676
	gene_2632	6.2369	9.02331	0.532827	5e-05	0.00088257
	gene_26332	5.16667	3.10189	-0.736086	5e-05	0.00088257
	gene_26361	246.107	131.194	-0.907588	5e-05	0.00088257
	gene_26369	67.6349	46.2818	-0.547324	5e-05	0.00088257
	gene_26378	41.9614	24.4029	-0.782011	5e-05	0.00088257
	gene_67253	0.131401	0.359047	1.4502	0.00395	0.0311058
	gene_26392	35.6021	48.0148	0.431518	5e-05	0.00088257
	gene_27885	0.304254	0.831339	1.45016	0.006	0.0424675
	gene_26436	61.5228	41.8619	-0.555486	5e-05	0.00088257
	gene_26453	9.5885	13.0846	0.448493	5e-05	0.00088257
	gene_26454	11.8409	17.1617	0.535412	5e-05	0.00088257
	gene_26472	1.86616	2.64983	0.505831	5e-05	0.00088257
	gene_26487	81.243	59.8429	-0.441065	5e-05	0.00088257
	gene_9402	1.52874	4.17577	1.4497	5e-05	0.00088257
	gene_26521	3.8863	6.10233	0.650962	5e-05	0.00088257
	gene_26566	8.19154	4.24774	-0.947439	5e-05	0.00088257
	gene_26570	11.882	8.43533	-0.494266	5e-05	0.00088257
	gene_26594	505.738	945	0.901924	5e-05	0.00088257
	gene_26654	5.26862	7.22546	0.455665	5e-05	0.00088257
	gene_26656	6.33164	4.70806	-0.427446	5e-05	0.00088257
	gene_26659	8.37581	6.14957	-0.445743	5e-05	0.00088257
	gene_26696	0.464451	0.779864	0.747694	5e-05	0.00088257
	gene_26706	0.691603	0.428136	-0.691876	5e-05	0.00088257
	gene_2671	6.83553	9.51184	0.476672	5e-05	0.00088257
	gene_26719	3.14576	5.6751	0.851235	5e-05	0.00088257
	gene_26738	15.2653	11.3875	-0.422799	5e-05	0.00088257
	gene_19473	4.37155	11.9162	1.44671	5e-05	0.00088257
	gene_85357	1.64144	4.4566	1.44098	5e-05	0.00088257
	gene_26894	2.34387	3.33073	0.506943	5e-05	0.00088257
	gene_26903	24.8038	13.7957	-0.846343	5e-05	0.00088257
	gene_2696	14.8222	8.38159	-0.822463	5e-05	0.00088257
	gene_31825	0.395101	1.06764	1.43413	0.00165	0.0161151
	gene_36455	0.182752	0.492931	1.4315	0.00395	0.0311058
	gene_26982	2.16619	1.22847	-0.818293	5e-05	0.00088257
	gene_27	47.4058	36.3684	-0.382377	5e-05	0.00088257
	gene_27025	2689.84	1786.23	-0.590601	5e-05	0.00088257
	gene_27030	15.9582	11.6413	-0.455047	5e-05	0.00088257
	gene_27053	48.7764	37.1714	-0.391993	5e-05	0.00088257
	gene_27062	3.5698	1.91367	-0.899502	5e-05	0.00088257
	gene_2709	11.0401	8.33292	-0.405863	5e-05	0.00088257
	gene_27098	4.28993	5.74455	0.421239	5e-05	0.00088257
	gene_27122	26.0765	34.8736	0.419385	5e-05	0.00088257
	gene_27178	8.27846	5.51569	-0.58582	5e-05	0.00088257
	gene_272	22.7908	15.1343	-0.590631	5e-05	0.00088257
	gene_2720	256.38	202.923	-0.337351	5e-05	0.00088257
	gene_2722	44.0375	32.2985	-0.447265	5e-05	0.00088257
	gene_2727	5.11772	7.54331	0.559698	5e-05	0.00088257
	gene_4320	0.34147	0.918866	1.42809	0.0033	0.0272982
	gene_27296	0	2.23265	1.08156	5e-05	0.00088257
	gene_27318	774.94	430.922	-0.846659	5e-05	0.00088257
	gene_27342	3.75306	2.34965	-0.675625	5e-05	0.00088257
	gene_27364	41.4739	29.1752	-0.507462	5e-05	0.00088257
	gene_7266	0.593895	1.59734	1.42739	5e-05	0.00088257
	gene_49901	0.330441	0.887833	1.42589	5e-05	0.00088257
	gene_27426	16.7125	10.9786	-0.606238	5e-05	0.00088257
	gene_27443	16.6586	21.6431	0.377643	5e-05	0.00088257
	gene_2753	8.49167	5.96349	-0.50989	5e-05	0.00088257
	gene_27568	88.6415	69.1458	-0.358341	5e-05	0.00088257
	gene_27574	155.917	219.177	0.491318	5e-05	0.00088257
	gene_27586	11.5297	8.5302	-0.434709	5e-05	0.00088257
	gene_27622	14.4395	10.7652	-0.423644	5e-05	0.00088257
	gene_48827	48.9333	130.752	1.41794	5e-05	0.00088257
	gene_27685	1.80163	2.92371	0.698499	5e-05	0.00088257
	gene_27697	38.5741	28.054	-0.459425	5e-05	0.00088257
	gene_27707	31.7375	19.6903	-0.688707	5e-05	0.00088257
	gene_27775	151.236	83.8478	-0.850957	5e-05	0.00088257
	gene_27810	10.6297	7.18957	-0.564128	5e-05	0.00088257
	gene_83077	0.656804	1.75268	1.41602	5e-05	0.00088257
	gene_27865	43.1647	33.6717	-0.358317	5e-05	0.00088257
	gene_27918	15.3383	21.2138	0.467869	5e-05	0.00088257
	gene_27921	34.9823	26.3796	-0.407202	5e-05	0.00088257
	gene_26575	0.377735	1.00748	1.41531	0.0014	0.0142091
	gene_2795	7.48842	5.53276	-0.43666	5e-05	0.00088257
	gene_27985	2.75616	4.04696	0.55418	5e-05	0.00088257
	gene_28000	9.24131	12.4084	0.425146	5e-05	0.00088257
	gene_28066	21.8954	13.4578	-0.702179	5e-05	0.00088257
	gene_28075	18.9967	25.0724	0.400345	5e-05	0.00088257
	gene_2809	136.043	204.304	0.586649	5e-05	0.00088257
	gene_28107	2.54467	3.41918	0.426174	5e-05	0.00088257
	gene_28162	11.2536	15.0161	0.416123	5e-05	0.00088257
	gene_28171	55.884	30.2395	-0.886001	5e-05	0.00088257
	gene_28193	66.8308	102.025	0.61033	5e-05	0.00088257
	gene_28196	14.0178	9.22727	-0.603281	5e-05	0.00088257
	gene_28204	11.5299	17.8135	0.627593	5e-05	0.00088257
	gene_28247	82.6045	54.5714	-0.598076	5e-05	0.00088257
	gene_28263	43.1556	31.6144	-0.448968	5e-05	0.00088257
	gene_28272	22.2268	15.9267	-0.48085	5e-05	0.00088257
	gene_28277	1.47659	2.58032	0.805277	5e-05	0.00088257
	gene_792	1.0002	2.66757	1.41523	5e-05	0.00088257
	gene_28373	558.285	346.892	-0.686515	5e-05	0.00088257
	gene_28381	1.33152	2.10718	0.662239	5e-05	0.00088257
	gene_63219	0.13364	0.356413	1.4152	0.00075	0.008632
	gene_28453	12.0736	6.72116	-0.845072	5e-05	0.00088257
	gene_28458	402.266	314.397	-0.355562	5e-05	0.00088257
	gene_28461	8.65785	5.95484	-0.539946	5e-05	0.00088257
	gene_28470	7.3355	5.31261	-0.465475	5e-05	0.00088257
	gene_28482	18.8975	34.6563	0.874927	5e-05	0.00088257
	gene_28495	289.447	227.788	-0.345607	5e-05	0.00088257
	gene_28519	3.82429	4.97248	0.378774	5e-05	0.00088257
	gene_28523	128.102	94.7336	-0.435346	5e-05	0.00088257
	gene_28524	3.08391	5.32514	0.788058	5e-05	0.00088257
	gene_59413	1.744	4.63999	1.41172	0.0029	0.0247676
	gene_28560	25.9083	33.2506	0.359966	5e-05	0.00088257
	gene_45945	0.208267	0.553821	1.41098	5e-05	0.00088257
	gene_28583	7.79096	4.89266	-0.671182	5e-05	0.00088257
	gene_21119	0.304942	0.809056	1.40771	0.0017	0.0164742
	gene_41754	0.270609	0.71664	1.40504	0.00625	0.0438061
	gene_28616	6.11593	3.23553	-0.918567	5e-05	0.00088257
	gene_28632	22.6341	12.3174	-0.8778	5e-05	0.00088257
	gene_28633	3.23433	1.6583	-0.963765	5e-05	0.00088257
	gene_28635	8.60582	5.86665	-0.552774	5e-05	0.00088257
	gene_28654	438.637	328.12	-0.418807	5e-05	0.00088257
	gene_28656	3.01209	4.75526	0.658758	5e-05	0.00088257
	gene_28764	4.06487	2.82028	-0.527369	5e-05	0.00088257
	gene_28776	25.7824	20.0632	-0.36184	5e-05	0.00088257
	gene_64784	0.546916	1.44451	1.40119	0.00085	0.00953552
	gene_28799	4.2199	6.9254	0.714689	5e-05	0.00088257
	gene_28817	0.995091	0.643151	-0.629671	5e-05	0.00088257
	gene_55902	1.53266	4.03533	1.39664	5e-05	0.00088257
	gene_28846	10.3019	6.63503	-0.63473	5e-05	0.00088257
	gene_28855	2.71101	4.29389	0.663456	5e-05	0.00088257
	gene_28872	11.404	7.06057	-0.691688	5e-05	0.00088257
	gene_28874	14.1094	9.40173	-0.58566	5e-05	0.00088257
	gene_28882	24.8635	34.3394	0.465837	5e-05	0.00088257
	gene_58059	3.48566	9.17353	1.39605	5e-05	0.00088257
	gene_28921	5.26208	3.78219	-0.476413	5e-05	0.00088257
	gene_28939	70.6467	41.9999	-0.750235	5e-05	0.00088257
	gene_37328	0.808707	2.11264	1.38536	5e-05	0.00088257
	gene_28970	5.06804	7.07954	0.482227	5e-05	0.00088257
	gene_13503	0.336737	0.876523	1.38017	0.00015	0.00230255
	gene_29044	1.89244	3.11266	0.717901	5e-05	0.00088257
	gene_2907	2.97473	4.36573	0.553467	5e-05	0.00088257
	gene_4398	0.942367	2.45157	1.37935	0.0001	0.0016268
	gene_2908	13.4197	17.5794	0.389537	5e-05	0.00088257
	gene_29081	16.6261	11.2266	-0.566522	5e-05	0.00088257
	gene_29117	3.15057	5.07793	0.688628	5e-05	0.00088257
	gene_29157	53.0304	39.5093	-0.424629	5e-05	0.00088257
	gene_29163	18.2934	24.8084	0.439505	5e-05	0.00088257
	gene_2917	59.6175	32.2387	-0.886944	5e-05	0.00088257
	gene_29177	27.4744	18.1439	-0.5986	5e-05	0.00088257
	gene_29178	6.05165	3.47075	-0.80208	5e-05	0.00088257
	gene_29182	611.382	473.934	-0.367387	5e-05	0.00088257
	gene_29222	19.1145	11.1345	-0.779635	5e-05	0.00088257
	gene_29230	4.09583	5.913	0.529736	5e-05	0.00088257
	gene_29251	284.699	221.978	-0.359017	5e-05	0.00088257
	gene_29272	3.81822	5.66484	0.569133	5e-05	0.00088257
	gene_29279	9.84215	7.35458	-0.42033	5e-05	0.00088257
	gene_29280	12.8651	7.38732	-0.800339	5e-05	0.00088257
	gene_29282	343.498	199.642	-0.782889	5e-05	0.00088257
	gene_81918	0.282681	0.733402	1.37543	0.00185	0.0175831
	gene_29295	4.42913	2.72379	-0.701406	5e-05	0.00088257
	gene_29321	19.5664	12.6079	-0.634055	5e-05	0.00088257
	gene_29350	10.0158	7.32173	-0.452021	5e-05	0.00088257
	gene_29356	9.65126	14.0538	0.542166	5e-05	0.00088257
	gene_29405	119.281	87.6827	-0.443996	5e-05	0.00088257
	gene_2942	10.1808	6.41113	-0.667206	5e-05	0.00088257
	gene_29438	5.41281	7.20667	0.412956	5e-05	0.00088257
	gene_29442	43.822	28.9002	-0.600573	5e-05	0.00088257
	gene_29446	115.538	83.4576	-0.469254	5e-05	0.00088257
	gene_29447	2.34895	3.56165	0.60053	5e-05	0.00088257
	gene_29448	20.5356	11.9249	-0.784151	5e-05	0.00088257
	gene_29449	5.87889	3.16036	-0.895453	5e-05	0.00088257
	gene_29473	2.64472	3.55031	0.42483	5e-05	0.00088257
	gene_29496	9.65128	6.72009	-0.522239	5e-05	0.00088257
	gene_29539	3.84942	5.67749	0.560613	5e-05	0.00088257
	gene_29577	6.91953	4.5616	-0.601135	5e-05	0.00088257
	gene_29611	8.3502	6.24607	-0.418861	5e-05	0.00088257
	gene_29633	9.5441	6.94987	-0.457623	5e-05	0.00088257
	gene_29694	73.2882	121.981	0.735002	5e-05	0.00088257
	gene_25073	0.709955	1.84089	1.3746	5e-05	0.00088257
	gene_29762	14.2216	18.6814	0.393519	5e-05	0.00088257
	gene_29768	2.16458	2.96165	0.452311	5e-05	0.00088257
	gene_2978	17.6838	11.6604	-0.600819	5e-05	0.00088257
	gene_29787	5.11553	6.97263	0.446817	5e-05	0.00088257
	gene_29797	1.33805	2.29386	0.777649	5e-05	0.00088257
	gene_29825	129.941	75.7198	-0.779116	5e-05	0.00088257
	gene_29826	173.264	116.496	-0.572692	5e-05	0.00088257
	gene_29904	3.97071	2.20274	-0.850095	5e-05	0.00088257
	gene_29925	6.84872	4.50166	-0.605377	5e-05	0.00088257
	gene_29930	1.18371	2.02661	0.775751	5e-05	0.00088257
	gene_77533	0.592822	1.53348	1.37113	0.00305	0.0257667
	gene_29972	6.91023	9.35114	0.436408	5e-05	0.00088257
	gene_25075	0.418393	1.08108	1.36955	0.00045	0.00574366
	gene_30018	42.8797	33.5433	-0.354267	5e-05	0.00088257
	gene_30044	13.6345	18.5292	0.442538	5e-05	0.00088257
	gene_30052	801.688	536.404	-0.579721	5e-05	0.00088257
	gene_30062	1.76191	2.78471	0.660384	5e-05	0.00088257
	gene_28234	0.492043	1.27018	1.36818	0.0053	0.0387146
	gene_30085	38.4942	20.8059	-0.887649	5e-05	0.00088257
	gene_30086	29.4167	36.5541	0.313396	5e-05	0.00088257
	gene_30092	27.648	39.7838	0.525007	5e-05	0.00088257
	gene_72471	0.225964	0.583198	1.36789	0.0018	0.0172217
	gene_30121	7.38965	5.0501	-0.549195	5e-05	0.00088257
	gene_30127	93.5596	56.6242	-0.724467	5e-05	0.00088257
	gene_30143	155.529	111.573	-0.479189	5e-05	0.00088257
	gene_30229	10.966	16.6055	0.598621	5e-05	0.00088257
	gene_30246	46.467	30.2495	-0.619297	5e-05	0.00088257
	gene_168	0.215744	0.554141	1.36093	0.00035	0.00468618
	gene_3025	1.91225	2.91487	0.608161	5e-05	0.00088257
	gene_30257	7.18826	3.99195	-0.848551	5e-05	0.00088257
	gene_30260	5.81035	2.99954	-0.953886	5e-05	0.00088257
	gene_30297	0.777559	0	-0.473818	5e-05	0.00088257
	gene_30305	8.51443	5.08852	-0.742665	5e-05	0.00088257
	gene_3038	3.15788	5.88645	0.89844	5e-05	0.00088257
	gene_30411	14.8181	21.5973	0.54349	5e-05	0.00088257
	gene_30425	308.461	221.125	-0.480228	5e-05	0.00088257
	gene_30434	26.1475	41.0173	0.649561	5e-05	0.00088257
	gene_30435	48.0404	26.6927	-0.847803	5e-05	0.00088257
	gene_30445	24.1733	16.169	-0.580182	5e-05	0.00088257
	gene_30493	4.01934	2.27254	-0.822652	5e-05	0.00088257
	gene_30516	20.8358	28.5823	0.45606	5e-05	0.00088257
	gene_30547	7.78085	5.08087	-0.614851	5e-05	0.00088257
	gene_63842	0.886329	2.27595	1.36056	5e-05	0.00088257
	gene_30630	4.96586	7.11953	0.51974	5e-05	0.00088257
	gene_30682	3.30965	4.64155	0.48793	5e-05	0.00088257
	gene_3069	2.41813	1.27791	-0.9201	5e-05	0.00088257
	gene_30699	97.4784	69.6403	-0.48516	5e-05	0.00088257
	gene_30701	26.876	16.3255	-0.719195	5e-05	0.00088257
	gene_3071	30.0413	22.0529	-0.445979	5e-05	0.00088257
	gene_30712	11.8706	7.62307	-0.638948	5e-05	0.00088257
	gene_30722	3.91519	2.77485	-0.496672	5e-05	0.00088257
	gene_30725	7.92402	4.20966	-0.912527	5e-05	0.00088257
	gene_67205	0.649963	1.66893	1.36049	5e-05	0.00088257
	gene_55367	0.195693	0.501017	1.35626	5e-05	0.00088257
	gene_26139	2.53733	6.4849	1.35377	5e-05	0.00088257
	gene_30800	1.24914	2.48002	0.989423	5e-05	0.00088257
	gene_30833	9.08741	6.39587	-0.506728	5e-05	0.00088257
	gene_30834	11.6946	8.5123	-0.458222	5e-05	0.00088257
	gene_3086	16.4241	20.4375	0.315401	5e-05	0.00088257
	gene_30891	5.83798	3.63307	-0.684283	5e-05	0.00088257
	gene_30906	16.3229	12.3453	-0.402944	5e-05	0.00088257
	gene_30909	147.286	91.0022	-0.694646	5e-05	0.00088257
	gene_30910	49.1586	35.9176	-0.45275	5e-05	0.00088257
	gene_30911	55.9744	83.0542	0.569287	5e-05	0.00088257
	gene_30932	2.291	3.1918	0.478395	5e-05	0.00088257
	gene_30949	2.31217	4.05814	0.811572	5e-05	0.00088257
	gene_3095	42.3806	31.0355	-0.449484	5e-05	0.00088257
	gene_49184	0.522635	1.33396	1.35184	5e-05	0.00088257
	gene_30968	11.0769	7.92991	-0.482183	5e-05	0.00088257
	gene_30973	4.51642	6.43719	0.51125	5e-05	0.00088257
	gene_31008	9.751	18.7005	0.939456	5e-05	0.00088257
	gene_3104	41.0983	30.2316	-0.443023	5e-05	0.00088257
	gene_31055	112.732	76.9567	-0.550773	5e-05	0.00088257
	gene_31073	267.546	155.066	-0.786908	5e-05	0.00088257
	gene_31089	148.585	112.96	-0.39548	5e-05	0.00088257
	gene_31090	84.4004	66.6383	-0.340898	5e-05	0.00088257
	gene_31111	722.328	472.429	-0.612557	5e-05	0.00088257
	gene_31142	4.87794	3.02743	-0.688175	5e-05	0.00088257
	gene_31217	9.39752	12.5389	0.416058	5e-05	0.00088257
	gene_31244	5.34229	8.22785	0.623056	5e-05	0.00088257
	gene_31285	9.69519	6.50848	-0.57495	5e-05	0.00088257
	gene_31328	4.07092	2.86254	-0.508061	5e-05	0.00088257
	gene_31329	7.92181	5.1958	-0.608483	5e-05	0.00088257
	gene_31336	0	0.94175	0.556675	5e-05	0.00088257
	gene_31394	8.68988	5.54539	-0.648049	5e-05	0.00088257
	gene_31395	82.1883	56.9334	-0.529657	5e-05	0.00088257
	gene_314	84.9703	59.1681	-0.52214	5e-05	0.00088257
	gene_31453	5.56629	8.36732	0.58805	5e-05	0.00088257
	gene_31493	9.86919	7.54792	-0.386852	5e-05	0.00088257
	gene_31525	65.1035	47.9893	-0.440022	5e-05	0.00088257
	gene_31531	17.1841	11.0849	-0.632486	5e-05	0.00088257
	gene_31535	24.7118	30.9471	0.324605	5e-05	0.00088257
	gene_81639	0.360986	0.921169	1.35152	5e-05	0.00088257
	gene_31596	10.0817	5.1719	-0.962977	5e-05	0.00088257
	gene_31632	2.51089	4.18185	0.735942	5e-05	0.00088257
	gene_25212	1.53582	3.91159	1.34874	5e-05	0.00088257
	gene_31679	9.42936	12.8565	0.44727	5e-05	0.00088257
	gene_31681	4.77038	3.06964	-0.636037	5e-05	0.00088257
	gene_3170	51.7381	30.4883	-0.762969	5e-05	0.00088257
	gene_31713	40.9345	67.5102	0.721788	5e-05	0.00088257
	gene_40618	0.450451	1.14174	1.3418	0.00185	0.0175831
	gene_31767	42.9154	65.756	0.615629	5e-05	0.00088257
	gene_31785	4.73101	2.87668	-0.717741	5e-05	0.00088257
	gene_3179	0.368079	0.713321	0.954534	5e-05	0.00088257
	gene_31847	6.96452	4.10996	-0.760897	5e-05	0.00088257
	gene_31875	1.34449	2.13969	0.670343	5e-05	0.00088257
	gene_31881	9.0365	4.69968	-0.943202	5e-05	0.00088257
	gene_31975	15.655	8.13865	-0.943764	5e-05	0.00088257
	gene_31997	4.77997	2.90663	-0.717653	5e-05	0.00088257
	gene_32018	17.4729	13.3161	-0.39195	5e-05	0.00088257
	gene_32024	72.5513	55.2073	-0.394142	5e-05	0.00088257
	gene_32027	11.4758	8.56223	-0.422532	5e-05	0.00088257
	gene_32035	0.901161	1.41533	0.651278	5e-05	0.00088257
	gene_32046	4.58352	6.22503	0.441625	5e-05	0.00088257
	gene_32068	53.4312	42.8492	-0.318415	5e-05	0.00088257
	gene_32086	1.51943	1.01521	-0.581761	5e-05	0.00088257
	gene_3212	4.19839	5.84654	0.477748	5e-05	0.00088257
	gene_3216	1.11128	1.79315	0.690274	5e-05	0.00088257
	gene_32184	59.1152	81.6956	0.46673	5e-05	0.00088257
	gene_63741	0.652618	1.65244	1.34029	5e-05	0.00088257
	gene_32210	32.0965	22.8124	-0.492602	5e-05	0.00088257
	gene_32213	26.2703	18.4527	-0.509604	5e-05	0.00088257
	gene_32295	1.04251	1.93123	0.889456	5e-05	0.00088257
	gene_32355	72.4896	54.1144	-0.42176	5e-05	0.00088257
	gene_21842	427.629	1080.32	1.33703	5e-05	0.00088257
	gene_32416	33.4821	45.8483	0.453477	5e-05	0.00088257
	gene_32427	3.67538	5.39027	0.552462	5e-05	0.00088257
	gene_8186	0.124935	0.315336	1.33571	0.0041	0.0319837
	gene_32498	7.68863	4.89717	-0.650778	5e-05	0.00088257
	gene_32537	668.158	490.153	-0.446958	5e-05	0.00088257
	gene_32562	7.01319	12.0964	0.786433	5e-05	0.00088257
	gene_32595	40.0109	30.2671	-0.402643	5e-05	0.00088257
	gene_32604	14.6305	21.5938	0.561633	5e-05	0.00088257
	gene_32630	1.99858	3.23903	0.696591	5e-05	0.00088257
	gene_32671	1.22347	1.68519	0.461928	5e-05	0.00088257
	gene_32683	16.0539	21.9827	0.453439	5e-05	0.00088257
	gene_32700	32.2608	20.8967	-0.626504	5e-05	0.00088257
	gene_32708	10.4575	6.93432	-0.592719	5e-05	0.00088257
	gene_32711	466.939	299.077	-0.642718	5e-05	0.00088257
	gene_32712	260.73	177.492	-0.554808	5e-05	0.00088257
	gene_32746	4.13532	2.36606	-0.805512	5e-05	0.00088257
	gene_1606	4.00803	10.1053	1.33415	0.00625	0.0438061
	gene_32820	11.2928	6.14867	-0.877058	5e-05	0.00088257
	gene_32824	14.7246	10.8909	-0.435106	5e-05	0.00088257
	gene_32879	15.1016	10.5815	-0.513157	5e-05	0.00088257
	gene_32880	22.1242	16.7978	-0.397358	5e-05	0.00088257
	gene_32884	1.95828	2.98351	0.607423	5e-05	0.00088257
	gene_32942	30.6946	20.3251	-0.594722	5e-05	0.00088257
	gene_32958	3.63967	2.26086	-0.686937	5e-05	0.00088257
	gene_33005	4.39714	2.21845	-0.987013	5e-05	0.00088257
	gene_33007	12.4251	7.59758	-0.709645	5e-05	0.00088257
	gene_33017	22.0797	29.0758	0.397099	5e-05	0.00088257
	gene_33025	1.83341	3.48499	0.926623	5e-05	0.00088257
	gene_24286	4.67635	11.7788	1.33274	5e-05	0.00088257
	gene_33036	572.811	432.571	-0.405122	5e-05	0.00088257
	gene_33096	6.01129	8.54215	0.506925	5e-05	0.00088257
	gene_33124	354.007	233.796	-0.598532	5e-05	0.00088257
	gene_33144	17.3342	28.834	0.734145	5e-05	0.00088257
	gene_33187	2.05724	3.34087	0.69951	5e-05	0.00088257
	gene_3320	20.606	14.5565	-0.501401	5e-05	0.00088257
	gene_33224	16.5248	12.2068	-0.436945	5e-05	0.00088257
	gene_33225	7.10315	5.22986	-0.441688	5e-05	0.00088257
	gene_33326	3.08309	4.81641	0.643583	5e-05	0.00088257
	gene_39455	0.606464	1.51766	1.32335	0.0002	0.00294981
	gene_85117	0.430531	1.07677	1.32252	5e-05	0.00088257
	gene_33345	0.625844	1.07833	0.784925	5e-05	0.00088257
	gene_33361	5.18768	3.05807	-0.762468	5e-05	0.00088257
	gene_33362	9.90746	7.32737	-0.435219	5e-05	0.00088257
	gene_33378	20.7982	11.7371	-0.825377	5e-05	0.00088257
	gene_67835	5.0382	12.5803	1.32019	5e-05	0.00088257
	gene_33444	2.44455	3.81034	0.640353	5e-05	0.00088257
	gene_33472	39.6227	24.3365	-0.703207	5e-05	0.00088257
	gene_33024	0.396714	0.989777	1.31901	0.00345	0.0281472
	gene_33556	1.31433	2.20881	0.748939	5e-05	0.00088257
	gene_33563	4.59746	2.38374	-0.947608	5e-05	0.00088257
	gene_3364	41.275	29.2492	-0.496873	5e-05	0.00088257
	gene_33644	32.9041	21.9466	-0.584272	5e-05	0.00088257
	gene_33661	0.755328	1.31873	0.803975	5e-05	0.00088257
	gene_3368	2.80319	3.87993	0.468961	5e-05	0.00088257
	gene_5171	0.46411	1.15482	1.31514	0.0051	0.0376058
	gene_33706	0.309472	0	-0.207563	5e-05	0.00088257
	gene_33712	44.4883	32.042	-0.473463	5e-05	0.00088257
	gene_33738	8.97316	6.27011	-0.517125	5e-05	0.00088257
	gene_33739	42.8429	21.4768	-0.996278	5e-05	0.00088257
	gene_33766	34.7235	25.3485	-0.45401	5e-05	0.00088257
	gene_3377	2.25424	1.44064	-0.64593	5e-05	0.00088257
	gene_33778	50.3115	34.6838	-0.536627	5e-05	0.00088257
	gene_11835	0.335467	0.834496	1.31473	0.0015	0.0149499
	gene_3380	11.2486	8.18307	-0.459033	5e-05	0.00088257
	gene_33802	0.468181	0.254564	-0.879041	5e-05	0.00088257
	gene_35763	0.662747	1.64477	1.31136	0.00135	0.0138033
	gene_70299	0.35927	0.888583	1.30644	0.0004	0.00522704
	gene_33832	2.38661	3.70046	0.632746	5e-05	0.00088257
	gene_33868	20.7917	27.5514	0.406118	5e-05	0.00088257
	gene_33869	4.61335	2.98738	-0.626935	5e-05	0.00088257
	gene_33872	0.502883	0.847525	0.753034	5e-05	0.00088257
	gene_3388	407.003	294.582	-0.466368	5e-05	0.00088257
	gene_3000	0.246116	0.60862	1.3062	5e-05	0.00088257
	gene_33900	12.5982	19.281	0.613962	5e-05	0.00088257
	gene_15307	0.320725	0.792885	1.30577	0.0064	0.0445681
	gene_33909	257.591	139.408	-0.885768	5e-05	0.00088257
	gene_33981	6.5616	4.38951	-0.579987	5e-05	0.00088257
	gene_34008	9.56161	5.49973	-0.797893	5e-05	0.00088257
	gene_5680	2.22477	5.49283	1.30389	0.00455	0.0345291
	gene_34018	16.2057	25.4717	0.652394	5e-05	0.00088257
	gene_34026	20.1243	31.9819	0.668317	5e-05	0.00088257
	gene_34047	61.6503	46.7803	-0.398206	5e-05	0.00088257
	gene_3406	9.11794	13.1501	0.528292	5e-05	0.00088257
	gene_34076	353.389	239.961	-0.558458	5e-05	0.00088257
	gene_34077	2.42809	4.30338	0.825646	5e-05	0.00088257
	gene_38317	0.89703	2.21296	1.30275	5e-05	0.00088257
	gene_34097	4.73351	7.02398	0.569379	5e-05	0.00088257
	gene_34113	13.4933	19.3234	0.518107	5e-05	0.00088257
	gene_34117	13.1133	18.0032	0.457228	5e-05	0.00088257
	gene_34177	97.8677	70.8625	-0.465811	5e-05	0.00088257
	gene_57776	0.168067	0.414464	1.30221	0.0035	0.0284369
	gene_34189	3.49192	1.91493	-0.866729	5e-05	0.00088257
	gene_34194	79.5522	48.6429	-0.709672	5e-05	0.00088257
	gene_34201	7.40231	9.87229	0.41541	5e-05	0.00088257
	gene_34203	11.3856	15.2145	0.418236	5e-05	0.00088257
	gene_73048	5.07347	12.4933	1.30011	5e-05	0.00088257
	gene_34222	7.00205	5.00929	-0.48317	5e-05	0.00088257
	gene_34230	7.91332	5.06868	-0.642672	5e-05	0.00088257
	gene_34238	79.8815	104.564	0.388453	5e-05	0.00088257
	gene_34267	11.1079	16.1666	0.541432	5e-05	0.00088257
	gene_34301	44.6543	22.8408	-0.967185	5e-05	0.00088257
	gene_34302	439.567	348.781	-0.333763	5e-05	0.00088257
	gene_34324	3.9633	5.26273	0.409109	5e-05	0.00088257
	gene_3433	43.6903	63.1379	0.531193	5e-05	0.00088257
	gene_34365	174.023	128.51	-0.437401	5e-05	0.00088257
	gene_34371	20.6746	11.4013	-0.858661	5e-05	0.00088257
	gene_33704	0.488086	1.20008	1.29793	0.00725	0.0488434
	gene_34385	3.32672	1.69745	-0.970734	5e-05	0.00088257
	gene_34432	9.12034	4.77519	-0.933529	5e-05	0.00088257
	gene_3445	16.8401	11.6016	-0.537582	5e-05	0.00088257
	gene_34509	29.1339	20.2547	-0.524441	5e-05	0.00088257
	gene_34510	61.4381	32.6682	-0.911249	5e-05	0.00088257
	gene_19738	0.224852	0.552665	1.29743	0.00015	0.00230255
	gene_34519	69.1683	53.0029	-0.384039	5e-05	0.00088257
	gene_34591	6.37408	10.9886	0.78572	5e-05	0.00088257
	gene_34601	45.7209	35.3315	-0.3719	5e-05	0.00088257
	gene_34626	47.4693	28.7067	-0.725609	5e-05	0.00088257
	gene_34629	48.3901	36.3561	-0.412518	5e-05	0.00088257
	gene_34671	9.84688	7.0037	-0.49155	5e-05	0.00088257
	gene_34684	101.658	68.2858	-0.574071	5e-05	0.00088257
	gene_5835	0.222388	0.546353	1.29675	0.00395	0.0311058
	gene_34819	17.7826	12.6746	-0.488528	5e-05	0.00088257
	gene_34849	29.902	45.4887	0.605266	5e-05	0.00088257
	gene_74869	6.2539	15.3213	1.29271	5e-05	0.00088257
	gene_34863	11.5354	18.2065	0.658385	5e-05	0.00088257
	gene_34885	19.4246	13.2663	-0.550123	5e-05	0.00088257
	gene_34964	194.127	288.41	0.57112	5e-05	0.00088257
	gene_34974	6.5913	4.34087	-0.60258	5e-05	0.00088257
	gene_34989	12.4626	7.05989	-0.819891	5e-05	0.00088257
	gene_34993	29.146	21.1058	-0.465664	5e-05	0.00088257
	gene_35	5.82191	4.0687	-0.516924	5e-05	0.00088257
	gene_35047	2.67494	1.46028	-0.873261	5e-05	0.00088257
	gene_35050	12.0668	9.07447	-0.411155	5e-05	0.00088257
	gene_35055	34.3668	25.5129	-0.429792	5e-05	0.00088257
	gene_35056	9.75452	7.23631	-0.430816	5e-05	0.00088257
	gene_35076	4.72606	7.64147	0.693213	5e-05	0.00088257
	gene_35110	67.9104	90.7304	0.417954	5e-05	0.00088257
	gene_35188	13.5378	8.37782	-0.692349	5e-05	0.00088257
	gene_35190	22.4569	16.4547	-0.448656	5e-05	0.00088257
	gene_52977	0.391975	0.959331	1.29127	5e-05	0.00088257
	gene_35196	2.35583	1.26145	-0.901149	5e-05	0.00088257
	gene_80178	0.423102	1.03548	1.29122	5e-05	0.00088257
	gene_35227	23.8978	17.8413	-0.421659	5e-05	0.00088257
	gene_35233	12.0163	16.1526	0.426769	5e-05	0.00088257
	gene_35236	7.11938	11.6008	0.704405	5e-05	0.00088257
	gene_35238	11.4751	15.5132	0.434986	5e-05	0.00088257
	gene_35248	6.04945	7.94291	0.392864	5e-05	0.00088257
	gene_35254	0.951609	1.78633	0.908554	5e-05	0.00088257
	gene_35262	17.9934	12.5936	-0.514776	5e-05	0.00088257
	gene_31209	0.408087	0.997802	1.28988	0.0012	0.0125998
	gene_35279	1.00489	1.64651	0.71237	5e-05	0.00088257
	gene_35301	16.6352	12.3111	-0.434286	5e-05	0.00088257
	gene_16969	0.145664	0.354526	1.28325	0.00695	0.0473294
	gene_35315	27.8464	19.942	-0.481681	5e-05	0.00088257
	gene_35325	0.497155	0.941398	0.921108	5e-05	0.00088257
	gene_35336	6.97138	9.33987	0.421958	5e-05	0.00088257
	gene_3534	14.2486	9.08754	-0.648853	5e-05	0.00088257
	gene_35371	29.3582	15.7908	-0.89468	5e-05	0.00088257
	gene_35376	8.43357	6.12524	-0.461375	5e-05	0.00088257
	gene_35394	87.7986	45.9784	-0.93324	5e-05	0.00088257
	gene_35410	3.24098	4.75827	0.554006	5e-05	0.00088257
	gene_35415	5.23534	3.87143	-0.435416	5e-05	0.00088257
	gene_35437	6.77957	4.61864	-0.553726	5e-05	0.00088257
	gene_35518	11.9186	8.55239	-0.47882	5e-05	0.00088257
	gene_35519	445.376	334.722	-0.412061	5e-05	0.00088257
	gene_35522	3.95774	5.50649	0.476455	5e-05	0.00088257
	gene_29960	1.10491	2.68856	1.2829	5e-05	0.00088257
	gene_35548	187.79	101.47	-0.888071	5e-05	0.00088257
	gene_35582	4.52109	7.63736	0.756404	5e-05	0.00088257
	gene_42796	2.02225	4.91531	1.28132	5e-05	0.00088257
	gene_35612	134.279	102.752	-0.386075	5e-05	0.00088257
	gene_35634	3.5812	5.2194	0.543439	5e-05	0.00088257
	gene_35654	41.7898	29.5526	-0.499868	5e-05	0.00088257
	gene_35664	7.2387	9.10239	0.330514	5e-05	0.00088257
	gene_35701	2.70114	1.76589	-0.61317	5e-05	0.00088257
	gene_35716	9.02252	6.44208	-0.486005	5e-05	0.00088257
	gene_35738	24.8679	17.0435	-0.545067	5e-05	0.00088257
	gene_198	4.01856	9.74686	1.27826	5e-05	0.00088257
	gene_84215	0.450351	1.08963	1.27471	0.0007	0.00817125
	gene_35806	1.8084	2.5085	0.472112	5e-05	0.00088257
	gene_30247	2.0326	4.91557	1.27403	5e-05	0.00088257
	gene_35849	30.0126	46.3767	0.627828	5e-05	0.00088257
	gene_35850	11.1339	16.5858	0.574987	5e-05	0.00088257
	gene_35872	30068.1	18750.2	-0.681331	5e-05	0.00088257
	gene_35974	2.28822	3.73388	0.70645	5e-05	0.00088257
	gene_7194	0.387398	0.936867	1.27403	0.0001	0.0016268
	gene_36016	5.96147	8.17719	0.455936	5e-05	0.00088257
	gene_3612	15.7897	9.15978	-0.785604	5e-05	0.00088257
	gene_25076	2.23956	5.40416	1.27085	5e-05	0.00088257
	gene_36137	10.8444	15.8944	0.551561	5e-05	0.00088257
	gene_36168	16.1904	11.7513	-0.462323	5e-05	0.00088257
	gene_36190	4.1587	5.74062	0.465073	5e-05	0.00088257
	gene_36247	10.7952	6.60639	-0.708459	5e-05	0.00088257
	gene_36259	274.397	219.384	-0.32281	5e-05	0.00088257
	gene_36292	4.79378	6.73508	0.49053	5e-05	0.00088257
	gene_57657	0.259768	0.624696	1.26593	0.00015	0.00230255
	gene_36326	705.621	513.22	-0.459316	5e-05	0.00088257
	gene_3638	19.8309	29.6453	0.580056	5e-05	0.00088257
	gene_36419	48.3529	29.1999	-0.727641	5e-05	0.00088257
	gene_36424	24.6091	17.312	-0.507423	5e-05	0.00088257
	gene_36472	52.9682	38.9445	-0.443708	5e-05	0.00088257
	gene_36504	5.61644	8.41884	0.583966	5e-05	0.00088257
	gene_36506	5.57908	7.51042	0.428868	5e-05	0.00088257
	gene_36541	27.13	40.6932	0.584899	5e-05	0.00088257
	gene_62552	0.319317	0.767171	1.26456	0.00575	0.0410978
	gene_36570	5.06137	3.23072	-0.647671	5e-05	0.00088257
	gene_36578	34.8397	25.5672	-0.44644	5e-05	0.00088257
	gene_36603	66.7245	45.9725	-0.537447	5e-05	0.00088257
	gene_36605	3.10403	2.02395	-0.616968	5e-05	0.00088257
	gene_36633	985.146	729.41	-0.433608	5e-05	0.00088257
	gene_36661	13.3476	9.20932	-0.535415	5e-05	0.00088257
	gene_3667	25.9722	20.4087	-0.347785	5e-05	0.00088257
	gene_36701	7.9654	5.95875	-0.418736	5e-05	0.00088257
	gene_51100	0.53298	1.27904	1.26291	5e-05	0.00088257
	gene_36782	40.9735	31.9758	-0.357713	5e-05	0.00088257
	gene_36815	38.5118	26.2306	-0.554052	5e-05	0.00088257
	gene_36822	35.5495	20.6901	-0.78089	5e-05	0.00088257
	gene_13826	1.07393	2.57392	1.26107	5e-05	0.00088257
	gene_36842	453.299	360.149	-0.33187	5e-05	0.00088257
	gene_3685	3.34627	6.61098	0.98231	5e-05	0.00088257
	gene_36881	1.0957	1.76274	0.685972	5e-05	0.00088257
	gene_32410	15.9087	38.0437	1.25784	5e-05	0.00088257
	gene_36907	19.556	14.0982	-0.472102	5e-05	0.00088257
	gene_36926	11.5397	17.8536	0.629608	5e-05	0.00088257
	gene_36938	17.9234	9.39261	-0.932248	5e-05	0.00088257
	gene_36939	10.0528	13.4992	0.425276	5e-05	0.00088257
	gene_65432	0.638852	1.52672	1.25688	0.00045	0.00574366
	gene_37010	8.53761	5.02407	-0.764975	5e-05	0.00088257
	gene_37014	6.61808	4.5146	-0.551813	5e-05	0.00088257
	gene_66467	0.697131	1.66597	1.25686	5e-05	0.00088257
	gene_37023	18.5725	11.6482	-0.673057	5e-05	0.00088257
	gene_37027	175.656	103.229	-0.766895	5e-05	0.00088257
	gene_37046	10.1303	5.63555	-0.846054	5e-05	0.00088257
	gene_37117	6.0993	9.02597	0.565438	5e-05	0.00088257
	gene_37119	9.27268	13.603	0.552865	5e-05	0.00088257
	gene_37153	27.1745	43.3705	0.674461	5e-05	0.00088257
	gene_37160	3.21682	4.47118	0.475017	5e-05	0.00088257
	gene_37164	14.6987	10.6215	-0.468706	5e-05	0.00088257
	gene_37181	4.27209	5.77769	0.435552	5e-05	0.00088257
	gene_37245	24.6536	16.9755	-0.538351	5e-05	0.00088257
	gene_37263	3.57662	5.21504	0.54408	5e-05	0.00088257
	gene_22568	0.216614	0.516748	1.25433	0.00025	0.00355216
	gene_37318	9.28223	5.65847	-0.714059	5e-05	0.00088257
	gene_54175	1.14405	2.72291	1.251	0.0026	0.0228162
	gene_3734	2.31393	4.06324	0.812286	5e-05	0.00088257
	gene_37341	32.3192	18.2085	-0.827776	5e-05	0.00088257
	gene_37343	9.21762	6.704	-0.459374	5e-05	0.00088257
	gene_37363	6.36574	4.2815	-0.572212	5e-05	0.00088257
	gene_37458	180.535	127.488	-0.501911	5e-05	0.00088257
	gene_37459	107.694	82.0975	-0.391525	5e-05	0.00088257
	gene_37460	111.117	84.5609	-0.394023	5e-05	0.00088257
	gene_37461	222.777	160.65	-0.471677	5e-05	0.00088257
	gene_37469	9.59433	14.0201	0.547244	5e-05	0.00088257
	gene_37470	9.86037	12.8979	0.387424	5e-05	0.00088257
	gene_375	11.5933	6.58291	-0.81649	5e-05	0.00088257
	gene_77479	0.250366	0.595105	1.24911	0.0073	0.0491036
	gene_37599	27.067	34.7371	0.359942	5e-05	0.00088257
	gene_37610	291.395	223.821	-0.380634	5e-05	0.00088257
	gene_37646	2.6902	1.71306	-0.651138	5e-05	0.00088257
	gene_37671	88.34	64.4989	-0.453793	5e-05	0.00088257
	gene_37681	19.0354	13.3	-0.517261	5e-05	0.00088257
	gene_37683	1049.26	736.978	-0.509675	5e-05	0.00088257
	gene_37688	1.25306	2.2867	0.867812	5e-05	0.00088257
	gene_3769	64.5152	84.9621	0.397179	5e-05	0.00088257
	gene_37714	167.959	255.534	0.605408	5e-05	0.00088257
	gene_37740	4.05516	2.52339	-0.684396	5e-05	0.00088257
	gene_37761	10.6423	6.61025	-0.687036	5e-05	0.00088257
	gene_37784	11.9872	7.96252	-0.590198	5e-05	0.00088257
	gene_36361	0.229219	0.543791	1.24633	0.00285	0.0244567
	gene_37821	54.2953	32.9964	-0.718518	5e-05	0.00088257
	gene_37822	79.3036	101.628	0.357846	5e-05	0.00088257
	gene_37827	83.1695	52.8831	-0.653248	5e-05	0.00088257
	gene_17355	0.494438	1.16812	1.24033	5e-05	0.00088257
	gene_37860	18.236	35.385	0.956346	5e-05	0.00088257
	gene_37863	161.407	126.421	-0.352467	5e-05	0.00088257
	gene_37871	149.21	104.986	-0.50715	5e-05	0.00088257
	gene_3788	12.2496	16.6196	0.440153	5e-05	0.00088257
	gene_20020	0.234506	0.55383	1.23982	0.0043	0.0331209
	gene_37900	21.398	15.4855	-0.466564	5e-05	0.00088257
	gene_37918	15.7596	10.9494	-0.525378	5e-05	0.00088257
	gene_50508	3.10685	7.32621	1.23761	5e-05	0.00088257
	gene_26382	0.497949	1.17357	1.23684	0.0012	0.0125998
	gene_37989	7.87501	11.9612	0.603008	5e-05	0.00088257
	gene_38018	30.5583	22.9981	-0.410049	5e-05	0.00088257
	gene_38027	234.257	169.031	-0.470804	5e-05	0.00088257
	gene_38059	64.1275	41.7815	-0.618079	5e-05	0.00088257
	gene_38150	8.53949	6.15427	-0.472562	5e-05	0.00088257
	gene_14171	0.138423	0.326181	1.23659	0.0052	0.0381261
	gene_38162	13.2038	9.65067	-0.452247	5e-05	0.00088257
	gene_38165	6.66505	4.47079	-0.576088	5e-05	0.00088257
	gene_38193	2.42158	3.38054	0.481306	5e-05	0.00088257
	gene_38247	61.7938	41.2715	-0.582317	5e-05	0.00088257
	gene_38254	9.5277	12.7062	0.415333	5e-05	0.00088257
	gene_40151	0.800056	1.88436	1.2359	0.00325	0.0269846
	gene_3012	1.50561	3.53522	1.23145	5e-05	0.00088257
	gene_38357	16.3456	11.3813	-0.522234	5e-05	0.00088257
	gene_38386	276.74	214.74	-0.36594	5e-05	0.00088257
	gene_38415	57.5052	45.5125	-0.33743	5e-05	0.00088257
	gene_38436	9.21528	5.55784	-0.729504	5e-05	0.00088257
	gene_3847	31.9008	18.7404	-0.767442	5e-05	0.00088257
	gene_77038	2.20913	5.18612	1.23118	5e-05	0.00088257
	gene_38520	23.5381	17.4879	-0.42864	5e-05	0.00088257
	gene_60948	0.638196	1.49812	1.23108	0.00015	0.00230255
	gene_38534	118.091	85.5121	-0.465702	5e-05	0.00088257
	gene_3854	1.08786	1.70717	0.650116	5e-05	0.00088257
	gene_3855	13.007	9.34748	-0.476641	5e-05	0.00088257
	gene_39997	14.1934	33.2813	1.22949	5e-05	0.00088257
	gene_3857	9.09231	6.36175	-0.515225	5e-05	0.00088257
	gene_38573	14.1932	10.5008	-0.434703	5e-05	0.00088257
	gene_38581	22.1323	31.8299	0.524229	5e-05	0.00088257
	gene_38592	219.815	286.678	0.383137	5e-05	0.00088257
	gene_38594	19.0536	12.1336	-0.651057	5e-05	0.00088257
	gene_38598	683.237	499.866	-0.450843	5e-05	0.00088257
	gene_38637	4.3712	3.11235	-0.490022	5e-05	0.00088257
	gene_38640	9.6617	7.15399	-0.433529	5e-05	0.00088257
	gene_38641	54.892	36.1791	-0.601438	5e-05	0.00088257
	gene_38666	47.3461	37.5906	-0.332874	5e-05	0.00088257
	gene_38668	39.2339	29.1747	-0.427382	5e-05	0.00088257
	gene_38679	13.9539	8.50746	-0.713869	5e-05	0.00088257
	gene_38684	10.4655	13.9672	0.416404	5e-05	0.00088257
	gene_38720	0.558137	1.00966	0.855178	5e-05	0.00088257
	gene_38742	20.1453	14.2569	-0.498778	5e-05	0.00088257
	gene_38743	4.97899	8.08093	0.698668	5e-05	0.00088257
	gene_38755	50.1948	97.9301	0.964213	5e-05	0.00088257
	gene_38802	14.4999	11.2178	-0.370244	5e-05	0.00088257
	gene_38804	7.57139	10.9738	0.53543	5e-05	0.00088257
	gene_38851	25.9417	18.7173	-0.4709	5e-05	0.00088257
	gene_38869	41.7455	63.8363	0.612757	5e-05	0.00088257
	gene_38874	2.4655	3.39936	0.463383	5e-05	0.00088257
	gene_38891	38.4201	29.5101	-0.380652	5e-05	0.00088257
	gene_389	81.2603	64.2427	-0.339017	5e-05	0.00088257
	gene_31614	0.454056	1.06335	1.22768	0.00135	0.0138033
	gene_38929	2.18837	3.30437	0.594522	5e-05	0.00088257
	gene_38949	13.9719	10.412	-0.424275	5e-05	0.00088257
	gene_38954	1.4282	2.66035	0.897415	5e-05	0.00088257
	gene_1095	1.76067	4.11885	1.22612	0.00165	0.0161151
	gene_39057	10.0776	5.56804	-0.855915	5e-05	0.00088257
	gene_39059	27.3728	21.1622	-0.371257	5e-05	0.00088257
	gene_61141	1.61081	3.76774	1.22591	0.00685	0.0468059
	gene_39085	20.0189	13.236	-0.596888	5e-05	0.00088257
	gene_39107	40.1396	27.3401	-0.554005	5e-05	0.00088257
	gene_39108	10.2453	7.28027	-0.492896	5e-05	0.00088257
	gene_39197	106.79	79.2206	-0.43083	5e-05	0.00088257
	gene_39221	4.59583	2.37383	-0.95311	5e-05	0.00088257
	gene_39258	66.702	129.616	0.958445	5e-05	0.00088257
	gene_39267	10.3128	14.1327	0.454605	5e-05	0.00088257
	gene_3928	2.11206	3.21701	0.607069	5e-05	0.00088257
	gene_39283	16.7413	12.7155	-0.396814	5e-05	0.00088257
	gene_39297	6.9222	9.74251	0.493063	5e-05	0.00088257
	gene_39300	87.616	65.6281	-0.416881	5e-05	0.00088257
	gene_39305	38.1564	26.5261	-0.524516	5e-05	0.00088257
	gene_39353	14.5198	9.17658	-0.661997	5e-05	0.00088257
	gene_58327	0.495357	1.15768	1.2247	0.0043	0.0331209
	gene_81401	1.90486	4.45162	1.22464	5e-05	0.00088257
	gene_30799	1.21554	2.84005	1.22431	5e-05	0.00088257
	gene_39365	0.536357	0.832462	0.634189	5e-05	0.00088257
	gene_51573	1.85788	4.34082	1.22431	0.00085	0.00953552
	gene_39426	42.3859	32.1971	-0.396654	5e-05	0.00088257
	gene_39432	74.6555	42.2501	-0.821293	5e-05	0.00088257
	gene_39475	2.20681	3.4724	0.65397	5e-05	0.00088257
	gene_3948	2.51457	4.6729	0.894006	5e-05	0.00088257
	gene_39541	40.8122	55.8946	0.453707	5e-05	0.00088257
	gene_39543	25.2715	18.3197	-0.464114	5e-05	0.00088257
	gene_39576	11.9038	15.9561	0.42269	5e-05	0.00088257
	gene_39634	15.1531	10.7084	-0.500869	5e-05	0.00088257
	gene_39677	0.631521	1.25694	0.993011	5e-05	0.00088257
	gene_39696	9.21691	5.409	-0.768923	5e-05	0.00088257
	gene_397	70.1959	110.292	0.651867	5e-05	0.00088257
	gene_39771	13.2432	8.83351	-0.584197	5e-05	0.00088257
	gene_39779	24.2821	18.4743	-0.394376	5e-05	0.00088257
	gene_39799	21.4778	15.292	-0.490066	5e-05	0.00088257
	gene_398	40.2544	27.1485	-0.568274	5e-05	0.00088257
	gene_39833	3.76683	2.38636	-0.65854	5e-05	0.00088257
	gene_39868	10.8298	7.24373	-0.580202	5e-05	0.00088257
	gene_39893	9.06872	6.0113	-0.593222	5e-05	0.00088257
	gene_39979	1.41562	2.56394	0.856924	5e-05	0.00088257
	gene_61964	0.321701	0.751446	1.22395	0.00235	0.0211409
	gene_40013	5.16133	3.55065	-0.539657	5e-05	0.00088257
	gene_40220	0.816672	1.89872	1.2172	0.00525	0.0384187
	gene_40034	9.07168	6.75147	-0.42617	5e-05	0.00088257
	gene_16186	0.355232	0.825635	1.21674	5e-05	0.00088257
	gene_40080	9.90065	13.2912	0.424879	5e-05	0.00088257
	gene_40085	9.37804	6.56553	-0.514374	5e-05	0.00088257
	gene_40108	3.6292	4.86034	0.421407	5e-05	0.00088257
	gene_40124	821.065	532.092	-0.625821	5e-05	0.00088257
	gene_56631	1.30301	3.02407	1.21464	0.00335	0.0275815
	gene_40164	6.65745	9.00257	0.435368	5e-05	0.00088257
	gene_40182	153.732	77.4387	-0.98929	5e-05	0.00088257
	gene_40219	0.543008	0.830122	0.612349	5e-05	0.00088257
	gene_4023	75.0201	59.1739	-0.342317	5e-05	0.00088257
	gene_40271	1478.3	1015.45	-0.541819	5e-05	0.00088257
	gene_40311	30.4175	22.8263	-0.414201	5e-05	0.00088257
	gene_40334	14.0358	9.45585	-0.569837	5e-05	0.00088257
	gene_40340	23.6586	36.5978	0.629388	5e-05	0.00088257
	gene_40341	293.807	217.179	-0.435986	5e-05	0.00088257
	gene_4035	3.12307	1.84523	-0.759167	5e-05	0.00088257
	gene_52683	0.696882	1.61481	1.21238	0.0008	0.00909433
	gene_40394	110.463	84.0428	-0.39437	5e-05	0.00088257
	gene_40458	4.12349	6.38821	0.631544	5e-05	0.00088257
	gene_40494	70.5538	54.7249	-0.366527	5e-05	0.00088257
	gene_4052	4.967	7.8532	0.660907	5e-05	0.00088257
	gene_40541	45.744	32.4291	-0.496295	5e-05	0.00088257
	gene_40565	33.5573	25.1862	-0.413994	5e-05	0.00088257
	gene_40620	20.244	12.6549	-0.677803	5e-05	0.00088257
	gene_40654	2.80407	4.07261	0.538432	5e-05	0.00088257
	gene_40676	0.493175	0.830266	0.751474	5e-05	0.00088257
	gene_40687	133.185	103.407	-0.365099	5e-05	0.00088257
	gene_40688	16.9412	12.0231	-0.494719	5e-05	0.00088257
	gene_4070	2.28164	3.48465	0.610942	5e-05	0.00088257
	gene_40718	9.3409	13.4412	0.525028	5e-05	0.00088257
	gene_408	2.67242	1.35435	-0.980549	5e-05	0.00088257
	gene_40864	886.834	678.824	-0.385627	5e-05	0.00088257
	gene_40867	14.9526	9.40432	-0.669004	5e-05	0.00088257
	gene_34572	0.466304	1.07951	1.21103	0.00595	0.0422244
	gene_40922	44.3699	23.8844	-0.893511	5e-05	0.00088257
	gene_40923	7.04439	4.55225	-0.629894	5e-05	0.00088257
	gene_68454	0.149581	0.345307	1.20695	0.0031	0.02607
	gene_31648	0.914037	2.10814	1.20565	5e-05	0.00088257
	gene_40940	15.2322	11.3849	-0.419995	5e-05	0.00088257
	gene_40941	4.07889	2.60713	-0.645716	5e-05	0.00088257
	gene_40953	29.9785	23.2866	-0.364427	5e-05	0.00088257
	gene_40969	40.5555	30.4758	-0.412232	5e-05	0.00088257
	gene_41091	103.059	138.636	0.427837	5e-05	0.00088257
	gene_41122	57.328	40.104	-0.515494	5e-05	0.00088257
	gene_41170	2.45448	1.55241	-0.660907	5e-05	0.00088257
	gene_41205	7.18144	10.1937	0.505333	5e-05	0.00088257
	gene_41226	6.41427	9.42824	0.555704	5e-05	0.00088257
	gene_41228	3.54972	2.1924	-0.695194	5e-05	0.00088257
	gene_4123	6.96514	10.5363	0.597141	5e-05	0.00088257
	gene_41247	24.3303	37.0731	0.60762	5e-05	0.00088257
	gene_41248	29.3301	39.2813	0.42146	5e-05	0.00088257
	gene_41259	1.23977	1.81696	0.551453	5e-05	0.00088257
	gene_41265	14.9429	11.5489	-0.371701	5e-05	0.00088257
	gene_41293	0	23.8207	3.69046	5e-05	0.00088257
	gene_41296	22.9116	31.3823	0.45387	5e-05	0.00088257
	gene_41337	18.87	11.8231	-0.67448	5e-05	0.00088257
	gene_33787	0.15971	0.368054	1.20446	0.0043	0.0331209
	gene_41363	64.5562	48.5759	-0.410314	5e-05	0.00088257
	gene_41375	2.0569	2.90958	0.500338	5e-05	0.00088257
	gene_41385	39.8105	31.205	-0.351371	5e-05	0.00088257
	gene_41431	5.30796	7.68831	0.53451	5e-05	0.00088257
	gene_41493	35.1904	26.5154	-0.408348	5e-05	0.00088257
	gene_41528	64.0103	50.6203	-0.338588	5e-05	0.00088257
	gene_21819	0.495397	1.14069	1.20325	0.00125	0.0129984
	gene_41591	6.95628	4.57713	-0.603872	5e-05	0.00088257
	gene_41611	7.64563	10.8436	0.504138	5e-05	0.00088257
	gene_51802	1.47858	3.40275	1.20249	5e-05	0.00088257
	gene_41620	33.9912	23.2056	-0.550688	5e-05	0.00088257
	gene_41632	0.633963	1.02637	0.695078	5e-05	0.00088257
	gene_41661	8.05342	5.98049	-0.429337	5e-05	0.00088257
	gene_41685	5.59833	8.39963	0.585331	5e-05	0.00088257
	gene_41697	20.9481	16.2575	-0.365714	5e-05	0.00088257
	gene_41707	3.37332	5.4443	0.690577	5e-05	0.00088257
	gene_52148	0.444045	1.02185	1.2024	0.0008	0.00909433
	gene_41744	261.664	175.41	-0.576985	5e-05	0.00088257
	gene_41746	6.24375	4.03386	-0.630253	5e-05	0.00088257
	gene_41764	42.5773	32.1281	-0.406248	5e-05	0.00088257
	gene_41795	304.919	243.64	-0.323679	5e-05	0.00088257
	gene_41807	50.2369	37.9658	-0.404047	5e-05	0.00088257
	gene_41811	5.62647	3.94455	-0.512367	5e-05	0.00088257
	gene_41841	203.223	152.843	-0.411014	5e-05	0.00088257
	gene_41843	12.8154	9.57167	-0.421036	5e-05	0.00088257
	gene_41875	5.79154	9.4294	0.703218	5e-05	0.00088257
	gene_41876	236.035	179.387	-0.39593	5e-05	0.00088257
	gene_41902	1.60986	0.847017	-0.926475	5e-05	0.00088257
	gene_41930	7.72638	10.5308	0.446747	5e-05	0.00088257
	gene_41965	32.912	24.482	-0.426892	5e-05	0.00088257
	gene_41992	11.429	7.1744	-0.671773	5e-05	0.00088257
	gene_42034	2.18867	1.25162	-0.806261	5e-05	0.00088257
	gene_42048	4.53228	8.32276	0.876824	5e-05	0.00088257
	gene_42068	73.3893	54.2746	-0.435291	5e-05	0.00088257
	gene_42086	124.398	169.159	0.443412	5e-05	0.00088257
	gene_42093	21.7069	13.5887	-0.675744	5e-05	0.00088257
	gene_84116	1.31599	3.02222	1.19946	5e-05	0.00088257
	gene_42120	41.8839	33.3749	-0.327633	5e-05	0.00088257
	gene_42143	9.0827	12.7859	0.493364	5e-05	0.00088257
	gene_42164	34.4554	20.2695	-0.765419	5e-05	0.00088257
	gene_42165	2.4745	4.05814	0.713682	5e-05	0.00088257
	gene_42174	1.22592	1.81436	0.565593	5e-05	0.00088257
	gene_4218	47.2584	26.9154	-0.81214	5e-05	0.00088257
	gene_42213	21.6764	17.2766	-0.327311	5e-05	0.00088257
	gene_42227	23.6567	18.0985	-0.386378	5e-05	0.00088257
	gene_42239	0.613632	1.11471	0.861227	5e-05	0.00088257
	gene_42245	2.88657	1.72025	-0.74674	5e-05	0.00088257
	gene_42283	20.2916	14.4787	-0.486949	5e-05	0.00088257
	gene_42286	86.5576	54.2947	-0.672848	5e-05	0.00088257
	gene_42315	1.14033	2.08051	0.867492	5e-05	0.00088257
	gene_42316	0.844608	1.49531	0.824087	5e-05	0.00088257
	gene_42321	0.438909	0.821047	0.903543	5e-05	0.00088257
	gene_42336	8.07972	5.27486	-0.615174	5e-05	0.00088257
	gene_42375	8.86124	13.5459	0.61228	5e-05	0.00088257
	gene_42420	11.6679	7.02516	-0.731941	5e-05	0.00088257
	gene_42427	255.57	161.358	-0.663454	5e-05	0.00088257
	gene_42438	3.72578	2.54263	-0.551222	5e-05	0.00088257
	gene_42464	29.1082	20.6351	-0.496325	5e-05	0.00088257
	gene_42465	42.084	30.0582	-0.485514	5e-05	0.00088257
	gene_42475	1.90499	2.84662	0.579465	5e-05	0.00088257
	gene_42483	14.45	9.41302	-0.618344	5e-05	0.00088257
	gene_42519	23.1414	16.4052	-0.496327	5e-05	0.00088257
	gene_26977	2.66833	6.1269	1.19922	5e-05	0.00088257
	gene_42572	13.4917	10.1226	-0.414496	5e-05	0.00088257
	gene_42577	18.5233	34.8211	0.910618	5e-05	0.00088257
	gene_42588	88.4358	56.5741	-0.644489	5e-05	0.00088257
	gene_56662	1.34155	3.08034	1.19919	0.00665	0.045831
	gene_36451	1.07606	2.46451	1.19554	0.0002	0.00294981
	gene_56625	0.804889	1.84279	1.19503	0.00175	0.0168378
	gene_42617	87.7948	67.1062	-0.38769	5e-05	0.00088257
	gene_42622	14.83	11.5982	-0.354618	5e-05	0.00088257
	gene_42637	2.71293	4.87194	0.844645	5e-05	0.00088257
	gene_42639	70.0369	53.6359	-0.384915	5e-05	0.00088257
	gene_42652	22.5937	15.8819	-0.50854	5e-05	0.00088257
	gene_42666	9.90778	15.5523	0.650491	5e-05	0.00088257
	gene_42670	31.8607	24.3719	-0.386559	5e-05	0.00088257
	gene_42675	24.5621	31.1894	0.344622	5e-05	0.00088257
	gene_48828	0.527697	1.20662	1.19319	0.0064	0.0445681
	gene_42739	40.7271	31.1939	-0.384724	5e-05	0.00088257
	gene_42759	9.17706	15.1514	0.723349	5e-05	0.00088257
	gene_4276	2.92858	1.89964	-0.624476	5e-05	0.00088257
	gene_42766	2.05943	3.20089	0.636229	5e-05	0.00088257
	gene_42768	6.05886	9.38733	0.631669	5e-05	0.00088257
	gene_4277	49.9349	36.8653	-0.437786	5e-05	0.00088257
	gene_42775	60.9963	37.7881	-0.69079	5e-05	0.00088257
	gene_71595	0.64784	1.48124	1.19309	5e-05	0.00088257
	gene_27663	0.907124	2.06743	1.18847	0.0024	0.0214654
	gene_77875	0.485191	1.10519	1.18767	0.00045	0.00574366
	gene_83265	0.691975	1.57388	1.18553	0.0058	0.041373
	gene_42813	0.87762	1.53708	0.80852	5e-05	0.00088257
	gene_42881	101.85	70.2817	-0.535231	5e-05	0.00088257
	gene_42913	5.5384	3.73142	-0.569746	5e-05	0.00088257
	gene_42924	2.49093	4.05204	0.701965	5e-05	0.00088257
	gene_42956	12.6318	20.1133	0.671096	5e-05	0.00088257
	gene_42978	266.181	177.641	-0.583444	5e-05	0.00088257
	gene_15746	0.172048	0.390817	1.18369	0.00345	0.0281472
	gene_42990	42.2469	28.0074	-0.593039	5e-05	0.00088257
	gene_43007	30.9025	43.7501	0.501562	5e-05	0.00088257
	gene_43012	27.7461	15.2086	-0.8674	5e-05	0.00088257
	gene_43015	14.8347	11.4105	-0.378609	5e-05	0.00088257
	gene_43051	7.79688	5.33349	-0.547818	5e-05	0.00088257
	gene_43070	27.1132	20.5906	-0.397004	5e-05	0.00088257
	gene_43080	110.468	86.2894	-0.356374	5e-05	0.00088257
	gene_43096	34.592	26.0994	-0.406423	5e-05	0.00088257
	gene_4310	18.8482	12.0482	-0.64561	5e-05	0.00088257
	gene_4312	40.6952	32.1982	-0.337877	5e-05	0.00088257
	gene_44264	0.397793	0.902018	1.18114	5e-05	0.00088257
	gene_43158	24.57	15.3959	-0.674354	5e-05	0.00088257
	gene_43193	13.7606	8.44368	-0.704599	5e-05	0.00088257
	gene_39978	0.955423	2.16455	1.17986	0.00075	0.008632
	gene_43226	89.3662	47.4169	-0.914329	5e-05	0.00088257
	gene_43231	2.19349	3.38919	0.627714	5e-05	0.00088257
	gene_43246	132.9	104.12	-0.3521	5e-05	0.00088257
	gene_43322	9.18736	5.59915	-0.714444	5e-05	0.00088257
	gene_43368	27.0613	15.9263	-0.76482	5e-05	0.00088257
	gene_4339	3.87363	5.19397	0.423153	5e-05	0.00088257
	gene_43409	591.319	424.382	-0.478571	5e-05	0.00088257
	gene_43442	4.4018	7.09321	0.688347	5e-05	0.00088257
	gene_43488	20.7765	14.233	-0.54571	5e-05	0.00088257
	gene_43516	133.735	79.3953	-0.752255	5e-05	0.00088257
	gene_43517	3.33097	4.89599	0.55566	5e-05	0.00088257
	gene_43539	7.48244	4.64832	-0.6868	5e-05	0.00088257
	gene_4356	22.6475	16.8512	-0.426503	5e-05	0.00088257
	gene_43598	27.7265	19.1897	-0.530933	5e-05	0.00088257
	gene_43614	42.221	32.5209	-0.376591	5e-05	0.00088257
	gene_43617	267.708	208.052	-0.363713	5e-05	0.00088257
	gene_43656	29.056	22.3574	-0.378083	5e-05	0.00088257
	gene_43672	12.6463	8.04182	-0.653124	5e-05	0.00088257
	gene_43678	143.094	106.508	-0.425998	5e-05	0.00088257
	gene_43707	11.5429	6.25456	-0.884025	5e-05	0.00088257
	gene_43712	620.844	403.473	-0.621759	5e-05	0.00088257
	gene_43725	22.2618	15.7987	-0.494764	5e-05	0.00088257
	gene_43755	12.5291	17.2847	0.464212	5e-05	0.00088257
	gene_43780	23.3515	17.3633	-0.427476	5e-05	0.00088257
	gene_43832	21.435	27.0206	0.334089	5e-05	0.00088257
	gene_43865	90.5618	113.515	0.325908	5e-05	0.00088257
	gene_43878	15.4097	11.2458	-0.454452	5e-05	0.00088257
	gene_43895	11.4988	6.66513	-0.786783	5e-05	0.00088257
	gene_43938	11.9291	17.3826	0.543165	5e-05	0.00088257
	gene_43971	36.0004	22.097	-0.704165	5e-05	0.00088257
	gene_4399	1.61826	2.3435	0.534221	5e-05	0.00088257
	gene_440	9.7197	6.78237	-0.519123	5e-05	0.00088257
	gene_44001	1.08827	2.13595	0.972836	5e-05	0.00088257
	gene_44023	220.923	159.353	-0.471322	5e-05	0.00088257
	gene_44026	17.7124	12.64	-0.486768	5e-05	0.00088257
	gene_44033	6.27196	3.82847	-0.712148	5e-05	0.00088257
	gene_44034	10.0828	16.0272	0.668621	5e-05	0.00088257
	gene_44038	8.82162	6.05757	-0.542303	5e-05	0.00088257
	gene_44041	8.12845	6.07614	-0.419825	5e-05	0.00088257
	gene_44058	11.2764	7.70557	-0.549337	5e-05	0.00088257
	gene_44059	0.940029	0	-0.55583	5e-05	0.00088257
	gene_44073	15.7535	8.03131	-0.971962	5e-05	0.00088257
	gene_44074	7.34952	4.67635	-0.652268	5e-05	0.00088257
	gene_44080	7.3198	9.86387	0.430349	5e-05	0.00088257
	gene_44081	9.55855	5.96691	-0.679809	5e-05	0.00088257
	gene_44090	100.347	168.12	0.744489	5e-05	0.00088257
	gene_441	2.26953	4.41325	0.959448	5e-05	0.00088257
	gene_44152	9.29305	5.97056	-0.638287	5e-05	0.00088257
	gene_4416	1.67303	2.49659	0.577501	5e-05	0.00088257
	gene_44164	4.68483	6.64103	0.50341	5e-05	0.00088257
	gene_44175	2.54819	1.41767	-0.845956	5e-05	0.00088257
	gene_44176	1.59012	2.25032	0.500998	5e-05	0.00088257
	gene_68367	0.611593	1.38555	1.17981	5e-05	0.00088257
	gene_44235	84.0622	59.1359	-0.507423	5e-05	0.00088257
	gene_4424	1.57239	0.87749	-0.841507	5e-05	0.00088257
	gene_44259	7.51473	13.7808	0.874869	5e-05	0.00088257
	gene_16143	0.385336	0.872576	1.17916	0.00215	0.0197085
	gene_44280	10.1684	6.21515	-0.71023	5e-05	0.00088257
	gene_44299	1.21361	2.01716	0.733023	5e-05	0.00088257
	gene_44300	33.8603	46.8195	0.467515	5e-05	0.00088257
	gene_44318	1.4222	2.43223	0.774154	5e-05	0.00088257
	gene_44370	2.58248	3.57596	0.469575	5e-05	0.00088257
	gene_44382	6.96248	10.1913	0.549671	5e-05	0.00088257
	gene_4447	5.82711	9.73006	0.739669	5e-05	0.00088257
	gene_44490	18.7935	24.8798	0.404747	5e-05	0.00088257
	gene_42791	3.00442	6.80224	1.17893	5e-05	0.00088257
	gene_44497	104.837	53.8669	-0.960683	5e-05	0.00088257
	gene_44513	2.44082	4.2661	0.805551	5e-05	0.00088257
	gene_48016	3.36861	7.62007	1.17765	5e-05	0.00088257
	gene_44565	45.565	62.0478	0.445456	5e-05	0.00088257
	gene_44572	0	0.30701	0.206024	5e-05	0.00088257
	gene_44582	11.5285	8.91107	-0.371533	5e-05	0.00088257
	gene_44597	2.14139	1.32056	-0.697399	5e-05	0.00088257
	gene_4460	293.359	221.075	-0.408132	5e-05	0.00088257
	gene_44606	53.6364	39.1988	-0.452404	5e-05	0.00088257
	gene_4461	17.8065	12.2336	-0.541559	5e-05	0.00088257
	gene_44674	8.67811	11.9893	0.466301	5e-05	0.00088257
	gene_28450	0.468252	1.05862	1.17683	5e-05	0.00088257
	gene_44694	11.8752	8.72514	-0.444703	5e-05	0.00088257
	gene_44735	30.7815	46.53	0.596096	5e-05	0.00088257
	gene_59580	4.75126	10.7354	1.176	5e-05	0.00088257
	gene_4475	20.7968	15.4512	-0.428645	5e-05	0.00088257
	gene_4476	29.2097	20.689	-0.497583	5e-05	0.00088257
	gene_44771	14.4429	7.31542	-0.981349	5e-05	0.00088257
	gene_51862	0.636399	1.43638	1.17443	0.0009	0.00998231
	gene_4484	38.1793	25.3647	-0.58997	5e-05	0.00088257
	gene_62039	0.496769	1.11948	1.17218	0.0026	0.0228162
	gene_44906	28.1364	20.2191	-0.476717	5e-05	0.00088257
	gene_44924	6.95939	4.07801	-0.771096	5e-05	0.00088257
	gene_44934	5.83284	8.28131	0.505661	5e-05	0.00088257
	gene_44960	721.923	452.192	-0.67491	5e-05	0.00088257
	gene_22798	3.16275	7.1211	1.17092	5e-05	0.00088257
	gene_45039	698.317	430.129	-0.699114	5e-05	0.00088257
	gene_66475	2.2774	5.11823	1.16826	0.00495	0.036831
	gene_45075	3.82274	1.96803	-0.957858	5e-05	0.00088257
	gene_68222	0.399404	0.897327	1.16778	5e-05	0.00088257
	gene_20772	0.270246	0.606113	1.16531	0.0039	0.0307794
	gene_45172	6.22616	3.95095	-0.656143	5e-05	0.00088257
	gene_45201	2.25736	3.4473	0.610835	5e-05	0.00088257
	gene_45203	2.15147	4.30163	0.99956	5e-05	0.00088257
	gene_45237	47.8585	35.4329	-0.433684	5e-05	0.00088257
	gene_45276	16.0296	10.0707	-0.670573	5e-05	0.00088257
	gene_62902	1.24135	2.78048	1.16342	5e-05	0.00088257
	gene_4530	20.342	15.0364	-0.436003	5e-05	0.00088257
	gene_8703	0.215937	0.483517	1.16295	0.0001	0.0016268
	gene_45361	70.3645	89.1539	0.341452	5e-05	0.00088257
	gene_52397	0.21133	0.473071	1.16256	0.0007	0.00817125
	gene_45379	12.4351	22.8564	0.878186	5e-05	0.00088257
	gene_45413	13.686	19.3983	0.503228	5e-05	0.00088257
	gene_4554	8.23125	5.80706	-0.503303	5e-05	0.00088257
	gene_4556	80.208	117.703	0.553333	5e-05	0.00088257
	gene_45723	1.60193	0.974606	-0.716918	5e-05	0.00088257
	gene_45727	1.95248	3.18932	0.707942	5e-05	0.00088257
	gene_45734	2.06702	4.02206	0.960385	5e-05	0.00088257
	gene_74364	0.569187	1.27335	1.16166	0.0021	0.0193735
	gene_45790	3.48008	5.40117	0.634152	5e-05	0.00088257
	gene_45799	11.0903	14.4949	0.386241	5e-05	0.00088257
	gene_45863	80.2772	145.569	0.858637	5e-05	0.00088257
	gene_63306	0.56738	1.26812	1.16031	5e-05	0.00088257
	gene_80927	3.79289	8.46557	1.15831	5e-05	0.00088257
	gene_45902	46.828	59.8603	0.354228	5e-05	0.00088257
	gene_45904	1905.73	1157.76	-0.719011	5e-05	0.00088257
	gene_4592	89.4661	51.974	-0.78355	5e-05	0.00088257
	gene_45930	16.8626	10.6476	-0.663295	5e-05	0.00088257
	gene_45933	3.54736	6.30336	0.829377	5e-05	0.00088257
	gene_45944	1.77358	3.19301	0.848258	5e-05	0.00088257
	gene_56255	0.688997	1.53771	1.15821	0.0004	0.00522704
	gene_45960	5.369	8.8366	0.718838	5e-05	0.00088257
	gene_45980	77.7947	56.7166	-0.455901	5e-05	0.00088257
	gene_46026	2.74981	1.66581	-0.723106	5e-05	0.00088257
	gene_4604	10.9554	8.02356	-0.449327	5e-05	0.00088257
	gene_46065	0.510533	0.98506	0.948206	5e-05	0.00088257
	gene_75372	0.29913	0.667108	1.15715	0.00225	0.0204114
	gene_46095	18.2863	14.0999	-0.375076	5e-05	0.00088257
	gene_46126	21.4251	16.8069	-0.350255	5e-05	0.00088257
	gene_46127	5.39288	7.75585	0.52423	5e-05	0.00088257
	gene_46186	552.163	352.179	-0.648787	5e-05	0.00088257
	gene_46187	16.7524	11.5617	-0.535021	5e-05	0.00088257
	gene_46199	19.6536	13.6369	-0.527277	5e-05	0.00088257
	gene_46208	11.2794	7.90712	-0.512471	5e-05	0.00088257
	gene_46209	82.2709	54.8486	-0.584929	5e-05	0.00088257
	gene_46264	787.39	547.276	-0.524809	5e-05	0.00088257
	gene_4630	3.5714	2.09189	-0.771687	5e-05	0.00088257
	gene_46325	0	0.396868	0.26115	5e-05	0.00088257
	gene_46343	2.18063	0	-1.06372	5e-05	0.00088257
	gene_46352	5.3884	7.95854	0.562647	5e-05	0.00088257
	gene_4641	39.962	30.1316	-0.40735	5e-05	0.00088257
	gene_66749	113.183	252.269	1.15631	5e-05	0.00088257
	gene_46429	4.22664	5.83714	0.46575	5e-05	0.00088257
	gene_46459	60.1862	39.1337	-0.621023	5e-05	0.00088257
	gene_46524	1.84973	3.52408	0.929932	5e-05	0.00088257
	gene_46530	10.1262	7.8911	-0.359797	5e-05	0.00088257
	gene_46545	2.59489	3.72764	0.522589	5e-05	0.00088257
	gene_46555	42.5291	33.8143	-0.330818	5e-05	0.00088257
	gene_46557	130.125	97.3372	-0.418836	5e-05	0.00088257
	gene_46568	1.67816	2.42984	0.533976	5e-05	0.00088257
	gene_46583	70.0457	52.3741	-0.419443	5e-05	0.00088257
	gene_4659	31.9489	22.7229	-0.491617	5e-05	0.00088257
	gene_46602	11.9905	8.69611	-0.463453	5e-05	0.00088257
	gene_46604	5.61239	7.41066	0.400987	5e-05	0.00088257
	gene_46610	7.14714	10.2153	0.5153	5e-05	0.00088257
	gene_46666	1714.62	1050.32	-0.707053	5e-05	0.00088257
	gene_46676	7.25372	5.50716	-0.397412	5e-05	0.00088257
	gene_46757	51.6946	66.0567	0.35369	5e-05	0.00088257
	gene_46761	11.0905	8.4702	-0.388861	5e-05	0.00088257
	gene_46766	16.9529	23.9685	0.49961	5e-05	0.00088257
	gene_46771	259.489	200.87	-0.369412	5e-05	0.00088257
	gene_59052	0.744802	1.65994	1.1562	0.00085	0.00953552
	gene_46829	91.6187	68.3225	-0.423281	5e-05	0.00088257
	gene_46848	1117.75	627.35	-0.833256	5e-05	0.00088257
	gene_46923	7.92472	5.35583	-0.56525	5e-05	0.00088257
	gene_46963	28.687	36.9607	0.365595	5e-05	0.00088257
	gene_46968	14.6291	9.38633	-0.640212	5e-05	0.00088257
	gene_46988	453.033	268.889	-0.752606	5e-05	0.00088257
	gene_47005	1928.36	992.097	-0.958823	5e-05	0.00088257
	gene_61211	0.271025	0.601711	1.15065	0.00075	0.008632
	gene_47097	11.0329	14.5367	0.397886	5e-05	0.00088257
	gene_62132	0.544699	1.20829	1.14944	0.0011	0.0117402
	gene_21846	616.805	1365.51	1.14655	5e-05	0.00088257
	gene_29744	2.69516	5.96119	1.14523	5e-05	0.00088257
	gene_25750	0.332939	0.734921	1.14233	0.00155	0.015335
	gene_47198	1336.23	820.603	-0.703415	5e-05	0.00088257
	gene_47220	478.128	343.855	-0.475596	5e-05	0.00088257
	gene_47253	581.449	408.939	-0.507768	5e-05	0.00088257
	gene_4726	39.7195	31.5789	-0.330885	5e-05	0.00088257
	gene_47274	15.9451	10.3174	-0.628032	5e-05	0.00088257
	gene_473	10.0561	6.39843	-0.652279	5e-05	0.00088257
	gene_47306	100.996	76.3157	-0.404244	5e-05	0.00088257
	gene_47343	184.82	229.651	0.313322	5e-05	0.00088257
	gene_47353	6.50442	12.9183	0.989922	5e-05	0.00088257
	gene_28763	0.512848	1.1309	1.14087	0.0035	0.0284369
	gene_47526	124.454	78.6847	-0.661456	5e-05	0.00088257
	gene_47531	3.10201	4.25341	0.455416	5e-05	0.00088257
	gene_47550	20.2103	32.4525	0.683238	5e-05	0.00088257
	gene_47575	310.057	217.604	-0.510825	5e-05	0.00088257
	gene_6054	0.387488	0.854214	1.14045	0.00255	0.022478
	gene_47601	7.26088	5.14419	-0.497201	5e-05	0.00088257
	gene_47611	11.6599	8.17659	-0.511988	5e-05	0.00088257
	gene_47633	48.5994	37.3819	-0.3786	5e-05	0.00088257
	gene_47637	24.4806	18.2964	-0.42008	5e-05	0.00088257
	gene_47795	3909.85	2133.87	-0.873641	5e-05	0.00088257
	gene_47818	2.6052	1.58513	-0.716789	5e-05	0.00088257
	gene_47819	5.35893	7.63851	0.511348	5e-05	0.00088257
	gene_47827	0.628594	1.22716	0.965119	5e-05	0.00088257
	gene_66750	416.699	916.143	1.13657	5e-05	0.00088257
	gene_47882	21.7712	31.0085	0.510247	5e-05	0.00088257
	gene_14989	50.8874	111.691	1.13414	5e-05	0.00088257
	gene_4791	19.2267	24.5145	0.350522	5e-05	0.00088257
	gene_47952	5.19184	7.7195	0.572264	5e-05	0.00088257
	gene_47960	16.2649	22.9664	0.497759	5e-05	0.00088257
	gene_47976	29.9614	23.4943	-0.350797	5e-05	0.00088257
	gene_47977	12.5885	9.44987	-0.413745	5e-05	0.00088257
	gene_47988	9.12871	13.3934	0.553045	5e-05	0.00088257
	gene_47989	39.2027	30.5628	-0.359173	5e-05	0.00088257
	gene_4801	1.85124	3.49125	0.91525	5e-05	0.00088257
	gene_33691	0.931993	2.04164	1.13134	0.00315	0.0264048
	gene_48038	29.6839	22.686	-0.387875	5e-05	0.00088257
	gene_48068	3.42039	5.45793	0.674192	5e-05	0.00088257
	gene_48070	8.3063	11.3798	0.454202	5e-05	0.00088257
	gene_48084	85.7116	66.7115	-0.361554	5e-05	0.00088257
	gene_4811	73.4933	57.8419	-0.345498	5e-05	0.00088257
	gene_4813	2.95831	1.74033	-0.765415	5e-05	0.00088257
	gene_48139	1.09508	1.78728	0.706724	5e-05	0.00088257
	gene_48191	1.86045	1.05884	-0.813163	5e-05	0.00088257
	gene_48196	96.8962	61.8055	-0.648705	5e-05	0.00088257
	gene_4823	16.4898	12.2652	-0.427004	5e-05	0.00088257
	gene_4825	10.0475	6.96224	-0.529206	5e-05	0.00088257
	gene_48258	186.688	142.979	-0.384825	5e-05	0.00088257
	gene_48267	74.306	55.5153	-0.420592	5e-05	0.00088257
	gene_48295	24.6368	19.0684	-0.369628	5e-05	0.00088257
	gene_48321	3.62639	5.07346	0.484438	5e-05	0.00088257
	gene_48346	46.4159	32.3646	-0.520202	5e-05	0.00088257
	gene_48351	58.3979	32.3412	-0.852545	5e-05	0.00088257
	gene_48356	3.63114	5.00761	0.463699	5e-05	0.00088257
	gene_48370	3.98056	6.15608	0.629041	5e-05	0.00088257
	gene_4840	2.76437	1.39928	-0.982263	5e-05	0.00088257
	gene_48438	1.1664	1.71687	0.557713	5e-05	0.00088257
	gene_48439	73.7736	56.4234	-0.386812	5e-05	0.00088257
	gene_48469	1.3816	2.40785	0.801411	5e-05	0.00088257
	gene_48521	145.999	0	-6.20944	5e-05	0.00088257
	gene_48552	8.72734	5.93182	-0.557068	5e-05	0.00088257
	gene_4858	349.801	264.752	-0.40189	5e-05	0.00088257
	gene_48580	8.85222	6.5815	-0.427623	5e-05	0.00088257
	gene_48597	3.15489	1.79551	-0.813197	5e-05	0.00088257
	gene_48603	3291.54	2099.88	-0.648453	5e-05	0.00088257
	gene_48605	1.07482	1.96532	0.870674	5e-05	0.00088257
	gene_48648	12.5832	6.6824	-0.913066	5e-05	0.00088257
	gene_48659	18.0832	13.8177	-0.388127	5e-05	0.00088257
	gene_48746	424.306	313.642	-0.435987	5e-05	0.00088257
	gene_48758	3.55528	4.92727	0.470827	5e-05	0.00088257
	gene_16220	2.82545	6.1499	1.12208	5e-05	0.00088257
	gene_45984	0.614189	1.33683	1.12207	0.00135	0.0138033
	gene_9243	0.329706	0.717383	1.12156	5e-05	0.00088257
	gene_48839	5.70596	8.17445	0.518652	5e-05	0.00088257
	gene_49006	9.31979	5.50254	-0.760198	5e-05	0.00088257
	gene_49016	5.17827	3.40408	-0.605208	5e-05	0.00088257
	gene_49030	3.36847	2.49575	-0.432623	5e-05	0.00088257
	gene_49031	40.3746	22.2666	-0.858565	5e-05	0.00088257
	gene_49046	22.8719	17.4465	-0.390637	5e-05	0.00088257
	gene_49144	1.07977	2.03019	0.910886	5e-05	0.00088257
	gene_49147	26.5172	18.1921	-0.543613	5e-05	0.00088257
	gene_49153	3.01464	4.34438	0.527168	5e-05	0.00088257
	gene_24417	0.349885	0.760869	1.12077	0.00375	0.0299274
	gene_49215	21.0246	31.7847	0.596254	5e-05	0.00088257
	gene_49270	13.3942	9.34966	-0.518621	5e-05	0.00088257
	gene_49313	22.2378	15.9636	-0.478229	5e-05	0.00088257
	gene_49314	8.28824	5.23627	-0.662526	5e-05	0.00088257
	gene_49365	0.826552	0.575108	-0.523273	5e-05	0.00088257
	gene_4938	5.78737	3.12553	-0.888806	5e-05	0.00088257
	gene_49384	574.492	441.685	-0.37927	5e-05	0.00088257
	gene_49519	18.4384	14.0442	-0.392734	5e-05	0.00088257
	gene_49526	7.24724	4.87218	-0.572865	5e-05	0.00088257
	gene_49528	28.1993	44.9144	0.671516	5e-05	0.00088257
	gene_49560	2.50564	1.56874	-0.675574	5e-05	0.00088257
	gene_49618	134.559	104.576	-0.363698	5e-05	0.00088257
	gene_4964	204.522	157.112	-0.380464	5e-05	0.00088257
	gene_49658	10.1013	7.30379	-0.467822	5e-05	0.00088257
	gene_49665	10.2231	6.15244	-0.732598	5e-05	0.00088257
	gene_49682	2.27472	3.27066	0.523892	5e-05	0.00088257
	gene_49696	8.75417	6.23447	-0.489705	5e-05	0.00088257
	gene_49729	46.3761	60.2898	0.378533	5e-05	0.00088257
	gene_49730	6.32924	3.23388	-0.968766	5e-05	0.00088257
	gene_49731	2.95476	1.62282	-0.864535	5e-05	0.00088257
	gene_49743	37.571	29.6414	-0.342004	5e-05	0.00088257
	gene_4978	72.6201	58.0008	-0.324296	5e-05	0.00088257
	gene_49790	149.683	96.3408	-0.635691	5e-05	0.00088257
	gene_35180	1.14	2.47055	1.1158	0.0072	0.0485925
	gene_49871	19.4047	13.037	-0.573795	5e-05	0.00088257
	gene_4989	45.1594	33.3169	-0.438772	5e-05	0.00088257
	gene_49892	198.896	112.441	-0.822845	5e-05	0.00088257
	gene_10465	0.812817	1.7598	1.11441	0.001	0.010901
	gene_49902	8.73268	5.4422	-0.682234	5e-05	0.00088257
	gene_49903	48.4268	35.8612	-0.433382	5e-05	0.00088257
	gene_49936	12.5923	8.20796	-0.61745	5e-05	0.00088257
	gene_49966	73.9274	51.1358	-0.531777	5e-05	0.00088257
	gene_50011	7.84876	11.1049	0.500659	5e-05	0.00088257
	gene_50015	12.6267	9.06117	-0.47871	5e-05	0.00088257
	gene_50043	23.4701	16.8794	-0.47556	5e-05	0.00088257
	gene_47883	1.71352	3.70787	1.11363	5e-05	0.00088257
	gene_50122	12.7622	17.7725	0.477766	5e-05	0.00088257
	gene_50138	50.9454	32.4738	-0.649676	5e-05	0.00088257
	gene_5020	249.133	179.445	-0.473375	5e-05	0.00088257
	gene_38306	1.08549	2.34634	1.11206	5e-05	0.00088257
	gene_10616	0.242256	0.521962	1.10741	0.0014	0.0142091
	gene_50222	9.82079	13.3825	0.446438	5e-05	0.00088257
	gene_5023	213.545	156.153	-0.451577	5e-05	0.00088257
	gene_5026	373.299	202.438	-0.882856	5e-05	0.00088257
	gene_50261	10.436	7.99843	-0.383781	5e-05	0.00088257
	gene_55282	3.85195	8.29741	1.10707	5e-05	0.00088257
	gene_5028	78.5126	62.6191	-0.326321	5e-05	0.00088257
	gene_16007	5.34149	11.5057	1.10704	5e-05	0.00088257
	gene_5037	25.0071	18.0333	-0.471672	5e-05	0.00088257
	gene_50382	73.1584	49.1584	-0.573584	5e-05	0.00088257
	gene_50391	1.58844	0.997198	-0.67166	5e-05	0.00088257
	gene_74431	0.493765	1.06335	1.10672	5e-05	0.00088257
	gene_50421	15.9632	8.79631	-0.859776	5e-05	0.00088257
	gene_50434	61.2799	84.2158	0.458677	5e-05	0.00088257
	gene_62780	84.8648	182.728	1.10646	5e-05	0.00088257
	gene_50565	2.70505	4.40449	0.703319	5e-05	0.00088257
	gene_50617	16.366	8.9007	-0.878715	5e-05	0.00088257
	gene_50641	64.5944	45.8223	-0.495359	5e-05	0.00088257
	gene_50648	37.632	28.0724	-0.422807	5e-05	0.00088257
	gene_50652	17.4828	32.7942	0.907503	5e-05	0.00088257
	gene_50659	25.1427	17.332	-0.536703	5e-05	0.00088257
	gene_50662	8.43513	4.77544	-0.820778	5e-05	0.00088257
	gene_50668	1.74526	2.86776	0.71648	5e-05	0.00088257
	gene_199	8.67393	18.6641	1.10551	5e-05	0.00088257
	gene_50716	5.94921	3.19977	-0.89473	5e-05	0.00088257
	gene_50768	29.47	19.0287	-0.63107	5e-05	0.00088257
	gene_50806	2864.59	5326.33	0.894812	5e-05	0.00088257
	gene_50836	7.90707	10.861	0.457938	5e-05	0.00088257
	gene_50855	81.8627	110.452	0.432148	5e-05	0.00088257
	gene_50869	44.2653	34.334	-0.366537	5e-05	0.00088257
	gene_50887	2.40466	1.57912	-0.60671	5e-05	0.00088257
	gene_50911	62.4703	42.761	-0.546876	5e-05	0.00088257
	gene_50930	3.52872	1.96555	-0.844209	5e-05	0.00088257
	gene_50945	14.5699	7.41018	-0.975414	5e-05	0.00088257
	gene_50966	6.77989	9.2451	0.447426	5e-05	0.00088257
	gene_83990	0.357849	0.769764	1.10507	0.00015	0.00230255
	gene_51017	12.2068	6.22134	-0.972394	5e-05	0.00088257
	gene_51041	1.88081	1.15722	-0.700691	5e-05	0.00088257
	gene_77158	0.639832	1.3761	1.10482	0.0018	0.0172217
	gene_5107	564.755	429.314	-0.395594	5e-05	0.00088257
	gene_51097	194.805	143.299	-0.443002	5e-05	0.00088257
	gene_2774	0.349815	0.752001	1.10414	0.0019	0.0179347
	gene_40594	0.31459	0.676025	1.1036	0.00335	0.0275815
	gene_51142	46.5464	29.8198	-0.642396	5e-05	0.00088257
	gene_53578	0.478707	1.02853	1.10337	0.0063	0.0440612
	gene_51164	2.29703	3.59968	0.648097	5e-05	0.00088257
	gene_51223	0.62599	1.21374	0.955244	5e-05	0.00088257
	gene_51230	2.48506	4.55268	0.87344	5e-05	0.00088257
	gene_51242	4.06919	2.43603	-0.74021	5e-05	0.00088257
	gene_51266	173.974	122.416	-0.50708	5e-05	0.00088257
	gene_51283	0	2.36297	1.12531	5e-05	0.00088257
	gene_51300	24.9896	15.6568	-0.674539	5e-05	0.00088257
	gene_51335	2.872	3.80191	0.404669	5e-05	0.00088257
	gene_51343	79.5218	62.535	-0.346687	5e-05	0.00088257
	gene_51355	4.28667	3.02148	-0.504602	5e-05	0.00088257
	gene_51406	2.47454	4.4385	0.842915	5e-05	0.00088257
	gene_32044	0.809817	1.7384	1.10209	0.00435	0.0334028
	gene_26515	7.15703	15.3545	1.10123	5e-05	0.00088257
	gene_5155	4.42559	6.51936	0.558863	5e-05	0.00088257
	gene_51600	1.2641	2.39487	0.921838	5e-05	0.00088257
	gene_51620	7.73769	10.2549	0.406345	5e-05	0.00088257
	gene_51627	3.58226	5.27654	0.558721	5e-05	0.00088257
	gene_51701	10.9102	7.77342	-0.489055	5e-05	0.00088257
	gene_51721	17.695	12.8888	-0.457225	5e-05	0.00088257
	gene_51724	1523	883.674	-0.785329	5e-05	0.00088257
	gene_51727	12.8751	6.92648	-0.894391	5e-05	0.00088257
	gene_51742	2.01787	3.34073	0.727335	5e-05	0.00088257
	gene_51757	566.428	352.338	-0.684933	5e-05	0.00088257
	gene_51767	52.6436	69.0213	0.390782	5e-05	0.00088257
	gene_3553	1.07544	2.30675	1.10094	5e-05	0.00088257
	gene_51843	5.90961	3.54768	-0.736188	5e-05	0.00088257
	gene_51904	18.6687	9.96452	-0.905751	5e-05	0.00088257
	gene_5191	34.5882	25.8459	-0.420348	5e-05	0.00088257
	gene_51919	0	217.896	6.78068	5e-05	0.00088257
	gene_51958	24.7388	17.2712	-0.51841	5e-05	0.00088257
	gene_52055	324.098	250.781	-0.370004	5e-05	0.00088257
	gene_52063	3.06301	4.68051	0.611715	5e-05	0.00088257
	gene_52075	327.269	182.559	-0.842113	5e-05	0.00088257
	gene_5212	0.497567	0.820111	0.720927	5e-05	0.00088257
	gene_52144	2.32095	3.45086	0.57224	5e-05	0.00088257
[truncated: 63,534 more rows]
